# Supplementary material for: Trans-oceanic genomic divergence of Atlantic cod ecotypes is associated with large inversions
Source: Heredity (Edinb). 2017 Sep 20;119(6):418–28. doi: 10.1038/hdy.2017.54 (PMC5677996; doi:10.1038/hdy.2017.54)
Supplement: Supplementary Tables [file hdy201754x2.xls]

## Sheet: SupplTab_S1
BergEtAl.2017
Supplementary Table S1. Allele frequencies, Hardy-Weinberg equilibrium test and locus spesific Fst values for all pairwise comparisons for all nine populations in all 8,165 SNP loci.
		Allele frequency										Hardy-Weinberg equilibrium test -Can-N_PB						Hardy-Weinberg equilibrium test -Can-N_SG						Hardy-Weinberg equilibrium test -Can-S_SB						Hardy-Weinberg equilibrium test -Can-S_GM						Hardy-Weinberg equilibrium test -Can-S_BB						Hardy-Weinberg equilibrium test -Ice_F						Hardy-Weinberg equilibrium test -Ice_C
Locus	Linkage group	Allele	Can-N_PB	Can-N_SG	Can-S_SB	Can-S_GM	Can-S_BB	Ice_F	Ice_C	NEAC	NCC	#Genotyped	Obs.Het.	Exp.Het.	p-value	s.d.	q-value	#Genotyped	Obs.Het.	Exp.Het.	p-value	s.d.	q-value	#Genotyped	Obs.Het.	Exp.Het.	p-value	s.d.	q-value	#Genotyped	Obs.Het.	Exp.Het.	p-value	s.d.	q-value	#Genotyped	Obs.Het.	Exp.Het.	p-value	s.d.	q-value	#Genotyped	Obs.Het.	Exp.Het.	p-value	s.d.	q-value	#Genotyped	Obs.Het.
ss1712297402	1	C	0.9792	0.9583	0.9583	0.9792	0.9792	0.9744	0.9359	0.96	0.9318	24	0.04167	0.04167	1	0	1	24	0.08333	0.08156	1	0	1	48	0.08333	0.0807	1	0	1	24	0.04167	0.04167	1	0	1	24	0.04167	0.04167	1	0	1	39	0.05128	0.05062	1	0	1	39	0.12821
ss1712297404	1	C	0.9583	1	0.9583	0.9375	0.9583	0.9615	0.8462	0.93	0.9091	24	0.08333	0.08156	1	0	1	Monomorphic			1		1	48	0.08333	0.0807	1	0	1	24	0.125	0.11968	1	0	1	24	0.08333	0.08156	1	0	1	39	0.07692	0.07493	1	0	1	39	0.20513
ss1712304392	1	A	1	1	0.9375	0.9375	0.9167	0.9615	0.9487	0.91	0.875	Monomorphic			1		1	Monomorphic			1		1	48	0.08333	0.11842	0.15278	0.00034	1	24	0.125	0.11968	1	0	1	24	0.16667	0.15603	1	0	1	39	0.07692	0.07493	1	0	1	39	0.10256
ss1712304393	1	A	0.7292	0.75	0.8854	0.8333	0.7708	0.8974	0.8205	0.86	0.875	24	0.54167	0.40337	0.13572	0.00035	1	24	0.41667	0.38298	1	0	1	48	0.1875	0.20504	0.47516	0.0005	1	24	0.16667	0.28369	0.08977	0.00028	1	24	0.45833	0.36082	0.28946	0.00045	1	39	0.20513	0.18648	1	0	1	39	0.25641
ss1712304394	1	G	0.4792	0.4792	0.4479	0.4583	0.5208	0.5256	0.4744	0.57	0.625	24	0.54167	0.50975	1	0	1	24	0.54167	0.50975	1	0	1	48	0.52083	0.49978	1	0	1	24	0.5	0.50709	1	0	1	24	0.54167	0.50975	1	0	1	39	0.53846	0.50516	0.75357	0.00044	1	39	0.48718
ss1712304395	1	C	1	1	0.9375	0.9375	0.9167	0.9615	0.9487	0.93	0.875	Monomorphic			1		1	Monomorphic			1		1	48	0.08333	0.11842	0.1527	0.00036	1	24	0.125	0.11968	1	0	1	24	0.16667	0.15603	1	0	1	39	0.07692	0.07493	1	0	1	39	0.10256
ss1712300903	1	C	0.9792	0.9792	0.9062	0.875	0.875	0.9487	0.8846	0.88	0.8636	24	0.04167	0.04167	1	0	1	24	0.04167	0.04167	1	0	1	48	0.14583	0.17171	0.338	0.00046	1	24	0.25	0.2234	1	0	1	24	0.25	0.2234	1	0	1	39	0.10256	0.09857	1	0	1	39	0.23077
ss1712300904	1	C	0.6458	0.5625	0.7083	0.8125	0.8333	0.8205	0.9103	0.77	0.75	24	0.29167	0.4672	0.08456	0.00028	1	24	0.54167	0.50266	1	0	1	48	0.45833	0.41754	0.72686	0.00044	1	24	0.29167	0.31117	1	0	1	24	0.33333	0.28369	1	0	1	39	0.25641	0.29837	0.5781	0.00049	1	39	0.12821
ss1712304397	1	C	0.9167	1	0.9583	0.9167	0.9375	0.8974	0.9103	0.96	0.9432	24	0.16667	0.15603	1	0	1	Monomorphic			1		1	48	0.08333	0.0807	1	0	1	24	0.16667	0.15603	1	0	1	24	0.125	0.11968	1	0	1	39	0.20513	0.18648	1	0	1	39	0.17949
ss1712302934	1	G	0.875	0.7083	0.7604	0.8125	0.7917	0.5769	0.6923	0.57	0.4886	24	0.25	0.2234	1	0	1	24	0.41667	0.42199	1	0	1	48	0.39583	0.3682	0.70914	0.00045	1	24	0.375	0.31117	0.55076	0.0005	1	24	0.25	0.33688	0.23155	0.00044	1	39	0.38462	0.49451	0.19958	0.0004	1	39	0.41026
ss1712302935	1	G	0.7917	0.6667	0.6562	0.75	0.7292	0.5641	0.6923	0.56	0.4886	24	0.25	0.33688	0.23189	0.00039	1	24	0.5	0.4539	1	0	1	48	0.52083	0.45592	0.35688	0.00049	1	24	0.41667	0.38298	1	0	1	24	0.29167	0.40337	0.29159	0.00045	1	39	0.35897	0.49817	0.106	0.00032	1	39	0.41026
ss1712300906	1	C	0.9583	0.875	0.9479	0.9167	0.9375	0.9103	0.859	0.83	0.8864	24	0	0.08156	0.02151	0.00014	1	24	0.25	0.2234	1	0	1	48	0.10417	0.09978	1	0	1	24	0.16667	0.15603	1	0	1	24	0.125	0.11968	1	0	1	39	0.17949	0.1655	1	0	1	39	0.23077
ss1712305366	1	T	0.9375	0.8958	0.9479	0.9375	0.9375	0.8974	0.859	0.87	0.8977	24	0.125	0.11968	1	0	1	24	0.20833	0.1906	1	0	1	48	0.10417	0.09978	1	0	1	24	0.125	0.11968	1	0	1	24	0.125	0.11968	1	0	1	39	0.20513	0.18648	1	0	1	39	0.23077
ss1712301959	1	C	0.9583	0.9167	0.9688	1	1	0.9487	0.9359	0.88	0.9535	24	0.08333	0.08156	1	0	1	24	0.16667	0.15603	1	0	1	48	0.0625	0.06118	1	0	1	Monomorphic			1		1	Monomorphic			1		1	39	0.10256	0.09857	1	0	1	39	0.07692
ss1712295905	1	T	0.6667	0.75	0.5521	0.5625	0.6739	0.9079	0.8846	0.82	0.9091	24	0.41667	0.4539	1	0	1	24	0.25	0.38298	0.114	0.00032	1	48	0.3125	0.49978	0.01775	0.00013	1	24	0.54167	0.50266	1	0	1	23	0.30435	0.44928	0.16206	0.00036	1	38	0.18421	0.16947	1	0	1	39	0.17949
ss1712299884	1	C	0.2917	0.3958	0.3958	0.3542	0.2708	0.6026	0.641	0.67	0.7273	24	0.5	0.42199	0.62005	0.00048	1	24	0.54167	0.48848	0.68314	0.00046	1	48	0.45833	0.48333	0.76719	0.00043	1	24	0.45833	0.4672	1	0	1	24	0.45833	0.40337	0.63527	0.00047	1	39	0.48718	0.48518	1	0	1	39	0.46154
ss1712299885	1	A	0.8333	0.6875	0.6771	0.75	0.8542	0.5	0.641	0.58	0.5114	24	0.33333	0.28369	1	0	1	24	0.45833	0.43883	1	0	1	48	0.35417	0.44189	0.19455	0.00041	1	24	0.41667	0.38298	1	0	1	24	0.20833	0.25443	0.39948	0.00051	1	39	0.4359	0.50649	0.5208	0.00049	1	39	0.35897
ss1712299886	1	T	0.5833	0.7292	0.5625	0.5625	0.6042	0.9231	0.9231	0.89	0.9432	24	0.5	0.49645	1	0	1	24	0.375	0.40337	1	0	1	48	0.33333	0.49737	0.0392	0.00019	1	24	0.45833	0.50266	0.69717	0.00044	1	24	0.45833	0.48848	1	0	1	39	0.15385	0.14386	1	0	1	39	0.15385
ss1712302859	1	G	0.9792	0.9375	0.9688	1	1	0.9615	0.9744	0.9	0.9432	24	0.04167	0.04167	1	0	1	24	0.125	0.11968	1	0	1	48	0.0625	0.06118	1	0	1	Monomorphic			1		1	Monomorphic			1		1	39	0.07692	0.07493	1	0	1	39	0.05128
ss1712302860	1	G	1	1	0.9896	0.9583	0.9792	0.9231	0.9744	0.93	0.9432	Monomorphic			1		1	Monomorphic			1		1	48	0.02083	0.02083	1	0	1	24	0.08333	0.08156	1	0	1	24	0.04167	0.04167	1	0	1	39	0.15385	0.14386	1	0	1	39	0.05128
ss1712301251	1	C	0.6667	0.7708	0.5957	0.5833	0.6667	0.9231	0.9615	0.89	0.9318	24	0.41667	0.4539	1	0	1	24	0.29167	0.36082	0.55539	0.00048	1	47	0.29787	0.48685	0.01335	0.00012	1	24	0.5	0.49645	1	0	1	24	0.33333	0.4539	0.35116	0.00045	1	39	0.15385	0.14386	1	0	1	39	0.07692
ss1712301876	1	A	0.3125	0.3542	0.4271	0.3958	0.4375	0.6154	0.6026	0.58	0.6477	24	0.45833	0.43883	1	0	1	24	0.45833	0.4672	1	0	1	48	0.52083	0.49452	0.77254	0.00042	1	24	0.54167	0.48848	0.68392	0.00047	1	24	0.625	0.50266	0.40255	0.0005	1	39	0.51282	0.47952	0.74345	0.00043	1	39	0.53846
ss1712301877	1	A	0.8261	0.875	0.8023	0.7083	0.8696	0.8077	0.7162	0.7347	0.6047	23	0.26087	0.29372	0.51947	0.00049	1	24	0.25	0.2234	1	0	1	43	0.34884	0.32093	1	0	1	24	0.5	0.42199	0.62134	0.00049	1	23	0.26087	0.23188	1	0	1	39	0.33333	0.31469	1	0	1	37	0.40541
ss1712298064	1	T	0.625	0.4375	0.6042	0.625	0.5833	0.4872	0.5128	0.55	0.5682	24	0.41667	0.47872	0.66636	0.00048	1	24	0.54167	0.50266	1	0	1	48	0.58333	0.48333	0.22524	0.00041	1	24	0.5	0.47872	1	0	1	24	0.41667	0.49645	0.67192	0.00047	1	39	0.46154	0.50616	0.7478	0.00044	1	39	0.46154
ss1712298065	1	A	0.8542	0.9792	0.8021	0.7917	0.8125	0.8974	0.8077	0.88	0.7955	24	0.29167	0.25443	1	0	1	24	0.04167	0.04167	1	0	1	48	0.3125	0.32083	1	0	1	24	0.41667	0.33688	0.53907	0.00048	1	24	0.29167	0.31117	1	0	1	39	0.10256	0.18648	0.03419	0.00018	1	39	0.33333
ss1712300965	1	C	0.8125	0.9375	0.7604	0.875	0.7292	0.7308	0.8077	0.83	0.8523	24	0.29167	0.31117	1	0	1	24	0.125	0.11968	1	0	1	48	0.35417	0.3682	1	0	1	24	0.16667	0.2234	0.29812	0.00044	1	24	0.375	0.40337	1	0	1	39	0.38462	0.3986	1	0	1	39	0.28205
ss1712304413	1	T	0.8125	0.8542	0.6979	0.875	0.6875	0.6923	0.7949	0.79	0.8182	24	0.29167	0.31117	1	0	1	24	0.125	0.25443	0.04736	0.00021	1	48	0.4375	0.4261	1	0	1	24	0.16667	0.2234	0.2978	0.00047	1	24	0.29167	0.43883	0.15139	0.00036	1	39	0.46154	0.43157	0.7228	0.00044	1	39	0.30769
ss1712304414	1	C	0.7917	0.8542	0.7083	0.875	0.6667	0.6923	0.7949	0.78	0.8182	24	0.33333	0.33688	1	0	1	24	0.125	0.25443	0.04721	0.00021	1	48	0.41667	0.41754	1	0	1	24	0.16667	0.2234	0.29793	0.00047	1	24	0.33333	0.4539	0.35284	0.00047	1	39	0.46154	0.43157	0.72282	0.00045	1	39	0.30769
ss1712304415	1	T	0.8261	0.9375	0.7872	0.875	0.7609	0.75	0.8514	0.8265	0.8295	23	0.34783	0.29372	1	0	1	24	0.125	0.11968	1	0	1	47	0.34043	0.3386	1	0	1	24	0.16667	0.2234	0.29874	0.00045	1	23	0.47826	0.37198	0.27925	0.00045	1	38	0.39474	0.38	1	0	1	37	0.2973
ss1712304416	1	T	0.5417	0.5	0.5729	0.6042	0.6458	0.5513	0.5641	0.63	0.625	24	0.5	0.50709	1	0	1	24	0.58333	0.51064	0.68202	0.00047	1	48	0.52083	0.49452	0.7735	0.00041	1	24	0.375	0.48848	0.39251	0.0005	1	24	0.45833	0.4672	1	0	1	39	0.48718	0.50117	1	0	1	39	0.61538
ss1712301001	1	G	0.6875	0.6875	0.6042	0.6042	0.6458	0.7564	0.6795	0.77	0.8256	24	0.45833	0.43883	1	0	1	24	0.45833	0.43883	1	0	1	48	0.375	0.48333	0.13872	0.00035	1	24	0.70833	0.48848	0.03559	0.00019	1	24	0.54167	0.4672	0.65469	0.00045	1	39	0.48718	0.37329	0.07999	0.00026	1	39	0.38462
ss1712300085	1	C	0.5625	0.6875	0.6146	0.5833	0.5417	0.6667	0.5	0.48	0.4545	24	0.54167	0.50266	1	0	1	24	0.54167	0.43883	0.35718	0.00048	1	48	0.52083	0.47873	0.75904	0.00042	1	24	0.5	0.49645	1	0	1	24	0.33333	0.50709	0.11489	0.00031	1	39	0.51282	0.45022	0.48101	0.00052	1	39	0.58974
ss1712296203	1	G	0.9583	0.9583	0.8333	0.9583	0.8958	0.6282	0.7308	0.62	0.7045	24	0.08333	0.08156	1	0	1	24	0.08333	0.08156	1	0	1	48	0.25	0.2807	0.59405	0.00049	1	24	0.08333	0.08156	1	0	1	24	0.20833	0.1906	1	0	1	39	0.38462	0.47319	0.30747	0.00046	1	39	0.4359
ss1712298340	1	A	0.9792	0.9167	0.9375	0.9583	0.9583	0.8974	0.9615	0.86	0.8977	24	0.04167	0.04167	1	0	1	24	0.08333	0.15603	0.12489	0.00033	1	48	0.125	0.11842	1	0	1	24	0.08333	0.08156	1	0	1	24	0.08333	0.08156	1	0	1	39	0.20513	0.18648	1	0	1	39	0.07692
ss1712298339	1	A	0.625	0.8125	0.6354	0.5417	0.5417	0.641	0.7436	0.62	0.5568	24	0.58333	0.47872	0.39279	0.00048	1	24	0.29167	0.31117	1	0	1	48	0.47917	0.4682	1	0	1	24	0.41667	0.50709	0.43331	0.00048	1	24	0.58333	0.50709	0.67913	0.00048	1	39	0.61538	0.4662	0.0775	0.00026	1	39	0.41026
ss1712301012	1	G	0.9167	0.75	0.8542	0.8542	0.8542	0.7564	0.7692	0.81	0.7273	24	0.16667	0.15603	1	0	1	24	0.41667	0.38298	1	0	1	48	0.16667	0.25175	0.04292	0.0002	1	24	0.125	0.25443	0.04721	0.0002	1	24	0.29167	0.25443	1	0	1	39	0.33333	0.37329	0.66137	0.00046	1	39	0.41026
ss1712301005	1	G	0.7083	0.8542	0.6875	0.7917	0.6875	0.7564	0.7179	0.8061	0.7614	24	0.5	0.42199	0.62098	0.00049	1	24	0.29167	0.25443	1	0	1	48	0.41667	0.43421	1	0	1	24	0.33333	0.33688	1	0	1	24	0.29167	0.43883	0.15034	0.00037	1	39	0.33333	0.37329	0.66123	0.00047	1	39	0.46154
ss1712301004	1	G	0.6667	0.8333	0.7708	0.6667	0.7917	0.5897	0.641	0.61	0.6932	24	0.66667	0.4539	0.02464	0.00015	1	24	0.33333	0.28369	1	0	1	48	0.375	0.35702	1	0	1	24	0.5	0.4539	1	0	1	24	0.33333	0.33688	1	0	1	39	0.61538	0.49018	0.18115	0.00038	1	39	0.46154
ss1712304437	1	G	0.9167	0.9375	0.8125	0.875	0.8958	0.7821	0.8846	0.86	0.9091	24	0.16667	0.15603	1	0	1	24	0.125	0.11968	1	0	1	48	0.33333	0.30789	1	0	1	24	0.25	0.2234	1	0	1	24	0.20833	0.1906	1	0	1	39	0.33333	0.34532	1	0	1	39	0.23077
ss1712298523	1	G	0.9375	0.875	0.8438	0.9583	0.8542	0.8077	0.8077	0.77	0.7727	24	0.125	0.11968	1	0	1	24	0.25	0.2234	1	0	1	48	0.27083	0.26645	1	0	1	24	0.08333	0.08156	1	0	1	24	0.29167	0.25443	1	0	1	39	0.33333	0.31469	1	0	1	39	0.33333
ss1712302750	1	A	0.7826	0.6458	0.6354	0.7083	0.6458	0.5	0.5641	0.58	0.5455	23	0.43478	0.34783	0.53864	0.0005	1	24	0.45833	0.4672	1	0	1	48	0.47917	0.4682	1	0	1	24	0.41667	0.42199	1	0	1	24	0.375	0.4672	0.38984	0.00049	1	39	0.48718	0.50649	1	0	1	39	0.51282
ss1712302749	1	A	0.875	0.6875	0.7708	0.8333	0.6875	0.5385	0.6154	0.63	0.6023	24	0.25	0.2234	1	0	1	24	0.45833	0.43883	1	0	1	48	0.41667	0.35702	0.41241	0.00051	1	24	0.33333	0.28369	1	0	1	24	0.375	0.43883	0.63511	0.00049	1	39	0.46154	0.5035	0.74752	0.00043	1	39	0.51282
ss1712298522	1	A	0.9375	0.9583	0.9792	0.9375	0.9167	0.8974	0.9359	0.94	0.9659	24	0.125	0.11968	1	0	1	24	0.08333	0.08156	1	0	1	48	0.04167	0.04123	1	0	1	24	0.125	0.11968	1	0	1	24	0.16667	0.15603	1	0	1	39	0.20513	0.18648	1	0	1	39	0.12821
ss1712303793	1	T	0.6875	0.8333	0.7083	0.8542	0.8542	0.6538	0.7179	0.7	0.6818	24	0.29167	0.43883	0.15133	0.00035	1	24	0.33333	0.28369	1	0	1	48	0.54167	0.41754	0.04262	0.0002	1	24	0.29167	0.25443	1	0	1	24	0.20833	0.25443	0.39866	0.00049	1	39	0.33333	0.45854	0.15016	0.00035	1	39	0.41026
ss1712298521	1	A	0.9792	0.9583	0.9375	0.9375	0.9583	0.9359	0.9487	0.96	0.8636	24	0.04167	0.04167	1	0	1	24	0.08333	0.08156	1	0	1	48	0.125	0.11842	1	0	1	24	0.125	0.11968	1	0	1	24	0.08333	0.08156	1	0	1	39	0.12821	0.12155	1	0	1	39	0.10256
ss1712305052	1	T	0.8478	0.8261	0.8261	0.8958	0.9783	0.6154	0.5769	0.6531	0.619	23	0.13043	0.26377	0.05172	0.00022	1	23	0.34783	0.29372	1	0	1	46	0.21739	0.29049	0.11066	0.00031	1	24	0.125	0.1906	0.2053	0.0004	1	23	0.04348	0.04348	1	0	1	39	0.35897	0.47952	0.17461	0.00038	1	39	0.48718
ss1712298518	1	A	0.9583	0.9375	0.9271	0.9583	0.9375	0.7436	0.7564	0.65	0.6705	24	0.08333	0.08156	1	0	1	24	0.125	0.11968	1	0	1	48	0.14583	0.13662	1	0	1	24	0.08333	0.08156	1	0	1	24	0.125	0.11968	1	0	1	39	0.46154	0.38628	0.3967	0.00051	1	39	0.48718
ss1712302746	1	T	0.875	0.8333	0.8646	0.9375	0.9167	0.7162	0.5769	0.602	0.6279	24	0.25	0.2234	1	0	1	24	0.25	0.28369	0.50051	0.0005	1	48	0.27083	0.23662	0.57682	0.00049	1	24	0.125	0.11968	1	0	1	24	0.16667	0.15603	1	0	1	37	0.40541	0.41207	1	0	1	39	0.4359
ss1712302745	1	G	0.7708	0.75	0.8542	0.8333	0.8333	0.8205	0.8846	0.79	0.8409	24	0.29167	0.36082	0.5549	0.00047	1	24	0.41667	0.38298	1	0	1	48	0.25	0.25175	1	0	1	24	0.33333	0.28369	1	0	1	24	0.33333	0.28369	1	0	1	39	0.30769	0.29837	1	0	1	39	0.17949
ss1712302743	1	A	1	1	1	1	1	1	0.9744	0.9	0.9318	Monomorphic			1		1	Monomorphic			1		1	Monomorphic			1		1	Monomorphic			1		1	Monomorphic			1		1	Monomorphic			1		1	39	0.05128
ss1712302742	1	C	0.7708	0.75	0.8646	0.8125	0.8333	0.8333	0.9103	0.81	0.8409	24	0.29167	0.36082	0.55544	0.00052	1	24	0.41667	0.38298	1	0	1	48	0.22917	0.23662	1	0	1	24	0.375	0.31117	0.55095	0.0005	1	24	0.33333	0.28369	1	0	1	39	0.28205	0.28139	1	0	1	39	0.12821
ss1712302741	1	A	0.7292	0.75	0.6771	0.7708	0.7708	0.5658	0.5128	0.56	0.5682	24	0.54167	0.40337	0.13537	0.00036	1	24	0.33333	0.38298	0.59605	0.0005	1	48	0.4375	0.44189	1	0	1	24	0.45833	0.36082	0.289	0.00046	1	24	0.45833	0.36082	0.2891	0.00044	1	38	0.60526	0.49789	0.2037	0.00041	1	39	0.51282
ss1712302740	1	C	0.9792	1	0.9896	0.9792	0.9792	0.9744	0.9359	0.95	1	24	0.04167	0.04167	1	0	1	Monomorphic			1		1	48	0.02083	0.02083	1	0	1	24	0.04167	0.04167	1	0	1	24	0.04167	0.04167	1	0	1	39	0.05128	0.05062	1	0	1	39	0.12821
ss1712302738	1	A	1	1	1	1	1	1	0.9487	0.94	0.9773	Monomorphic			1		1	Monomorphic			1		1	Monomorphic			1		1	Monomorphic			1		1	Monomorphic			1		1	Monomorphic			1		1	39	0.10256
ss1712302737	1	A	0.9375	0.7292	0.9062	0.875	0.9792	0.7179	0.5513	0.68	0.6932	24	0.125	0.11968	1	0	1	24	0.45833	0.40337	0.63564	0.00046	1	48	0.14583	0.17171	0.3372	0.00048	1	24	0.16667	0.2234	0.29784	0.00045	1	24	0.04167	0.04167	1	0	1	39	0.41026	0.41026	1	0	1	39	0.48718
ss1712298517	1	A	0.7083	0.75	0.7604	0.7708	0.7917	0.5769	0.4872	0.41	0.6364	24	0.41667	0.42199	1	0	1	24	0.5	0.38298	0.27239	0.00046	1	48	0.35417	0.3682	1	0	1	24	0.375	0.36082	1	0	1	24	0.41667	0.33688	0.53935	0.00049	1	39	0.69231	0.49451	0.02008	0.00014	1	39	0.41026
ss1712298516	1	G	0.8125	0.875	0.7708	0.8125	0.75	0.8205	0.9359	0.87	0.9091	24	0.375	0.31117	0.55084	0.00052	1	24	0.25	0.2234	1	0	1	48	0.29167	0.35702	0.228	0.00042	1	24	0.375	0.31117	0.55066	0.0005	1	24	0.33333	0.38298	0.5972	0.00048	1	39	0.30769	0.29837	1	0	1	39	0.12821
ss1712303790	1	A	0.8125	0.5417	0.6667	0.5417	0.7083	0.4231	0.3077	0.4	0.3977	24	0.29167	0.31117	1	0	1	24	0.66667	0.50709	0.21216	0.00041	1	48	0.58333	0.44912	0.05032	0.00021	1	24	0.33333	0.50709	0.1141	0.00033	1	24	0.5	0.42199	0.62116	0.0005	1	39	0.4359	0.49451	0.52039	0.00051	1	39	0.46154
ss1712303789	1	A	0.7708	0.5625	0.7396	0.6042	0.7083	0.4744	0.3718	0.449	0.4535	24	0.29167	0.36082	0.55617	0.0005	1	24	0.625	0.50266	0.40306	0.00047	1	48	0.47917	0.38925	0.14086	0.00036	1	24	0.375	0.48848	0.39098	0.00049	1	24	0.41667	0.42199	1	0	1	39	0.53846	0.50516	0.75344	0.00044	1	39	0.4359
ss1712298515	1	T	0.9167	0.9792	0.9583	0.9167	0.9167	0.8718	0.8205	0.82	0.8182	24	0.16667	0.15603	1	0	1	24	0.04167	0.04167	1	0	1	48	0.08333	0.0807	1	0	1	24	0.16667	0.15603	1	0	1	24	0.16667	0.15603	1	0	1	39	0.25641	0.22644	1	0	1	39	0.35897
ss1712295903	1	T	0.9583	0.9583	0.9583	0.9583	0.875	0.7179	0.6795	0.75	0.7558	24	0.08333	0.08156	1	0	1	24	0.08333	0.08156	1	0	1	48	0.08333	0.0807	1	0	1	24	0.08333	0.08156	1	0	1	24	0.25	0.2234	1	0	1	39	0.41026	0.41026	1	0	1	39	0.4359
ss1712295904	1	A	0.6875	0.875	0.8021	0.8333	0.8333	0.4103	0.4487	0.52	0.5455	24	0.375	0.43883	0.63551	0.00047	1	24	0.25	0.2234	1	0	1	48	0.27083	0.32083	0.35667	0.00048	1	24	0.25	0.28369	0.50217	0.0005	1	24	0.25	0.28369	0.50087	0.0005	1	39	0.46154	0.49018	0.74992	0.00043	1	39	0.53846
ss1712301731	1	T	0.7292	0.75	0.7396	0.8333	0.75	0.7692	0.7051	0.72	0.7273	24	0.45833	0.40337	0.63638	0.00047	1	24	0.5	0.38298	0.27278	0.00045	1	48	0.4375	0.38925	0.47326	0.00051	1	24	0.25	0.28369	0.50101	0.0005	1	24	0.25	0.38298	0.11358	0.00033	1	39	0.35897	0.35964	1	0	1	39	0.38462
ss1712301730	1	G	0.5833	0.75	0.6042	0.5833	0.6667	0.7308	0.7179	0.75	0.7841	24	0.41667	0.49645	0.67262	0.00047	1	24	0.33333	0.38298	0.5979	0.00048	1	48	0.45833	0.48333	0.76871	0.00041	1	24	0.5	0.49645	1	0	1	24	0.5	0.4539	1	0	1	39	0.33333	0.3986	0.4104	0.00048	1	39	0.41026
ss1712301729	1	G	0.4167	0.4375	0.4468	0.5208	0.4792	0.5897	0.5385	0.6	0.593	24	0.5	0.49645	1	0	1	24	0.375	0.50266	0.24023	0.00043	1	47	0.59574	0.49966	0.24088	0.00042	1	24	0.54167	0.50975	1	0	1	24	0.70833	0.50975	0.09657	0.0003	1	39	0.61538	0.49018	0.18224	0.00036	1	39	0.46154
ss1712300418	1	T	0.5417	0.6875	0.6354	0.6667	0.5417	0.5128	0.6026	0.66	0.5795	24	0.58333	0.50709	0.67977	0.00049	1	24	0.45833	0.43883	1	0	1	48	0.4375	0.4682	0.75731	0.00046	1	24	0.5	0.4539	1	0	1	24	0.41667	0.50709	0.43304	0.00051	1	39	0.46154	0.50616	0.74861	0.00043	1	39	0.38462
ss1712300416	1	T	0.6875	0.625	0.7188	0.6875	0.7292	0.7564	0.8205	0.77	0.7273	24	0.45833	0.43883	1	0	1	24	0.41667	0.47872	0.66619	0.00048	1	48	0.47917	0.40855	0.29373	0.00045	1	24	0.45833	0.43883	1	0	1	24	0.375	0.40337	1	0	1	39	0.28205	0.37329	0.1862	0.00039	1	39	0.35897
ss1712299717	1	C	0.8125	0.7708	0.7708	0.8333	0.8958	0.7436	0.8205	0.75	0.8295	24	0.375	0.31117	0.55079	0.00049	1	24	0.45833	0.36082	0.28941	0.00045	1	48	0.41667	0.35702	0.41208	0.00046	1	24	0.33333	0.28369	1	0	1	24	0.20833	0.1906	1	0	1	39	0.46154	0.38628	0.39642	0.0005	1	39	0.35897
ss1712299716	1	T	0.9583	0.913	0.9271	0.9375	0.9375	0.9103	0.8974	0.95	0.8977	24	0.08333	0.08156	1	0	1	23	0.17391	0.16232	1	0	1	48	0.14583	0.13662	1	0	1	24	0.125	0.11968	1	0	1	24	0.125	0.11968	1	0	1	39	0.12821	0.1655	0.25462	0.00042	1	39	0.15385
ss1712304067	1	C	0.9792	1	0.9043	0.9792	1	0.7821	0.6538	0.78	0.8409	24	0.04167	0.04167	1	0	1	Monomorphic			1		1	47	0.14894	0.17502	0.34475	0.0005	1	24	0.04167	0.04167	1	0	1	Monomorphic			1		1	39	0.33333	0.34532	1	0	1	39	0.48718
ss1712299715	1	G	0.9583	0.9167	0.8229	0.9583	0.9167	0.7821	0.8462	0.81	0.7386	24	0.08333	0.08156	1	0	1	24	0.16667	0.15603	1	0	1	48	0.22917	0.29452	0.14079	0.00035	1	24	0.08333	0.08156	1	0	1	24	0.16667	0.15603	1	0	1	39	0.38462	0.34532	0.65421	0.00046	1	39	0.30769
rs119056231	1	A	0.6458	0.5217	0.5521	0.5682	0.5625	0.4744	0.5769	0.5	0.4773	24	0.375	0.4672	0.39008	0.00049	1	23	0.43478	0.51014	0.67571	0.00048	1	48	0.4375	0.49978	0.55561	0.00052	1	22	0.59091	0.50211	0.66133	0.00047	1	24	0.625	0.50266	0.40268	0.0005	1	39	0.4359	0.50516	0.52203	0.00048	1	39	0.48718
ss1712304066	1	G	0.8125	0.8958	0.8438	0.8333	0.6875	0.5769	0.3974	0.5	0.5114	24	0.20833	0.31117	0.1509	0.00037	1	24	0.20833	0.1906	1	0	1	48	0.22917	0.26645	0.30352	0.00046	1	24	0.25	0.28369	0.50158	0.0005	1	24	0.375	0.43883	0.63512	0.00049	1	39	0.53846	0.49451	0.74281	0.00044	1	39	0.64103
ss1712299714	1	A	0.7708	0.8333	0.7917	0.6458	0.7708	0.5897	0.5513	0.5204	0.593	24	0.375	0.36082	1	0	1	24	0.25	0.28369	0.50068	0.00052	1	48	0.41667	0.33333	0.17661	0.00038	1	24	0.54167	0.4672	0.65543	0.00048	1	24	0.375	0.36082	1	0	1	39	0.5641	0.49018	0.5053	0.00048	1	39	0.53846
ss1712296233	1	G	0.9792	0.9375	0.9479	0.8958	0.9583	0.8974	0.8718	0.93	0.8864	24	0.04167	0.04167	1	0	1	24	0.125	0.11968	1	0	1	48	0.10417	0.09978	1	0	1	24	0.20833	0.1906	1	0	1	24	0.08333	0.08156	1	0	1	39	0.15385	0.18648	0.32811	0.00047	1	39	0.20513
rs119054519	1	C	0.8542	0.9792	0.8438	0.9375	0.8125	0.6026	0.4615	0.59	0.5341	24	0.20833	0.25443	0.39758	0.00049	1	24	0.04167	0.04167	1	0	1	48	0.27083	0.26645	1	0	1	24	0.125	0.11968	1	0	1	24	0.29167	0.31117	1	0	1	39	0.38462	0.48518	0.31329	0.00045	1	39	0.5641
rs119054662	1	A	0.6042	0.7083	0.75	0.7708	0.625	0.6154	0.7436	0.7	0.6818	24	0.54167	0.48848	0.68372	0.00046	1	24	0.41667	0.42199	1	0	1	48	0.33333	0.37895	0.44816	0.00051	1	24	0.29167	0.36082	0.55669	0.0005	1	24	0.41667	0.47872	0.6663	0.00044	1	39	0.41026	0.47952	0.49815	0.0005	1	39	0.41026
ss1712303348	1	A	0.9375	0.9792	0.9583	0.9583	0.9583	0.9872	0.9359	0.92	0.8864	24	0.125	0.11968	1	0	1	24	0.04167	0.04167	1	0	1	48	0.08333	0.0807	1	0	1	24	0.08333	0.08156	1	0	1	24	0	0.08156	0.02142	0.00015	1	39	0.02564	0.02564	1	0	1	39	0.12821
ss1712296235	1	T	0.8958	0.8542	0.8021	0.875	0.875	0.6923	0.7308	0.71	0.6818	24	0.20833	0.1906	1	0	1	24	0.29167	0.25443	1	0	1	48	0.35417	0.32083	0.66299	0.00047	1	24	0.25	0.2234	1	0	1	24	0.16667	0.2234	0.2983	0.00045	1	39	0.35897	0.43157	0.44931	0.00048	1	39	0.4359
ss1712303349	1	T	0.5625	0.7083	0.6458	0.625	0.6042	0.5385	0.5641	0.71	0.6364	24	0.45833	0.50266	0.69664	0.00045	1	24	0.5	0.42199	0.62025	0.00049	1	48	0.45833	0.46228	1	0	1	24	0.33333	0.47872	0.19414	0.0004	1	24	0.45833	0.48848	1	0	1	39	0.35897	0.5035	0.10655	0.00031	1	39	0.51282
ss1712296236	1	C	0.9583	0.9792	0.9792	1	1	0.9231	0.9615	0.98	0.9205	24	0.08333	0.08156	1	0	1	24	0.04167	0.04167	1	0	1	48	0.04167	0.04123	1	0	1	Monomorphic			1		1	Monomorphic			1		1	39	0.10256	0.14386	0.18764	0.00039	1	39	0.07692
ss1712296237	1	T	1	1	0.9792	0.9583	0.9792	0.8974	0.9487	0.89	0.9091	Monomorphic			1		1	Monomorphic			1		1	48	0.04167	0.04123	1	0	1	24	0.08333	0.08156	1	0	1	24	0.04167	0.04167	1	0	1	39	0.20513	0.18648	1	0	1	39	0.10256
ss1712302313	1	C	0.6458	0.5	0.6042	0.8333	0.5833	0.6026	0.5513	0.5408	0.5	24	0.29167	0.4672	0.08436	0.00028	1	24	0.41667	0.51064	0.43368	0.00049	1	48	0.41667	0.48333	0.37616	0.00048	1	24	0.33333	0.28369	1	0	1	24	0.41667	0.49645	0.67365	0.00048	1	39	0.48718	0.48518	1	0	1	39	0.4359
ss1712302312	1	A	0.4792	0.6042	0.5521	0.5625	0.5833	0.8333	0.7051	0.83	0.8523	24	0.54167	0.50975	1	0	1	24	0.45833	0.48848	1	0	1	48	0.5625	0.49978	0.39768	0.0005	1	24	0.375	0.50266	0.24131	0.00043	1	24	0.5	0.49645	1	0	1	39	0.17949	0.28139	0.04789	0.00022	1	39	0.33333
ss1712302311	1	C	0.9375	0.9375	0.9688	0.9792	0.8958	0.9744	0.9487	0.93	0.9091	24	0.125	0.11968	1	0	1	24	0.125	0.11968	1	0	1	48	0.0625	0.06118	1	0	1	24	0.04167	0.04167	1	0	1	24	0.20833	0.1906	1	0	1	39	0.05128	0.05062	1	0	1	39	0.10256
ss1712297326	1	G	0.4792	0.4583	0.5417	0.5625	0.5417	0.8462	0.8718	0.88	0.7614	24	0.45833	0.50975	0.69488	0.00045	1	24	0.58333	0.50709	0.68101	0.00048	1	48	0.375	0.50175	0.09008	0.00029	1	24	0.375	0.50266	0.24126	0.00041	1	24	0.33333	0.50709	0.11522	0.00033	1	39	0.20513	0.26374	0.19592	0.00038	1	39	0.25641
ss1712297330	1	A	0.6667	0.5833	0.6979	0.625	0.625	0.5	0.5897	0.63	0.7273	24	0.33333	0.4539	0.35118	0.00047	1	24	0.25	0.49645	0.03077	0.00018	1	48	0.47917	0.4261	0.4987	0.00049	1	24	0.58333	0.47872	0.39039	0.0005	1	24	0.41667	0.47872	0.66711	0.00046	1	39	0.64103	0.50649	0.1152	0.00031	1	39	0.46154
ss1712297334	1	T	0.8542	0.875	0.7708	0.75	0.75	0.5256	0.6923	0.64	0.7614	24	0.125	0.25443	0.04733	0.00021	1	24	0.25	0.2234	1	0	1	48	0.33333	0.35702	0.68746	0.00046	1	24	0.33333	0.38298	0.59601	0.00051	1	24	0.41667	0.38298	1	0	1	39	0.53846	0.50516	0.75296	0.00041	1	39	0.51282
ss1712300989	1	T	0.8542	0.8333	0.7708	0.7292	0.6875	0.5513	0.6282	0.74	0.4773	24	0.29167	0.25443	1	0	1	24	0.25	0.28369	0.50134	0.00048	1	48	0.375	0.35702	1	0	1	24	0.45833	0.40337	0.6361	0.00048	1	24	0.45833	0.43883	1	0	1	39	0.64103	0.50117	0.10753	0.00033	1	39	0.53846
ss1712295788	1	G	0.7917	0.7917	0.9043	0.9583	0.8696	0.8553	0.8919	0.94	0.7614	24	0.41667	0.33688	0.53956	0.00051	1	24	0.41667	0.33688	0.54032	0.00051	1	47	0.19149	0.17502	1	0	1	24	0.08333	0.08156	1	0	1	23	0.26087	0.23188	1	0	1	38	0.28947	0.25088	1	0	1	37	0.21622
ss1712301635	1	A	0.9375	0.8542	0.7812	0.7083	0.8125	0.6795	0.6795	0.51	0.6477	24	0.04167	0.11968	0.06329	0.00023	1	24	0.29167	0.25443	1	0	1	48	0.35417	0.34539	1	0	1	24	0.58333	0.42199	0.12673	0.00033	1	24	0.29167	0.31117	1	0	1	39	0.48718	0.44123	0.71302	0.00045	1	39	0.48718
ss1712302388	1	A	0.8125	0.8125	0.6667	0.7083	0.6458	0.5	0.5641	0.45	0.6364	24	0.375	0.31117	0.55141	0.0005	1	24	0.375	0.31117	0.55044	0.00047	1	48	0.41667	0.44912	0.74571	0.00043	1	24	0.5	0.42199	0.62066	0.00048	1	24	0.375	0.4672	0.39012	0.00049	1	39	0.48718	0.50649	1	0	1	39	0.61538
ss1712302589	1	A	0.8333	0.9375	0.8021	0.75	0.8125	0.6795	0.5897	0.62	0.6932	24	0.25	0.28369	0.50031	0.00049	1	24	0.125	0.11968	1	0	1	48	0.22917	0.32083	0.06416	0.00023	1	24	0.41667	0.38298	1	0	1	24	0.29167	0.31117	1	0	1	39	0.38462	0.44123	0.47381	0.00049	1	39	0.41026
ss1712296406	1	A	0.6875	0.9167	0.7292	0.6667	0.6875	0.6282	0.5385	0.62	0.6705	24	0.29167	0.43883	0.1519	0.00037	1	24	0.16667	0.15603	1	0	1	48	0.29167	0.39912	0.07489	0.00026	1	24	0.41667	0.4539	1	0	1	24	0.29167	0.43883	0.15152	0.00035	1	39	0.38462	0.47319	0.30497	0.00045	1	39	0.51282
ss1712302588	1	C	0.6042	0.625	0.5625	0.5417	0.6042	0.5897	0.6026	0.73	0.6591	24	0.54167	0.48848	0.68258	0.00046	1	24	0.5	0.47872	1	0	1	48	0.375	0.49737	0.14087	0.00038	1	24	0.58333	0.50709	0.67896	0.00047	1	24	0.54167	0.48848	0.68433	0.00048	1	39	0.5641	0.49018	0.50642	0.00053	1	39	0.38462
ss1712296891	1	G	0.6458	0.5	0.625	0.625	0.4792	0.9103	0.8974	0.87	0.9205	24	0.54167	0.4672	0.65623	0.00047	1	24	0.41667	0.51064	0.43123	0.00049	1	48	0.375	0.47368	0.21537	0.0004	1	24	0.5	0.47872	1	0	1	24	0.45833	0.50975	0.69493	0.00046	1	39	0.17949	0.1655	1	0	1	39	0.20513
ss1712296890	1	G	0.6667	0.6875	0.6146	0.7292	0.5	0.4474	0.5	0.46	0.4659	24	0.33333	0.4539	0.3515	0.00047	1	24	0.375	0.43883	0.63576	0.00047	1	48	0.47917	0.47873	1	0	1	24	0.45833	0.40337	0.63592	0.00049	1	24	0.66667	0.51064	0.21827	0.00042	1	38	0.47368	0.50105	0.75295	0.00043	1	39	0.58974
ss1712296888	1	A	0.8125	0.8542	0.75	0.7292	0.8542	0.6316	0.7564	0.72	0.6591	24	0.20833	0.31117	0.15131	0.00038	1	24	0.20833	0.25443	0.39827	0.0005	1	48	0.33333	0.37895	0.44731	0.00051	1	24	0.375	0.40337	1	0	1	24	0.29167	0.25443	1	0	1	38	0.47368	0.47158	1	0	1	39	0.4359
ss1712296887	1	T	0.5625	0.6042	0.3438	0.5208	0.5625	0.6795	0.6026	0.59	0.5682	24	0.70833	0.50266	0.09153	0.00028	1	24	0.54167	0.48848	0.68336	0.00047	1	48	0.47917	0.45592	0.75949	0.00042	1	24	0.54167	0.50975	1	0	1	24	0.29167	0.50266	0.04782	0.00022	1	39	0.48718	0.44123	0.71235	0.00047	1	39	0.48718
ss1712296886	1	C	0.5833	0.5833	0.4688	0.5208	0.5	0.5385	0.5128	0.47	0.5227	24	0.33333	0.49645	0.20159	0.00039	1	24	0.5	0.49645	1	0	1	48	0.47917	0.50329	0.77728	0.00041	1	24	0.625	0.50975	0.41148	0.00049	1	24	0.41667	0.51064	0.43147	0.0005	1	39	0.51282	0.5035	1	0	1	39	0.46154
ss1712298547	1	T	0.7708	0.7083	0.8854	0.7708	0.6875	0.6795	0.6538	0.73	0.7841	24	0.20833	0.36082	0.06284	0.00025	1	24	0.41667	0.42199	1	0	1	48	0.1875	0.20504	0.47524	0.00049	1	24	0.375	0.36082	1	0	1	24	0.45833	0.43883	1	0	1	39	0.4359	0.44123	1	0	1	39	0.33333
ss1712298548	1	A	0.375	0.6875	0.6146	0.6304	0.6042	0.5256	0.5	0.55	0.4432	24	0.33333	0.47872	0.19266	0.00041	1	24	0.375	0.43883	0.63517	0.00048	1	48	0.35417	0.47873	0.12353	0.00033	1	23	0.47826	0.47633	1	0	1	24	0.375	0.48848	0.39093	0.00049	1	39	0.53846	0.50516	0.75295	0.00044	1	39	0.53846
ss1712298549	1	G	0.8958	0.9167	0.8542	0.875	0.8333	0.7564	0.7179	0.64	0.7614	24	0.20833	0.1906	1	0	1	24	0.16667	0.15603	1	0	1	48	0.29167	0.25175	0.56976	0.0005	1	24	0.25	0.2234	1	0	1	24	0.16667	0.28369	0.09114	0.0003	1	39	0.38462	0.37329	1	0	1	39	0.41026
ss1712298550	1	C	0.875	0.7708	0.8333	0.8542	0.7708	0.7051	0.6538	0.75	0.6818	24	0.25	0.2234	1	0	1	24	0.375	0.36082	1	0	1	48	0.29167	0.2807	1	0	1	24	0.29167	0.25443	1	0	1	24	0.29167	0.36082	0.55481	0.0005	1	39	0.38462	0.42125	0.70119	0.00044	1	39	0.38462
ss1712298552	1	G	0.9583	0.9167	0.8542	0.9792	0.9375	0.6538	0.7308	0.7245	0.6136	24	0.08333	0.08156	1	0	1	24	0.16667	0.15603	1	0	1	48	0.20833	0.25175	0.24097	0.00043	1	24	0.04167	0.04167	1	0	1	24	0.125	0.11968	1	0	1	39	0.4359	0.45854	1	0	1	39	0.38462
ss1712298553	1	A	0.5417	0.4792	0.4375	0.4583	0.5	0.5641	0.4744	0.56	0.5	24	0.58333	0.50709	0.67937	0.00046	1	24	0.375	0.50975	0.23669	0.00043	1	48	0.5	0.49737	1	0	1	24	0.41667	0.50709	0.4326	0.00049	1	24	0.58333	0.51064	0.68372	0.00047	1	39	0.51282	0.49817	1	0	1	39	0.58974
ss1712298558	1	A	1	1	0.9792	0.9792	0.8958	0.8974	0.8718	0.86	0.8636	Monomorphic			1		1	Monomorphic			1		1	48	0.04167	0.04123	1	0	1	24	0.04167	0.04167	1	0	1	24	0.125	0.1906	0.2054	0.0004	1	39	0.20513	0.18648	1	0	1	39	0.25641
ss1712303795	1	G	0.5417	0.4167	0.5625	0.5208	0.5208	0.9487	0.9231	0.84	0.7273	24	0.33333	0.50709	0.11354	0.00034	1	24	0.75	0.49645	0.01463	0.00012	1	48	0.41667	0.49737	0.37659	0.00046	1	24	0.375	0.50975	0.23544	0.00043	1	24	0.375	0.50975	0.23648	0.00043	1	39	0.10256	0.09857	1	0	1	39	0.15385
ss1712298559	1	A	0.6458	0.5625	0.6146	0.5417	0.5	0.7821	0.7179	0.64	0.75	24	0.45833	0.4672	1	0	1	24	0.375	0.50266	0.24182	0.00043	1	48	0.64583	0.47873	0.01704	0.00012	1	24	0.41667	0.50709	0.4334	0.0005	1	23	0.47826	0.51111	1	0	1	39	0.38462	0.34532	0.65607	0.00048	1	39	0.30769
ss1712298560	1	A	0.7292	0.6458	0.6979	0.7708	0.8333	0.4615	0.4872	0.57	0.5114	24	0.54167	0.40337	0.13428	0.00034	1	24	0.29167	0.4672	0.084	0.00029	1	48	0.35417	0.4261	0.30498	0.00043	1	24	0.29167	0.36082	0.55614	0.0005	1	24	0.33333	0.28369	1	0	1	39	0.5641	0.5035	0.52518	0.00049	1	39	0.51282
ss1712299116	1	T	0.7391	0.8125	0.6875	0.7292	0.7708	0.6795	0.6538	0.72	0.7326	23	0.52174	0.3942	0.27062	0.00046	1	24	0.29167	0.31117	1	0	1	48	0.41667	0.43421	1	0	1	24	0.375	0.40337	1	0	1	24	0.45833	0.36082	0.29047	0.00048	1	39	0.38462	0.44123	0.47289	0.0005	1	39	0.48718
ss1712299119	1	C	0.7708	0.7292	0.8958	0.8958	0.8958	0.7692	0.7692	0.78	0.7614	24	0.375	0.36082	1	0	1	24	0.45833	0.40337	0.63616	0.00048	1	48	0.16667	0.1886	0.40574	0.00049	1	24	0.20833	0.1906	1	0	1	24	0.125	0.1906	0.20708	0.00041	1	39	0.35897	0.35964	1	0	1	39	0.30769
ss1712299120	1	A	0.6667	0.6458	0.6458	0.6042	0.625	0.6538	0.5769	0.67	0.6705	24	0.25	0.4539	0.05733	0.00024	1	24	0.29167	0.4672	0.0844	0.00029	1	48	0.41667	0.46228	0.53565	0.00049	1	24	0.45833	0.48848	1	0	1	24	0.41667	0.47872	0.66652	0.00047	1	39	0.53846	0.45854	0.31181	0.00045	1	39	0.58974
ss1712299121	1	T	0.6739	0.8333	0.8021	0.7708	0.7609	0.7179	0.5132	0.6327	0.6163	23	0.3913	0.44928	0.64214	0.00048	1	24	0.25	0.28369	0.50028	0.00048	1	48	0.3125	0.32083	1	0	1	24	0.45833	0.36082	0.28753	0.00047	1	23	0.3913	0.37198	1	0	1	39	0.30769	0.41026	0.13146	0.00034	1	38	0.60526
ss1712303900	1	C	0.6458	0.8333	0.6875	0.7292	0.7292	0.6795	0.6795	0.73	0.593	24	0.54167	0.4672	0.65623	0.00048	1	24	0.25	0.28369	0.50215	0.00051	1	48	0.54167	0.43421	0.10182	0.00028	1	24	0.45833	0.40337	0.63601	0.00049	1	24	0.45833	0.40337	0.63513	0.00046	1	39	0.38462	0.44123	0.47071	0.00049	1	39	0.53846
ss1712299122	1	C	0.9583	0.9375	0.9688	0.9167	1	0.8205	0.8205	0.9	0.8864	24	0.08333	0.08156	1	0	1	24	0.125	0.11968	1	0	1	48	0.0625	0.06118	1	0	1	24	0.16667	0.15603	1	0	1	Monomorphic			1		1	39	0.30769	0.29837	1	0	1	39	0.30769
ss1712303901	1	C	0.6667	0.7917	0.7292	0.7292	0.7083	0.7564	0.7949	0.77	0.8295	24	0.5	0.4539	1	0	1	24	0.33333	0.33688	1	0	1	48	0.375	0.39912	0.71909	0.00045	1	24	0.45833	0.40337	0.63643	0.00047	1	24	0.41667	0.42199	1	0	1	39	0.33333	0.37329	0.6616	0.00048	1	39	0.30769
ss1712299123	1	C	0.5625	0.5	0.5417	0.5833	0.5	0.5128	0.5385	0.46	0.3977	24	0.54167	0.50266	1	0	1	24	0.58333	0.51064	0.68303	0.00047	1	48	0.54167	0.50175	0.7705	0.00042	1	24	0.41667	0.49645	0.67257	0.00046	1	24	0.58333	0.51064	0.68328	0.00046	1	39	0.5641	0.50616	0.53167	0.00048	1	39	0.46154
ss1712303902	1	T	0.5625	0.6042	0.5938	0.625	0.6667	0.5256	0.5641	0.5	0.4205	24	0.54167	0.50266	1	0	1	24	0.54167	0.48848	0.68413	0.00047	1	48	0.47917	0.4875	1	0	1	24	0.41667	0.47872	0.66609	0.00045	1	24	0.5	0.4539	1	0	1	39	0.58974	0.50516	0.34631	0.00047	1	39	0.51282
ss1712303903	1	A	0.8542	0.8958	0.7917	0.8333	0.8542	0.8205	0.8718	0.73	0.7159	24	0.20833	0.25443	0.39837	0.00051	1	24	0.20833	0.1906	1	0	1	48	0.29167	0.33333	0.39531	0.0005	1	24	0.16667	0.28369	0.08966	0.00029	1	24	0.29167	0.25443	1	0	1	39	0.20513	0.29837	0.07793	0.00025	1	39	0.25641
rs119054660	1	G	0.9167	0.9583	0.9479	0.7917	0.9583	0.5641	0.6667	0.68	0.6023	24	0.16667	0.15603	1	0	1	24	0.08333	0.08156	1	0	1	48	0.10417	0.09978	1	0	1	24	0.41667	0.33688	0.5397	0.00048	1	24	0.08333	0.08156	1	0	1	39	0.5641	0.49817	0.51588	0.00049	1	39	0.30769
ss1712299124	1	T	0.8333	0.8333	0.8333	0.75	0.7708	0.2436	0.3718	0.31	0.2273	24	0.33333	0.28369	1	0	1	24	0.33333	0.28369	1	0	1	48	0.33333	0.2807	0.3237	0.00047	1	24	0.33333	0.38298	0.59595	0.00049	1	24	0.375	0.36082	1	0	1	39	0.33333	0.37329	0.66187	0.00048	1	39	0.4359
ss1712303904	1	C	1	1	0.9583	0.9583	0.9792	0.8333	0.8718	0.81	0.8068	Monomorphic			1		1	Monomorphic			1		1	48	0.08333	0.0807	1	0	1	24	0.08333	0.08156	1	0	1	24	0.04167	0.04167	1	0	1	39	0.33333	0.28139	0.56432	0.00049	1	39	0.20513
ss1712299125	1	G	0.9583	0.9792	0.9896	1	0.9792	0.9231	0.9103	0.91	0.9318	24	0.08333	0.08156	1	0	1	24	0.04167	0.04167	1	0	1	48	0.02083	0.02083	1	0	1	Monomorphic			1		1	24	0.04167	0.04167	1	0	1	39	0.15385	0.14386	1	0	1	39	0.17949
ss1712300083	1	T	0.5208	0.7083	0.6667	0.6042	0.6458	0.7564	0.6282	0.62	0.6477	24	0.625	0.50975	0.41273	0.00047	1	24	0.5	0.42199	0.62137	0.0005	1	48	0.54167	0.44912	0.19906	0.00039	1	24	0.54167	0.48848	0.68352	0.00044	1	24	0.54167	0.4672	0.65472	0.00048	1	39	0.28205	0.37329	0.18585	0.00041	1	39	0.4359
ss1712299126	1	T	0.4792	0.5833	0.6146	0.6458	0.5417	0.5921	0.6282	0.54	0.5682	24	0.375	0.50975	0.23718	0.00042	1	24	0.41667	0.49645	0.67226	0.00047	1	48	0.52083	0.47873	0.7588	0.00043	1	24	0.375	0.4672	0.39041	0.00048	1	24	0.58333	0.50709	0.67999	0.00047	1	38	0.5	0.48947	1	0	1	39	0.38462
ss1712303905	1	C	0.75	0.7083	0.7396	0.75	0.6875	0.4359	0.4872	0.52	0.375	24	0.33333	0.38298	0.59748	0.00051	1	24	0.41667	0.42199	1	0	1	48	0.4375	0.38925	0.47291	0.00049	1	24	0.41667	0.38298	1	0	1	24	0.45833	0.43883	1	0	1	39	0.61538	0.49817	0.19347	0.0004	1	39	0.41026
ss1712303906	1	C	0.7917	0.8333	0.8958	0.8542	0.8542	0.641	0.5256	0.49	0.5341	24	0.33333	0.33688	1	0	1	24	0.25	0.28369	0.50048	0.00049	1	48	0.16667	0.1886	0.40549	0.00048	1	24	0.125	0.25443	0.0473	0.00021	1	24	0.29167	0.25443	1	0	1	39	0.46154	0.4662	1	0	1	39	0.64103
ss1712302786	1	A	0.9167	0.9375	0.9062	0.875	0.8542	0.8333	0.8846	0.9	0.7727	24	0.08333	0.15603	0.12591	0.00033	1	24	0.04167	0.11968	0.06327	0.00024	1	48	0.14583	0.17171	0.33741	0.00047	1	24	0.16667	0.2234	0.2983	0.00048	1	24	0.20833	0.25443	0.3995	0.00047	1	39	0.23077	0.28139	0.26117	0.00046	1	39	0.12821
ss1712299127	1	G	0.875	1	0.8958	0.9792	1	0.8718	0.8846	0.87	0.8523	24	0.25	0.2234	1	0	1	Monomorphic			1		1	48	0.20833	0.1886	1	0	1	24	0.04167	0.04167	1	0	1	Monomorphic			1		1	39	0.20513	0.22644	0.48224	0.00051	1	39	0.23077
ss1712303907	1	A	0.625	0.7083	0.5938	0.6875	0.7083	0.6154	0.6154	0.51	0.6023	24	0.33333	0.47872	0.19385	0.0004	1	24	0.41667	0.42199	1	0	1	48	0.60417	0.4875	0.13464	0.00033	1	24	0.45833	0.43883	1	0	1	24	0.33333	0.42199	0.34546	0.00049	1	39	0.46154	0.47952	1	0	1	39	0.51282
ss1712303908	1	T	0.5625	0.6042	0.6458	0.5625	0.6042	0.3846	0.3974	0.5	0.3977	24	0.625	0.50266	0.40306	0.00049	1	24	0.54167	0.48848	0.68306	0.00045	1	48	0.5	0.46228	0.75301	0.00043	1	24	0.54167	0.50266	1	0	1	24	0.29167	0.48848	0.08413	0.00028	1	39	0.46154	0.47952	1	0	1	39	0.53846
ss1712303909	1	G	0.0833	0.1875	0.1596	0.2174	0.1458	0.9103	0.9103	0.89	0.875	24	0.16667	0.15603	1	0	1	24	0.29167	0.31117	1	0	1	47	0.31915	0.27111	0.57837	0.00051	1	23	0.26087	0.34783	0.25094	0.00043	1	24	0.125	0.25443	0.04739	0.00021	1	39	0.17949	0.1655	1	0	1	39	0.17949
ss1712303910	1	G	0.875	0.8125	0.8958	0.8125	0.875	0.8077	0.6923	0.79	0.7045	24	0.25	0.2234	1	0	1	24	0.375	0.31117	0.55124	0.00051	1	48	0.16667	0.1886	0.40622	0.00051	1	24	0.125	0.31117	0.01345	0.00011	1	24	0.25	0.2234	1	0	1	39	0.23077	0.31469	0.11856	0.00033	1	39	0.46154
ss1712303911	1	A	0.2292	0.3125	0.3438	0.3542	0.2292	0.7436	0.5897	0.72	0.6477	24	0.375	0.36082	1	0	1	24	0.29167	0.43883	0.14962	0.00035	1	48	0.47917	0.45592	0.7594	0.00044	1	24	0.54167	0.4672	0.65531	0.00048	1	24	0.45833	0.36082	0.29084	0.00045	1	39	0.35897	0.38628	0.68411	0.00046	1	39	0.51282
ss1712299130	1	T	0.625	0.6042	0.8229	0.875	0.8333	0.7179	0.7436	0.77	0.7045	24	0.5	0.47872	1	0	1	24	0.375	0.48848	0.39024	0.00049	1	48	0.1875	0.29452	0.0254	0.00016	1	24	0.16667	0.2234	0.29732	0.00045	1	24	0.25	0.28369	0.50027	0.00048	1	39	0.30769	0.41026	0.1327	0.00034	1	39	0.41026
ss1712303912	1	G	0.8333	0.625	0.9583	0.8958	1	0.4487	0.7179	0.26	0.9091	24	0.33333	0.28369	1	0	1	24	0.41667	0.47872	0.66702	0.00048	1	48	0.08333	0.0807	1	0	1	24	0.20833	0.1906	1	0	1	Monomorphic			1		1	39	0.69231	0.50117	0.02314	0.00016	1	39	0.35897
ss1712303913	1	A	0.6667	0.9583	0.7396	0.8958	0.7708	0.8289	0.8333	0.93	0.7841	24	0.66667	0.4539	0.02435	0.00015	1	24	0.08333	0.08156	1	0	1	48	0.52083	0.38925	0.02097	0.00014	1	24	0.20833	0.1906	1	0	1	24	0.375	0.36082	1	0	1	38	0.28947	0.28737	1	0	1	39	0.33333
ss1712303914	1	A	0.6667	0.4167	0.7708	0.6667	0.7708	0.4744	0.7564	0.26	0.9432	24	0.5	0.4539	1	0	1	24	0.25	0.49645	0.0311	0.00017	1	48	0.41667	0.35702	0.41362	0.00051	1	24	0.66667	0.4539	0.02434	0.00015	1	24	0.375	0.36082	1	0	1	39	0.69231	0.50516	0.02575	0.00016	1	39	0.33333
ss1712303915	1	G	0.9792	1	0.9479	0.9375	0.8958	0.8974	0.8846	0.94	0.7614	24	0.04167	0.04167	1	0	1	Monomorphic			1		1	48	0.10417	0.09978	1	0	1	24	0.125	0.11968	1	0	1	24	0.20833	0.1906	1	0	1	39	0.20513	0.18648	1	0	1	39	0.23077
ss1712299132	1	T	0.8333	0.6042	0.9479	0.8542	0.9565	0.4487	0.7436	0.25	0.8295	24	0.25	0.28369	0.50063	0.0005	1	24	0.375	0.48848	0.39183	0.0005	1	48	0.10417	0.09978	1	0	1	24	0.20833	0.25443	0.39868	0.00049	1	23	0.08696	0.08502	1	0	1	39	0.69231	0.50117	0.02309	0.00015	1	39	0.35897
ss1712299133	1	A	0.75	0.5	0.9792	0.9167	1	0.4487	0.7308	0.23	0.9091	24	0.41667	0.38298	1	0	1	24	0.41667	0.51064	0.43005	0.0005	1	48	0.04167	0.04123	1	0	1	24	0.16667	0.15603	1	0	1	Monomorphic			1		1	39	0.69231	0.50117	0.02371	0.00016	1	39	0.38462
ss1712302787	1	T	1	0.9737	0.7812	0.9062	0.6364	0.8974	0.7436	0.91	0.75	Monomorphic			1		1	19	0.05263	0.05263	1	0	1	16	0.0625	0.35282	0.00444	7e-05	0.954016	16	0.0625	0.1754	0.09627	0.00029	1	11	0.18182	0.48485	0.05942	0.00023	1	39	0.20513	0.18648	1	0	1	39	0.35897
ss1712299134	1	C	0.8542	0.9375	0.9062	0.9167	0.9167	0.7949	0.6923	0.92	0.7045	24	0.20833	0.25443	0.39765	0.0005	1	24	0.125	0.11968	1	0	1	48	0.1875	0.17171	1	0	1	24	0.16667	0.15603	1	0	1	24	0.16667	0.15603	1	0	1	39	0.41026	0.33034	0.31409	0.00047	1	39	0.51282
ss1712299135	1	G	0.9375	0.8333	0.9583	0.9792	0.9583	0.7821	0.7436	0.82	0.7841	24	0.125	0.11968	1	0	1	24	0.33333	0.28369	1	0	1	48	0.08333	0.0807	1	0	1	24	0.04167	0.04167	1	0	1	24	0.08333	0.08156	1	0	1	39	0.38462	0.34532	0.65555	0.00048	1	39	0.51282
ss1712299136	1	T	0.9792	1	0.9479	1	0.9375	0.9487	0.7949	0.95	0.8182	24	0.04167	0.04167	1	0	1	Monomorphic			1		1	48	0.0625	0.09978	0.10348	0.00031	1	Monomorphic			1		1	24	0.125	0.11968	1	0	1	39	0.10256	0.09857	1	0	1	39	0.25641
ss1712303916	1	C	0.8125	0.9583	0.875	0.875	0.75	0.9359	0.9615	0.97	0.9545	24	0.29167	0.31117	1	0	1	24	0.08333	0.08156	1	0	1	48	0.25	0.22105	1	0	1	24	0.16667	0.2234	0.29712	0.00046	1	24	0.41667	0.38298	1	0	1	39	0.12821	0.12155	1	0	1	39	0.07692
ss1712299138	1	T	1	1	0.9896	0.9583	0.9583	0.8846	0.8974	0.96	0.8953	Monomorphic			1		1	Monomorphic			1		1	48	0.02083	0.02083	1	0	1	24	0.08333	0.08156	1	0	1	24	0.08333	0.08156	1	0	1	39	0.23077	0.20679	1	0	1	39	0.20513
ss1712299139	1	G	0.9792	1	0.9062	0.9167	0.8125	0.5641	0.2821	0.76	0.1364	24	0.04167	0.04167	1	0	1	Monomorphic			1		1	48	0.14583	0.17171	0.33856	0.00047	1	24	0.08333	0.15603	0.12623	0.00033	1	24	0.29167	0.31117	1	0	1	39	0.66667	0.49817	0.05061	0.00021	1	39	0.41026
ss1712297355	1	T	1	1	0.9896	1	1	0.9231	0.8974	1	0.7955	Monomorphic			1		1	Monomorphic			1		1	48	0.02083	0.02083	1	0	1	Monomorphic			1		1	Monomorphic			1		1	39	0.10256	0.14386	0.1874	0.0004	1	39	0.15385
ss1712297356	1	G	0.9375	0.9	0.9792	1	0.9792	0.8333	0.7821	0.86	0.7386	24	0.125	0.11968	1	0	1	20	0.2	0.18462	1	0	1	48	0.04167	0.04123	1	0	1	Monomorphic			1		1	24	0.04167	0.04167	1	0	1	39	0.23077	0.28139	0.26217	0.00043	1	39	0.38462
ss1712297357	1	C	0.9583	0.8958	0.9167	0.9375	0.8125	0.6923	0.5897	0.86	0.4659	24	0.08333	0.08156	1	0	1	24	0.20833	0.1906	1	0	1	48	0.125	0.15439	0.27138	0.00046	1	24	0.125	0.11968	1	0	1	24	0.375	0.31117	0.54997	0.00047	1	39	0.5641	0.43157	0.06645	0.00025	1	39	0.51282
ss1712297359	1	C	0.7917	0.625	0.8854	0.8542	0.8542	0.2821	0.4872	0.16	0.5795	24	0.41667	0.33688	0.53938	0.00049	1	24	0.41667	0.47872	0.66677	0.00047	1	48	0.14583	0.20504	0.09543	0.00029	1	24	0.20833	0.25443	0.39857	0.0005	1	24	0.29167	0.25443	1	0	1	39	0.5641	0.41026	0.01805	0.00013	1	39	0.61538
ss1712299039	1	A	0.6042	0.7292	0.5833	0.6667	0.5625	0.6538	0.4872	0.81	0.4545	24	0.54167	0.48848	0.68426	0.00047	1	24	0.54167	0.40337	0.13444	0.00033	1	48	0.45833	0.49123	0.76742	0.00041	1	24	0.41667	0.4539	1	0	1	24	0.625	0.50266	0.40266	0.00051	1	39	0.58974	0.45854	0.08635	0.00027	1	39	0.51282
ss1712303887	1	A	0.6042	0.4583	0.6979	0.7292	0.625	0.3553	0.5897	0.18	0.625	24	0.54167	0.48848	0.68255	0.00046	1	24	0.33333	0.50709	0.11465	0.00032	1	48	0.4375	0.4261	1	0	1	24	0.54167	0.40337	0.13451	0.00033	1	24	0.41667	0.47872	0.66755	0.00048	1	38	0.55263	0.46421	0.29647	0.00047	1	39	0.30769
ss1712299038	1	A	0.6875	0.4792	0.8438	0.7083	0.75	0.2692	0.4744	0.27	0.4545	24	0.375	0.43883	0.63503	0.00047	1	24	0.70833	0.50975	0.09778	0.0003	1	48	0.22917	0.26645	0.30281	0.00046	1	24	0.25	0.42199	0.06051	0.00024	1	24	0.25	0.38298	0.11349	0.00033	1	39	0.48718	0.3986	0.2312	0.00041	1	39	0.38462
ss1712299034	1	A	0.8333	0.625	0.9167	0.8125	0.9167	0.3462	0.4872	0.21	0.7614	24	0.33333	0.28369	1	0	1	24	0.41667	0.47872	0.66689	0.00048	1	48	0.125	0.15439	0.27133	0.00044	1	24	0.29167	0.31117	1	0	1	24	0.16667	0.15603	1	0	1	39	0.58974	0.45854	0.08651	0.00027	1	39	0.51282
ss1712299030	1	G	0.9583	1	0.9896	0.9792	0.9167	0.9231	0.9359	0.95	0.8295	24	0.08333	0.08156	1	0	1	Monomorphic			1		1	48	0.02083	0.02083	1	0	1	24	0.04167	0.04167	1	0	1	24	0.16667	0.15603	1	0	1	39	0.10256	0.14386	0.18658	0.00038	1	39	0.12821
ss1712299028	1	A	0.875	1	0.8542	0.7917	0.7609	0.7949	0.4615	0.82	0.4432	24	0.16667	0.2234	0.29841	0.00044	1	Monomorphic			1		1	48	0.25	0.25175	1	0	1	24	0.16667	0.33688	0.03073	0.00017	1	23	0.3913	0.37198	1	0	1	39	0.30769	0.33034	0.63977	0.00047	1	39	0.66667
ss1712299023	1	C	0.9167	0.9792	0.9896	0.9167	0.9583	0.9103	0.9872	0.96	0.8977	24	0.08333	0.15603	0.12681	0.00033	1	24	0.04167	0.04167	1	0	1	48	0.02083	0.02083	1	0	1	24	0.16667	0.15603	1	0	1	24	0.08333	0.08156	1	0	1	39	0.17949	0.1655	1	0	1	39	0.02564
ss1712299018	1	A	1	1	0.9479	0.9583	0.9792	0.8974	0.8077	0.96	0.875	Monomorphic			1		1	Monomorphic			1		1	48	0.10417	0.09978	1	0	1	24	0.08333	0.08156	1	0	1	24	0.04167	0.04167	1	0	1	39	0.15385	0.18648	0.32793	0.00048	1	39	0.38462
ss1712303885	1	C	0.875	0.875	1	0.9583	1	0.5	0.7821	0.3	0.9659	24	0.25	0.2234	1	0	1	24	0.25	0.2234	1	0	1	Monomorphic			1		1	24	0.08333	0.08156	1	0	1	Monomorphic			1		1	39	0.64103	0.50649	0.11667	0.00033	1	39	0.33333
ss1712303882	1	C	0.7083	0.8333	0.5833	0.6042	0.6042	0.8077	0.6795	0.91	0.7045	24	0.41667	0.42199	1	0	1	24	0.25	0.28369	0.50211	0.0005	1	48	0.375	0.49123	0.13706	0.00033	1	24	0.45833	0.48848	1	0	1	24	0.375	0.48848	0.39012	0.00047	1	39	0.38462	0.31469	0.30804	0.00045	1	39	0.38462
ss1712299015	1	G	0.8542	0.625	0.9792	0.9167	1	0.5256	0.7821	0.37	0.9773	24	0.29167	0.25443	1	0	1	24	0.41667	0.47872	0.66732	0.00049	1	48	0.04167	0.04123	1	0	1	24	0.16667	0.15603	1	0	1	Monomorphic			1		1	39	0.69231	0.50516	0.02599	0.00015	1	39	0.33333
ss1712297998	1	C	0.625	0.625	0.75	0.75	0.8542	0.9103	0.8718	0.96	0.8409	24	0.41667	0.47872	0.6659	0.00046	1	24	0.41667	0.47872	0.66697	0.00047	1	48	0.33333	0.37895	0.4474	0.00049	1	24	0.33333	0.38298	0.5956	0.00048	1	24	0.29167	0.25443	1	0	1	39	0.17949	0.1655	1	0	1	39	0.25641
ss1712297339	1	C	0.6042	0.75	0.8125	0.7917	0.875	0.9231	0.8846	0.96	0.8295	24	0.375	0.48848	0.3915	0.00047	1	24	0.41667	0.38298	1	0	1	48	0.33333	0.30789	1	0	1	24	0.25	0.33688	0.23274	0.00044	1	24	0.25	0.2234	1	0	1	39	0.10256	0.14386	0.18647	0.00038	1	39	0.23077
ss1712300189	1	G	0.7292	0.5	0.75	0.7917	0.7708	0.5513	0.7179	0.41	0.7841	24	0.375	0.40337	1	0	1	24	0.33333	0.51064	0.11308	0.00032	1	48	0.25	0.37895	0.04561	0.00021	1	24	0.41667	0.33688	0.53856	0.00048	1	24	0.375	0.36082	1	0	1	39	0.48718	0.50117	1	0	1	39	0.41026
ss1712303316	1	G	1	0.9792	0.9479	1	0.9167	0.9359	0.9615	0.94	0.8523	Monomorphic			1		1	24	0.04167	0.04167	1	0	1	48	0.0625	0.09978	0.10349	0.00031	1	Monomorphic			1		1	24	0.16667	0.15603	1	0	1	39	0.12821	0.12155	1	0	1	39	0.07692
ss1712296173	1	A	0.9583	0.9792	0.8021	0.8958	0.6875	0.7949	0.6154	0.86	0.5568	24	0.08333	0.08156	1	0	1	24	0.04167	0.04167	1	0	1	48	0.3125	0.32083	1	0	1	24	0.125	0.1906	0.20568	0.00043	1	24	0.54167	0.43883	0.35609	0.00046	1	39	0.35897	0.33034	1	0	1	39	0.5641
ss1712296172	1	G	0.8542	0.6042	0.9375	0.8333	0.8542	0.3684	0.5897	0.19	0.7955	24	0.29167	0.25443	1	0	1	24	0.45833	0.48848	1	0	1	48	0.125	0.11842	1	0	1	24	0.16667	0.28369	0.09037	0.0003	1	24	0.29167	0.25443	1	0	1	38	0.57895	0.47158	0.18064	0.00039	1	39	0.51282
ss1712303317	1	G	0.75	0.875	0.7812	0.7708	0.6875	0.7692	0.6282	0.81	0.3977	24	0.41667	0.38298	1	0	1	24	0.25	0.2234	1	0	1	48	0.35417	0.34539	1	0	1	24	0.45833	0.36082	0.28889	0.00047	1	24	0.54167	0.43883	0.35657	0.00047	1	39	0.46154	0.35964	0.1629	0.00037	1	39	0.4359
ss1712303315	1	G	0.8125	0.7917	0.6979	0.9375	0.75	0.5789	0.3846	0.93	0.6477	24	0.20833	0.31117	0.15234	0.00036	1	24	0.41667	0.33688	0.53945	0.00051	1	48	0.4375	0.4261	1	0	1	24	0.125	0.11968	1	0	1	24	0.41667	0.38298	1	0	1	38	0.63158	0.49404	0.10433	0.00029	1	39	0.35897
ss1712296171	1	T	0.4375	0.5	0.5208	0.4792	0.4792	0.4103	0.7308	0.25	0.9091	24	0.375	0.50266	0.24063	0.00041	1	24	0.41667	0.51064	0.43143	0.0005	1	48	0.45833	0.50439	0.5695	0.00052	1	24	0.54167	0.50975	1	0	1	24	0.45833	0.50975	0.69518	0.00046	1	39	0.61538	0.49018	0.18077	0.00039	1	39	0.33333
ss1712296169	1	G	0.8542	0.625	0.9792	0.9167	1	0.4487	0.7564	0.26	0.9659	24	0.29167	0.25443	1	0	1	24	0.41667	0.47872	0.66649	0.00049	1	48	0.04167	0.04123	1	0	1	24	0.16667	0.15603	1	0	1	Monomorphic			1		1	39	0.69231	0.50117	0.0234	0.00015	1	39	0.33333
ss1712303314	1	T	0.7083	0.5417	0.8125	0.7708	0.8125	0.4211	0.6538	0.21	0.8409	24	0.33333	0.42199	0.34566	0.00047	1	24	0.41667	0.50709	0.4324	0.00051	1	48	0.25	0.30789	0.33078	0.00048	1	24	0.375	0.36082	1	0	1	24	0.29167	0.31117	1	0	1	38	0.68421	0.49404	0.02125	0.00014	1	39	0.48718
ss1712303313	1	C	0.8542	0.625	0.9792	0.9167	1	0.4487	0.7564	0.26	0.9432	24	0.29167	0.25443	1	0	1	24	0.41667	0.47872	0.66604	0.00047	1	48	0.04167	0.04123	1	0	1	24	0.16667	0.15603	1	0	1	Monomorphic			1		1	39	0.69231	0.50117	0.02284	0.00015	1	39	0.33333
ss1712303312	1	G	0.8542	0.7083	0.9792	0.875	0.9583	0.5513	0.7564	0.37	0.8864	24	0.29167	0.25443	1	0	1	24	0.41667	0.42199	1	0	1	48	0.04167	0.04123	1	0	1	24	0.25	0.2234	1	0	1	24	0.08333	0.08156	1	0	1	39	0.53846	0.50117	0.74911	0.00042	1	39	0.33333
ss1712296168	1	A	0.75	0.8125	0.6979	0.8125	0.7292	0.6538	0.3816	0.81	0.2273	24	0.33333	0.38298	0.59717	0.0005	1	24	0.29167	0.31117	1	0	1	48	0.35417	0.4261	0.30441	0.00046	1	24	0.29167	0.31117	1	0	1	24	0.45833	0.40337	0.63499	0.00047	1	39	0.58974	0.45854	0.08613	0.00028	1	38	0.5
ss1712302471	1	A	0.9375	1	0.9792	1	0.9792	0.9744	0.9103	0.96	0.8523	24	0.04167	0.11968	0.06358	0.00025	1	Monomorphic			1		1	48	0.04167	0.04123	1	0	1	Monomorphic			1		1	24	0.04167	0.04167	1	0	1	39	0.05128	0.05062	1	0	1	39	0.17949
ss1712298727	1	T	0.4583	0.4792	0.2292	0.2292	0.1667	0.8462	0.6154	0.93	0.6023	24	0.41667	0.50709	0.43304	0.00049	1	24	0.54167	0.50975	1	0	1	48	0.41667	0.35702	0.41287	0.00051	1	24	0.375	0.36082	1	0	1	24	0.25	0.28369	0.50004	0.0005	1	39	0.30769	0.26374	0.56464	0.00049	1	39	0.61538
ss1712302763	1	G	1	1	0.9896	0.9792	0.9792	0.7308	0.6282	0.91	0.5227	Monomorphic			1		1	Monomorphic			1		1	48	0.02083	0.02083	1	0	1	24	0.04167	0.04167	1	0	1	24	0.04167	0.04167	1	0	1	39	0.48718	0.3986	0.23118	0.0004	1	39	0.33333
ss1712302762	1	C	0.8958	0.9375	0.7917	0.7917	0.8542	0.6923	0.5128	0.81	0.4205	24	0.20833	0.1906	1	0	1	24	0.125	0.11968	1	0	1	48	0.33333	0.33333	1	0	1	24	0.33333	0.33688	1	0	1	24	0.29167	0.25443	1	0	1	39	0.46154	0.43157	0.72363	0.00047	1	39	0.61538
ss1712302761	1	T	0.9375	0.9375	0.8021	0.7917	0.8542	0.6923	0.5128	0.82	0.3977	24	0.125	0.11968	1	0	1	24	0.125	0.11968	1	0	1	48	0.3125	0.32083	1	0	1	24	0.33333	0.33688	1	0	1	24	0.29167	0.25443	1	0	1	39	0.46154	0.43157	0.72358	0.00045	1	39	0.61538
ss1712298726	1	A	0.9375	0.9375	0.7917	0.7917	0.8333	0.6579	0.4487	0.79	0.2841	24	0.125	0.11968	1	0	1	24	0.125	0.11968	1	0	1	48	0.29167	0.33333	0.39485	0.00049	1	24	0.33333	0.33688	1	0	1	24	0.33333	0.28369	1	0	1	38	0.47368	0.45614	1	0	1	39	0.53846
ss1712303838	1	G	0.9375	0.9375	0.8021	0.7917	0.8542	0.6974	0.4744	0.81	0.3864	24	0.125	0.11968	1	0	1	24	0.125	0.11968	1	0	1	48	0.3125	0.32083	1	0	1	24	0.33333	0.33688	1	0	1	24	0.29167	0.25443	1	0	1	38	0.5	0.42772	0.44227	0.00049	1	39	0.53846
ss1712303837	1	C	0.6458	0.5208	0.75	0.7292	0.7292	0.4487	0.7564	0.26	0.9432	24	0.625	0.4672	0.17583	0.00039	1	24	0.375	0.50975	0.23572	0.0004	1	48	0.33333	0.37895	0.44883	0.00051	1	24	0.45833	0.40337	0.63611	0.00048	1	24	0.45833	0.40337	0.63482	0.00048	1	39	0.69231	0.50117	0.02283	0.00015	1	39	0.33333
ss1712303835	1	C	0.7708	0.8958	0.7917	0.8125	0.5208	0.641	0.4103	0.7	0.3295	24	0.375	0.36082	1	0	1	24	0.125	0.1906	0.207	0.0004	1	48	0.375	0.33333	0.66162	0.00047	1	24	0.20833	0.31117	0.15271	0.00035	1	24	0.625	0.50975	0.41051	0.00049	1	39	0.46154	0.4662	1	0	1	39	0.30769
ss1712303836	1	C	1	1	1	0.9792	1	1	0.9231	0.99	0.9432	Monomorphic			1		1	Monomorphic			1		1	Monomorphic			1		1	24	0.04167	0.04167	1	0	1	Monomorphic			1		1	Monomorphic			1		1	39	0.15385
ss1712298725	1	A	1	1	0.9896	1	1	0.9744	0.9615	0.96	0.875	Monomorphic			1		1	Monomorphic			1		1	48	0.02083	0.02083	1	0	1	Monomorphic			1		1	Monomorphic			1		1	39	0.05128	0.05062	1	0	1	39	0.07692
ss1712303834	1	A	0.9375	1	0.7708	0.7917	0.75	0.6923	0.359	0.88	0.4545	24	0.125	0.11968	1	0	1	Monomorphic			1		1	48	0.33333	0.35702	0.68673	0.00046	1	24	0.33333	0.33688	1	0	1	24	0.41667	0.38298	1	0	1	39	0.5641	0.43157	0.06561	0.00025	1	39	0.51282
ss1712303833	1	G	0.9792	1	0.8958	0.8958	0.8125	0.7308	0.4231	0.85	0.4886	24	0.04167	0.04167	1	0	1	Monomorphic			1		1	48	0.16667	0.1886	0.40652	0.00048	1	24	0.125	0.1906	0.20595	0.00039	1	24	0.29167	0.31117	1	0	1	39	0.48718	0.3986	0.23039	0.00041	1	39	0.58974
ss1712298724	1	G	0.9792	1	0.9062	0.875	0.9167	0.7949	0.5128	0.85	0.2727	24	0.04167	0.04167	1	0	1	Monomorphic			1		1	48	0.1875	0.17171	1	0	1	24	0.25	0.2234	1	0	1	24	0.16667	0.15603	1	0	1	39	0.41026	0.33034	0.31408	0.00047	1	39	0.51282
ss1712298723	1	T	0.9583	0.9792	0.8125	0.6042	0.7917	0.6282	0.4872	0.77	0.1136	24	0.08333	0.08156	1	0	1	24	0.04167	0.04167	1	0	1	48	0.33333	0.30789	1	0	1	24	0.45833	0.48848	1	0	1	24	0.33333	0.33688	1	0	1	39	0.58974	0.47319	0.17177	0.00038	1	39	0.46154
ss1712303832	1	A	0.875	0.6458	0.9271	0.8958	0.9583	0.4231	0.6923	0.24	0.9545	24	0.25	0.2234	1	0	1	24	0.45833	0.4672	1	0	1	48	0.10417	0.13662	0.20996	0.00041	1	24	0.20833	0.1906	1	0	1	24	0.08333	0.08156	1	0	1	39	0.64103	0.49451	0.09869	0.0003	1	39	0.41026
ss1712298722	1	C	1	1	0.9688	0.9583	0.9375	0.9231	0.7821	0.91	0.6705	Monomorphic			1		1	Monomorphic			1		1	48	0.02083	0.06118	0.0312	0.00017	1	24	0.08333	0.08156	1	0	1	24	0.125	0.11968	1	0	1	39	0.10256	0.14386	0.18677	0.0004	1	39	0.33333
ss1712297736	1	G	0.9167	1	0.8958	0.9583	0.9583	0.9487	0.8974	0.9	0.8295	24	0.16667	0.15603	1	0	1	Monomorphic			1		1	48	0.20833	0.1886	1	0	1	24	0.08333	0.08156	1	0	1	24	0.08333	0.08156	1	0	1	39	0.10256	0.09857	1	0	1	39	0.15385
ss1712298721	1	C	0.8542	0.625	0.9479	0.8958	0.9583	0.4103	0.7179	0.22	0.9205	24	0.29167	0.25443	1	0	1	24	0.41667	0.47872	0.66596	0.00047	1	48	0.10417	0.09978	1	0	1	24	0.20833	0.1906	1	0	1	24	0.08333	0.08156	1	0	1	39	0.66667	0.49018	0.04454	0.0002	1	39	0.41026
ss1712298720	1	T	0.8542	0.625	0.9792	0.9167	1	0.4487	0.7564	0.26	0.9545	24	0.29167	0.25443	1	0	1	24	0.41667	0.47872	0.66691	0.00049	1	48	0.04167	0.04123	1	0	1	24	0.16667	0.15603	1	0	1	Monomorphic			1		1	39	0.69231	0.50117	0.02303	0.00015	1	39	0.33333
ss1712303831	1	C	1	1	0.9896	0.9583	0.9167	0.8846	0.8462	0.9	0.7045	Monomorphic			1		1	Monomorphic			1		1	48	0.02083	0.02083	1	0	1	24	0.08333	0.08156	1	0	1	24	0.16667	0.15603	1	0	1	39	0.23077	0.20679	1	0	1	39	0.25641
ss1712303830	1	C	1	1	1	1	1	0.9359	0.9231	0.96	0.875	Monomorphic			1		1	Monomorphic			1		1	Monomorphic			1		1	Monomorphic			1		1	Monomorphic			1		1	39	0.12821	0.12155	1	0	1	39	0.15385
ss1712298719	1	G	0.7917	0.7708	0.6875	0.7917	0.75	0.7632	0.6026	0.89	0.5227	24	0.33333	0.33688	1	0	1	24	0.375	0.36082	1	0	1	48	0.45833	0.43421	0.7484	0.00044	1	24	0.33333	0.33688	1	0	1	24	0.41667	0.38298	1	0	1	38	0.47368	0.36632	0.08548	0.00028	1	39	0.53846
ss1712300973	1	C	0.6458	0.7826	0.4792	0.5833	0.4583	0.6538	0.359	0.7041	0.2159	24	0.625	0.4672	0.17516	0.00039	1	23	0.34783	0.34783	1	0	1	48	0.54167	0.50439	0.77201	0.00042	1	24	0.58333	0.49645	0.43261	0.00048	1	24	0.75	0.50709	0.03532	0.00018	1	39	0.48718	0.45854	0.73703	0.00044	1	39	0.46154
ss1712297340	1	G	1	1	0.9583	0.9375	0.9792	0.9359	0.8846	0.98	0.7159	Monomorphic			1		1	Monomorphic			1		1	48	0.08333	0.0807	1	0	1	24	0.125	0.11968	1	0	1	24	0.04167	0.04167	1	0	1	39	0.12821	0.12155	1	0	1	39	0.17949
ss1712297341	1	A	0.75	0.4167	0.6771	0.625	0.6875	0.3158	0.5	0.18	0.625	24	0.33333	0.38298	0.59584	0.00049	1	24	0.58333	0.49645	0.43218	0.00049	1	48	0.39583	0.44189	0.51676	0.00048	1	24	0.41667	0.47872	0.66596	0.00049	1	24	0.375	0.43883	0.63493	0.00046	1	38	0.47368	0.43789	0.71764	0.00045	1	39	0.48718
ss1712303562	1	G	0.7917	0.875	0.7708	0.8333	0.7917	0.8974	0.7436	0.96	0.7955	24	0.33333	0.33688	1	0	1	24	0.25	0.2234	1	0	1	48	0.33333	0.35702	0.6881	0.00047	1	24	0.25	0.28369	0.50119	0.00049	1	24	0.41667	0.33688	0.53893	0.00049	1	39	0.20513	0.18648	1	0	1	39	0.30769
ss1712297342	1	A	0.75	0.9167	0.4688	0.5208	0.375	0.6184	0.5897	0.64	0.4659	24	0.5	0.38298	0.27136	0.00045	1	24	0.16667	0.15603	1	0	1	48	0.47917	0.50329	0.77663	0.00043	1	24	0.45833	0.50975	0.69438	0.00046	1	24	0.5	0.47872	1	0	1	38	0.71053	0.47825	0.00458	6e-05	1	39	0.35897
ss1712304426	1	A	0.9792	0.9792	0.9792	0.9583	0.9375	0.9872	1	0.99	0.9091	24	0.04167	0.04167	1	0	1	24	0.04167	0.04167	1	0	1	48	0.04167	0.04123	1	0	1	24	0.08333	0.08156	1	0	1	24	0.125	0.11968	1	0	1	39	0.02564	0.02564	1	0	1	Monomorphic
ss1712297344	1	A	0.8125	0.5625	0.875	0.7292	0.9167	0.4103	0.5897	0.37	0.6591	24	0.375	0.31117	0.55043	0.0005	1	24	0.54167	0.50266	1	0	1	48	0.20833	0.22105	0.54233	0.00049	1	24	0.29167	0.40337	0.29075	0.00044	1	24	0.16667	0.15603	1	0	1	39	0.46154	0.49018	0.75046	0.00043	1	39	0.20513
rs119054792	1	G	0.9792	0.9167	0.9583	0.9375	0.9583	0.8846	0.8077	0.93	0.7045	24	0.04167	0.04167	1	0	1	24	0.16667	0.15603	1	0	1	48	0.08333	0.0807	1	0	1	24	0.125	0.11968	1	0	1	24	0.08333	0.08156	1	0	1	39	0.23077	0.20679	1	0	1	39	0.17949
ss1712297345	1	T	0.9167	0.875	0.9167	0.8542	0.9583	0.7564	0.5897	0.82	0.5227	24	0.16667	0.15603	1	0	1	24	0.25	0.2234	1	0	1	48	0.16667	0.15439	1	0	1	24	0.20833	0.25443	0.39943	0.00048	1	24	0.08333	0.08156	1	0	1	39	0.38462	0.37329	1	0	1	39	0.5641
ss1712297346	1	C	0.875	0.7708	0.8958	0.7917	0.9167	0.7949	0.6154	0.86	0.5455	24	0.25	0.2234	1	0	1	24	0.45833	0.36082	0.28929	0.00046	1	48	0.16667	0.1886	0.40653	0.00049	1	24	0.41667	0.33688	0.53878	0.00052	1	24	0.16667	0.15603	1	0	1	39	0.41026	0.33034	0.31496	0.00047	1	39	0.35897
ss1712297347	1	T	0.6667	0.4792	0.9167	0.8542	0.9167	0.3718	0.6026	0.18	0.7614	24	0.5	0.4539	1	0	1	24	0.45833	0.50975	0.69465	0.00046	1	48	0.16667	0.15439	1	0	1	24	0.29167	0.25443	1	0	1	24	0.16667	0.15603	1	0	1	39	0.53846	0.47319	0.4981	0.0005	1	39	0.48718
ss1712303563	1	G	0.7708	0.7917	0.7604	0.75	0.75	0.7308	0.5256	0.86	0.4886	24	0.375	0.36082	1	0	1	24	0.33333	0.33688	1	0	1	48	0.39583	0.3682	0.70798	0.00044	1	24	0.5	0.38298	0.27159	0.00044	1	24	0.25	0.38298	0.11324	0.00032	1	39	0.48718	0.3986	0.23133	0.00043	1	39	0.48718
ss1712305025	1	T	1	0.9167	0.9896	0.9792	1	0.9744	0.9615	1	0.9432	Monomorphic			1		1	24	0.16667	0.15603	1	0	1	48	0.02083	0.02083	1	0	1	24	0.04167	0.04167	1	0	1	Monomorphic			1		1	39	0.05128	0.05062	1	0	1	39	0.07692
ss1712304102	1	G	0.8542	1	0.3125	0.3542	0.2708	0.6053	0.3974	0.82	0.2955	24	0.20833	0.25443	0.39798	0.00049	1	Monomorphic			1		1	48	0.375	0.43421	0.49844	0.00047	1	24	0.45833	0.4672	1	0	1	24	0.375	0.40337	1	0	1	38	0.63158	0.48421	0.08931	0.00029	1	39	0.53846
ss1712302658	1	C	0.7083	0.6875	0.2292	0.3333	0.2708	0.8684	0.7179	0.91	0.5455	24	0.58333	0.42199	0.12651	0.00033	1	24	0.375	0.43883	0.63573	0.00049	1	48	0.41667	0.35702	0.41227	0.00049	1	24	0.66667	0.4539	0.02453	0.00015	1	24	0.20833	0.40337	0.02906	0.00016	1	38	0.21053	0.23158	0.4927	0.0005	1	39	0.35897
ss1712302659	1	T	0.9167	1	0.8438	0.8542	0.875	0.7051	0.5256	0.84	0.5455	24	0.08333	0.15603	0.12613	0.00032	1	Monomorphic			1		1	48	0.3125	0.26645	0.57681	0.00048	1	24	0.29167	0.25443	1	0	1	24	0.08333	0.2234	0.02121	0.00015	1	39	0.48718	0.42125	0.44745	0.00051	1	39	0.53846
ss1712302660	1	G	0.9583	1	0.9375	0.875	0.8958	0.9359	0.8718	0.99	0.7386	24	0.08333	0.08156	1	0	1	Monomorphic			1		1	48	0.08333	0.11842	0.15242	0.00036	1	24	0.16667	0.2234	0.29853	0.00044	1	24	0.20833	0.1906	1	0	1	39	0.12821	0.12155	1	0	1	39	0.25641
ss1712302661	1	A	1	1	0.9375	0.9167	0.9375	0.9231	0.9231	0.98	0.7386	Monomorphic			1		1	Monomorphic			1		1	48	0.08333	0.11842	0.15325	0.00037	1	24	0.16667	0.15603	1	0	1	24	0.125	0.11968	1	0	1	39	0.15385	0.14386	1	0	1	39	0.15385
ss1712297348	1	A	0.9375	0.8913	0.3125	0.3958	0.375	0.7821	0.6026	0.84	0.3295	24	0.125	0.11968	1	0	1	23	0.21739	0.19807	1	0	1	48	0.41667	0.43421	1	0	1	24	0.45833	0.48848	1	0	1	24	0.66667	0.47872	0.08093	0.00027	1	39	0.4359	0.34532	0.16049	0.00038	1	39	0.38462
ss1712297349	1	C	0.9792	0.9792	0.8542	0.7708	0.7917	0.8974	0.9359	0.94	0.8295	24	0.04167	0.04167	1	0	1	24	0.04167	0.04167	1	0	1	48	0.20833	0.25175	0.24117	0.00042	1	24	0.45833	0.36082	0.29027	0.00047	1	24	0.33333	0.33688	1	0	1	39	0.05128	0.18648	0.00092	3e-05	0.80017	39	0.12821
ss1712297351	1	C	0.8333	0.9375	0.7708	0.75	0.7292	0.8077	0.641	0.93	0.5455	24	0.33333	0.28369	1	0	1	24	0.125	0.11968	1	0	1	48	0.41667	0.35702	0.41374	0.00049	1	24	0.41667	0.38298	1	0	1	24	0.29167	0.40337	0.29136	0.00046	1	39	0.38462	0.31469	0.30793	0.00046	1	39	0.46154
ss1712297352	1	T	0.8333	0.625	0.9688	0.8125	0.9583	0.3846	0.5513	0.22	0.8295	24	0.33333	0.28369	1	0	1	24	0.41667	0.47872	0.66694	0.00047	1	48	0.0625	0.06118	1	0	1	24	0.375	0.31117	0.55072	0.00051	1	24	0.08333	0.08156	1	0	1	39	0.71795	0.47952	0.00198	5e-05	0.955785	39	0.38462
ss1712303564	1	C	1	1	0.9062	0.9583	0.9167	0.8205	0.6282	0.95	0.7674	Monomorphic			1		1	Monomorphic			1		1	48	0.14583	0.17171	0.33778	0.00047	1	24	0.08333	0.08156	1	0	1	24	0.16667	0.15603	1	0	1	39	0.35897	0.29837	0.31912	0.00048	1	39	0.58974
ss1712302938	1	C	1	1	1	0.9792	1	0.9744	1	1	0.9205	Monomorphic			1		1	Monomorphic			1		1	Monomorphic			1		1	24	0.04167	0.04167	1	0	1	Monomorphic			1		1	39	0.05128	0.05062	1	0	1	Monomorphic
ss1712302937	1	C	0.5208	0.7708	0.25	0.3333	0.3125	0.7051	0.3077	0.84	0.4205	24	0.625	0.50975	0.4111	0.00049	1	24	0.45833	0.36082	0.2895	0.00045	1	48	0.41667	0.37895	0.70125	0.00044	1	24	0.58333	0.4539	0.19955	0.00039	1	24	0.45833	0.43883	1	0	1	39	0.53846	0.42125	0.12224	0.00034	1	39	0.41026
ss1712302936	1	T	0.9792	1	0.9792	0.9583	0.9583	0.9744	1	1	0.9205	24	0.04167	0.04167	1	0	1	Monomorphic			1		1	48	0.04167	0.04123	1	0	1	24	0.08333	0.08156	1	0	1	24	0.08333	0.08156	1	0	1	39	0.05128	0.05062	1	0	1	Monomorphic
ss1712304428	1	A	0.9792	0.9792	0.9792	0.9583	0.9375	0.9872	1	0.99	0.9091	24	0.04167	0.04167	1	0	1	24	0.04167	0.04167	1	0	1	48	0.04167	0.04123	1	0	1	24	0.08333	0.08156	1	0	1	24	0.125	0.11968	1	0	1	39	0.02564	0.02564	1	0	1	Monomorphic
ss1712304427	1	G	0.9792	0.9792	0.9792	0.9583	0.9375	0.9872	1	0.99	0.9091	24	0.04167	0.04167	1	0	1	24	0.04167	0.04167	1	0	1	48	0.04167	0.04123	1	0	1	24	0.08333	0.08156	1	0	1	24	0.125	0.11968	1	0	1	39	0.02564	0.02564	1	0	1	Monomorphic
ss1712304425	1	G	0.9792	0.9792	0.9792	0.9583	0.9375	0.9872	1	0.99	0.9091	24	0.04167	0.04167	1	0	1	24	0.04167	0.04167	1	0	1	48	0.04167	0.04123	1	0	1	24	0.08333	0.08156	1	0	1	24	0.125	0.11968	1	0	1	39	0.02564	0.02564	1	0	1	Monomorphic
ss1712304424	1	C	0.7292	0.7083	0.6667	0.7083	0.5208	0.6282	0.3205	0.85	0.4545	24	0.29167	0.40337	0.29082	0.00045	1	24	0.58333	0.42199	0.1271	0.00033	1	48	0.375	0.44912	0.32887	0.00048	1	24	0.5	0.42199	0.61983	0.00047	1	24	0.70833	0.50975	0.09666	0.00029	1	39	0.64103	0.47319	0.03769	0.00019	1	39	0.38462
ss1712304423	1	A	0.9792	0.9792	0.9792	0.9375	0.9375	0.9872	0.9359	0.97	0.8977	24	0.04167	0.04167	1	0	1	24	0.04167	0.04167	1	0	1	48	0.04167	0.04123	1	0	1	24	0.125	0.11968	1	0	1	24	0.125	0.11968	1	0	1	39	0.02564	0.02564	1	0	1	39	0.12821
ss1712304422	1	A	0.9792	0.9792	0.9792	0.9583	0.9375	0.9872	1	0.99	0.9091	24	0.04167	0.04167	1	0	1	24	0.04167	0.04167	1	0	1	48	0.04167	0.04123	1	0	1	24	0.08333	0.08156	1	0	1	24	0.125	0.11968	1	0	1	39	0.02564	0.02564	1	0	1	Monomorphic
ss1712300979	1	G	0.3958	0.5417	0.4896	0.4167	0.5208	0.8421	0.8158	0.89	0.75	24	0.625	0.48848	0.21451	0.00039	1	24	0.5	0.50709	1	0	1	48	0.39583	0.50504	0.15502	0.00039	1	24	0.33333	0.49645	0.20076	0.0004	1	24	0.29167	0.50975	0.04614	0.00021	1	38	0.21053	0.26947	0.2058	0.00039	1	38	0.31579
ss1712304421	1	G	1	1	1	1	1	0.9744	0.8846	0.94	0.7955	Monomorphic			1		1	Monomorphic			1		1	Monomorphic			1		1	Monomorphic			1		1	Monomorphic			1		1	39	0.05128	0.05062	1	0	1	39	0.23077
ss1712300978	1	A	0.9375	1	0.8438	0.7917	0.7708	0.6538	0.4359	0.78	0.2159	24	0.125	0.11968	1	0	1	Monomorphic			1		1	48	0.3125	0.26645	0.57758	0.0005	1	24	0.33333	0.33688	1	0	1	24	0.375	0.36082	1	0	1	39	0.64103	0.45854	0.01399	0.00012	1	39	0.46154
ss1712300975	1	T	1	1	0.8958	0.9167	0.8958	0.8333	0.6538	0.84	0.5114	Monomorphic			1		1	Monomorphic			1		1	48	0.20833	0.1886	1	0	1	24	0.16667	0.15603	1	0	1	24	0.20833	0.1906	1	0	1	39	0.28205	0.28139	1	0	1	39	0.48718
ss1712304420	1	G	0.8542	0.625	0.75	0.75	0.8333	0.4103	0.6667	0.25	0.8864	24	0.29167	0.25443	1	0	1	24	0.41667	0.47872	0.6657	0.00047	1	48	0.45833	0.37895	0.24437	0.00042	1	24	0.33333	0.38298	0.59633	0.0005	1	24	0.33333	0.28369	1	0	1	39	0.66667	0.49018	0.04428	0.00021	1	39	0.46154
ss1712300974	1	G	0.5833	0.4792	0.8021	0.7292	0.8125	0.2949	0.5513	0.21	0.7159	24	0.58333	0.49645	0.43307	0.00048	1	24	0.45833	0.50975	0.69461	0.00046	1	48	0.39583	0.32083	0.17066	0.00038	1	24	0.29167	0.40337	0.2905	0.00049	1	24	0.375	0.31117	0.55106	0.0005	1	39	0.53846	0.42125	0.12113	0.00031	1	39	0.4359
ss1712301091	1	A	0.875	0.9167	0.9271	0.9583	0.9375	0.9615	1	0.95	0.9318	24	0.25	0.2234	1	0	1	24	0.16667	0.15603	1	0	1	48	0.14583	0.13662	1	0	1	24	0.08333	0.08156	1	0	1	24	0.125	0.11968	1	0	1	39	0.07692	0.07493	1	0	1	Monomorphic
ss1712300679	1	C	0.4583	0.5417	0.6042	0.625	0.5208	0.7308	0.8077	0.82	0.5	24	0.75	0.50709	0.03593	0.00018	1	24	0.58333	0.50709	0.67978	0.00047	1	48	0.5	0.48333	1	0	1	24	0.41667	0.47872	0.66606	0.00046	1	24	0.625	0.50975	0.41092	0.00049	1	39	0.33333	0.3986	0.41385	0.00049	1	39	0.28205
ss1712296174	1	C	0.9792	1	0.8958	0.7292	0.8542	0.7308	0.4872	0.86	0.3182	24	0.04167	0.04167	1	0	1	Monomorphic			1		1	48	0.20833	0.1886	1	0	1	24	0.45833	0.40337	0.63483	0.00048	1	24	0.20833	0.25443	0.39826	0.00049	1	39	0.53846	0.3986	0.03744	0.00019	1	39	0.61538
ss1712303318	1	T	0.2708	0.2708	0.5417	0.6458	0.6458	0.4487	0.7308	0.25	0.9091	24	0.29167	0.40337	0.29142	0.00045	1	24	0.29167	0.40337	0.29103	0.00043	1	48	0.5	0.50175	1	0	1	24	0.45833	0.4672	1	0	1	24	0.45833	0.4672	1	0	1	39	0.69231	0.50117	0.02333	0.00016	1	39	0.38462
ss1712303319	1	A	0.8913	0.9375	0.8333	0.7083	0.7083	0.7564	0.8333	0.91	0.625	23	0.21739	0.19807	1	0	1	24	0.125	0.11968	1	0	1	48	0.33333	0.2807	0.323	0.00047	1	24	0.33333	0.42199	0.3457	0.00046	1	24	0.5	0.42199	0.62086	0.00047	1	39	0.48718	0.37329	0.07987	0.00025	1	39	0.28205
ss1712296175	1	G	0.8542	0.625	0.9792	0.9167	1	0.4487	0.7564	0.26	0.9659	24	0.29167	0.25443	1	0	1	24	0.41667	0.47872	0.66656	0.00046	1	48	0.04167	0.04123	1	0	1	24	0.16667	0.15603	1	0	1	Monomorphic			1		1	39	0.69231	0.50117	0.02372	0.00016	1	39	0.33333
ss1712296176	1	T	0.6042	0.8125	0.6667	0.3958	0.5208	0.5769	0.3462	0.77	0.1932	24	0.625	0.48848	0.21655	0.0004	1	24	0.29167	0.31117	1	0	1	48	0.375	0.44912	0.32951	0.00045	1	24	0.54167	0.48848	0.6831	0.00046	1	24	0.625	0.50975	0.41247	0.00048	1	39	0.64103	0.49451	0.09916	0.0003	1	39	0.4359
ss1712296177	1	C	0.875	0.9792	0.8229	0.7083	0.8542	0.6538	0.5128	0.82	0.3864	24	0.16667	0.2234	0.29861	0.00046	1	24	0.04167	0.04167	1	0	1	48	0.35417	0.29452	0.31899	0.00048	1	24	0.41667	0.42199	1	0	1	24	0.29167	0.25443	1	0	1	39	0.58974	0.45854	0.08654	0.00028	1	39	0.51282
ss1712296178	1	A	0.4583	0.5417	0.5	0.7083	0.6875	0.8205	0.6154	0.84	0.3864	24	0.58333	0.50709	0.68003	0.00049	1	24	0.58333	0.50709	0.67804	0.00046	1	48	0.5	0.50526	1	0	1	24	0.5	0.42199	0.62082	0.0005	1	24	0.375	0.43883	0.63523	0.00047	1	39	0.35897	0.29837	0.31975	0.00046	1	39	0.46154
ss1712303320	1	T	0.7292	0.4583	0.6562	0.6042	0.6042	0.3462	0.6154	0.23	0.8295	24	0.375	0.40337	1	0	1	24	0.5	0.50709	1	0	1	48	0.52083	0.45592	0.35563	0.00047	1	24	0.54167	0.48848	0.68366	0.00048	1	24	0.54167	0.48848	0.68322	0.00047	1	39	0.64103	0.45854	0.01383	0.00012	1	39	0.51282
ss1712296179	1	A	0.8333	0.625	0.9479	0.8958	0.9375	0.359	0.6026	0.19	0.8295	24	0.25	0.28369	0.50105	0.00051	1	24	0.41667	0.47872	0.66785	0.00046	1	48	0.10417	0.09978	1	0	1	24	0.20833	0.1906	1	0	1	24	0.04167	0.11968	0.06453	0.00024	1	39	0.51282	0.4662	0.72759	0.00044	1	39	0.48718
ss1712303321	1	C	0.9792	1	0.9792	1	0.9583	0.9231	0.9103	0.98	0.9205	24	0.04167	0.04167	1	0	1	Monomorphic			1		1	48	0.04167	0.04123	1	0	1	Monomorphic			1		1	24	0.08333	0.08156	1	0	1	39	0.15385	0.14386	1	0	1	39	0.12821
ss1712296181	1	C	0.875	0.9167	0.9792	0.9792	0.9167	0.8718	0.7564	0.97	0.875	24	0.25	0.2234	1	0	1	24	0.16667	0.15603	1	0	1	48	0.04167	0.04123	1	0	1	24	0.04167	0.04167	1	0	1	24	0.16667	0.15603	1	0	1	39	0.25641	0.22644	1	0	1	39	0.48718
ss1712303322	1	C	0.9565	0.6875	0.9271	0.9375	0.9792	0.5132	0.7564	0.27	0.9545	23	0.08696	0.08502	1	0	1	24	0.45833	0.43883	1	0	1	48	0.10417	0.13662	0.20967	0.0004	1	24	0.125	0.11968	1	0	1	24	0.04167	0.04167	1	0	1	38	0.71053	0.50632	0.02117	0.00014	1	39	0.33333
ss1712296182	1	G	0.9167	0.8958	0.9583	0.9375	0.9792	0.7949	0.7051	0.88	0.7093	24	0.16667	0.15603	1	0	1	24	0.20833	0.1906	1	0	1	48	0.08333	0.0807	1	0	1	24	0.125	0.11968	1	0	1	24	0.04167	0.04167	1	0	1	39	0.41026	0.33034	0.31376	0.00045	1	39	0.33333
ss1712303323	1	C	1	0.9583	1	0.9375	0.9167	0.859	0.7949	0.96	0.8636	Monomorphic			1		1	24	0.08333	0.08156	1	0	1	Monomorphic			1		1	24	0.125	0.11968	1	0	1	24	0.16667	0.15603	1	0	1	39	0.28205	0.24542	1	0	1	39	0.30769
ss1712303324	1	T	0.3542	0.6042	0.6042	0.587	0.5	0.4615	0.4615	0.39	0.5909	24	0.375	0.4672	0.39234	0.00048	1	24	0.45833	0.48848	1	0	1	48	0.375	0.48333	0.13685	0.00035	1	23	0.47826	0.49565	1	0	1	24	0.58333	0.51064	0.68182	0.00049	1	39	0.61538	0.5035	0.20325	0.0004	1	39	0.61538
ss1712296183	1	C	0.7708	0.7083	0.6562	0.6667	0.7292	0.859	0.7308	0.86	0.4545	24	0.45833	0.36082	0.28934	0.00043	1	24	0.41667	0.42199	1	0	1	48	0.4375	0.45592	1	0	1	24	0.58333	0.4539	0.20001	0.00039	1	24	0.45833	0.40337	0.63515	0.00047	1	39	0.28205	0.24542	1	0	1	39	0.38462
ss1712296184	1	T	0.625	0.5833	0.6042	0.6875	0.5833	0.7949	0.7368	0.88	0.5795	24	0.58333	0.47872	0.3919	0.0005	1	24	0.41667	0.49645	0.67248	0.00044	1	48	0.41667	0.48333	0.37675	0.00048	1	24	0.45833	0.43883	1	0	1	24	0.5	0.49645	1	0	1	39	0.35897	0.33034	1	0	1	38	0.52632
ss1712296185	1	C	0.7708	0.8542	0.9062	0.9167	0.7917	0.5513	0.2821	0.59	0.2386	24	0.375	0.36082	1	0	1	24	0.29167	0.25443	1	0	1	48	0.1875	0.17171	1	0	1	24	0.16667	0.15603	1	0	1	24	0.41667	0.33688	0.53944	0.00051	1	39	0.53846	0.50117	0.74916	0.00046	1	39	0.41026
ss1712296186	1	T	0.8333	0.625	0.9688	0.9167	1	0.3077	0.5513	0.21	0.75	24	0.25	0.28369	0.50148	0.0005	1	24	0.33333	0.47872	0.19427	0.00041	1	48	0.0625	0.06118	1	0	1	24	0.16667	0.15603	1	0	1	Monomorphic			1		1	39	0.5641	0.43157	0.06614	0.00025	1	39	0.4359
ss1712303325	1	C	0.5435	0.5417	0.2812	0.1875	0.3542	0.8846	0.8846	0.95	0.8864	23	0.73913	0.50725	0.03855	0.00019	1	24	0.33333	0.50709	0.1136	0.00033	1	48	0.39583	0.40855	1	0	1	24	0.29167	0.31117	1	0	1	24	0.45833	0.4672	1	0	1	39	0.23077	0.20679	1	0	1	39	0.23077
ss1712303326	1	C	0.8542	0.8333	0.7292	0.7083	0.75	0.9103	0.8718	0.85	0.7386	24	0.29167	0.25443	1	0	1	24	0.33333	0.28369	1	0	1	48	0.5	0.39912	0.1378	0.00033	1	24	0.5	0.42199	0.62092	0.00048	1	24	0.33333	0.38298	0.59634	0.00048	1	39	0.17949	0.1655	1	0	1	39	0.25641
ss1712296187	1	T	0.9375	0.9167	0.9688	0.9583	0.9792	0.859	0.7436	0.89	0.6023	24	0.04167	0.11968	0.06348	0.00025	1	24	0.16667	0.15603	1	0	1	48	0.0625	0.06118	1	0	1	24	0.08333	0.08156	1	0	1	24	0.04167	0.04167	1	0	1	39	0.28205	0.24542	1	0	1	39	0.41026
ss1712303327	1	T	0.75	0.5208	0.8646	0.7083	0.875	0.2179	0.3462	0.12	0.6023	24	0.33333	0.38298	0.59678	0.0005	1	24	0.54167	0.50975	1	0	1	48	0.27083	0.23662	0.57507	0.00049	1	24	0.41667	0.42199	1	0	1	24	0.25	0.2234	1	0	1	39	0.38462	0.34532	0.6558	0.00046	1	39	0.38462
ss1712303328	1	G	0.8958	0.9167	0.9062	0.7708	0.8542	0.6282	0.3974	0.8	0.2841	24	0.20833	0.1906	1	0	1	24	0.16667	0.15603	1	0	1	48	0.14583	0.17171	0.33713	0.00046	1	24	0.375	0.36082	1	0	1	24	0.20833	0.25443	0.39767	0.00051	1	39	0.58974	0.47319	0.17222	0.00035	1	39	0.48718
ss1712303329	1	C	0.9375	0.9167	0.9271	0.8542	0.9167	0.7632	0.5897	0.88	0.4432	24	0.125	0.11968	1	0	1	24	0.16667	0.15603	1	0	1	48	0.10417	0.13662	0.20991	0.00041	1	24	0.29167	0.25443	1	0	1	24	0.16667	0.15603	1	0	1	38	0.42105	0.36632	0.65073	0.00048	1	39	0.5641
rs119054638	1	C	0.9375	1	0.9688	0.875	0.8958	0.8333	0.7692	0.94	0.7273	24	0.125	0.11968	1	0	1	Monomorphic			1		1	48	0.0625	0.06118	1	0	1	24	0.16667	0.2234	0.29836	0.00046	1	24	0.20833	0.1906	1	0	1	39	0.33333	0.28139	0.56465	0.00051	1	39	0.41026
ss1712298191	1	T	0.6875	0.7917	0.5312	0.6042	0.5	0.7368	0.641	0.76	0.3409	24	0.375	0.43883	0.63394	0.00046	1	24	0.41667	0.33688	0.53935	0.0005	1	48	0.5625	0.50329	0.56089	0.00051	1	24	0.45833	0.48848	1	0	1	24	0.5	0.51064	1	0	1	38	0.47368	0.39298	0.39619	0.0005	1	39	0.51282
ss1712298193	1	G	0.6875	0.8571	0.5312	0.625	0.5417	0.7692	0.6795	0.8061	0.3488	24	0.45833	0.43883	1	0	1	21	0.28571	0.25087	1	0	1	48	0.60417	0.50329	0.24428	0.00044	1	24	0.41667	0.47872	0.66619	0.0005	1	24	0.58333	0.50709	0.67959	0.00046	1	39	0.46154	0.35964	0.16369	0.00038	1	39	0.48718
ss1712298198	1	C	0.375	0.4167	0.3229	0.4167	0.3125	0.7564	0.5769	0.85	0.5114	24	0.58333	0.47872	0.39254	0.00048	1	24	0.41667	0.49645	0.67242	0.00049	1	48	0.47917	0.44189	0.74213	0.00043	1	24	0.58333	0.49645	0.43255	0.00049	1	24	0.375	0.43883	0.63447	0.00048	1	39	0.38462	0.37329	1	0	1	39	0.53846
ss1712295911	1	T	0.8125	0.5833	0.875	0.8125	0.9792	0.3553	0.6667	0.2	0.8256	24	0.29167	0.31117	1	0	1	24	0.41667	0.49645	0.67219	0.00046	1	48	0.20833	0.22105	0.54241	0.0005	1	24	0.29167	0.31117	1	0	1	24	0.04167	0.04167	1	0	1	38	0.55263	0.46421	0.29916	0.00045	1	39	0.30769
ss1712295912	1	T	0.875	0.9375	0.7708	0.7708	0.875	0.641	0.3974	0.77	0.2045	24	0.16667	0.2234	0.29874	0.00045	1	24	0.125	0.11968	1	0	1	48	0.29167	0.35702	0.22977	0.00044	1	24	0.45833	0.36082	0.29052	0.00045	1	24	0.16667	0.2234	0.29827	0.00046	1	39	0.51282	0.4662	0.72761	0.00044	1	39	0.4359
ss1712295913	1	T	1	0.9583	0.9479	0.9792	0.9583	0.7949	0.8462	0.9	0.7045	Monomorphic			1		1	24	0.08333	0.08156	1	0	1	48	0.10417	0.09978	1	0	1	24	0.04167	0.04167	1	0	1	24	0.08333	0.08156	1	0	1	39	0.35897	0.33034	1	0	1	39	0.30769
ss1712303249	1	C	0.9167	0.8696	0.8854	0.9375	0.9375	0.641	0.3974	0.78	0.2159	24	0.16667	0.15603	1	0	1	23	0.17391	0.23188	0.30802	0.00048	1	48	0.22917	0.20504	1	0	1	24	0.125	0.11968	1	0	1	24	0.125	0.11968	1	0	1	39	0.61538	0.4662	0.07766	0.00026	1	39	0.38462
ss1712303250	1	G	0.7708	0.875	0.8333	0.8333	0.7292	0.6923	0.5641	0.83	0.4886	24	0.375	0.36082	1	0	1	24	0.16667	0.2234	0.29806	0.00047	1	48	0.33333	0.2807	0.32267	0.00048	1	24	0.33333	0.28369	1	0	1	24	0.375	0.40337	1	0	1	39	0.51282	0.43157	0.28317	0.00046	1	39	0.46154
ss1712295914	1	C	0.9583	0.9792	0.9062	0.9167	0.8333	0.8205	0.6282	0.89	0.6136	24	0.08333	0.08156	1	0	1	24	0.04167	0.04167	1	0	1	48	0.14583	0.17171	0.3383	0.00049	1	24	0.16667	0.15603	1	0	1	24	0.25	0.28369	0.50108	0.00049	1	39	0.30769	0.29837	1	0	1	39	0.53846
ss1712295915	1	C	0.7083	0.8542	0.6042	0.75	0.7292	0.8846	0.8333	0.93	0.6818	24	0.41667	0.42199	1	0	1	24	0.29167	0.25443	1	0	1	48	0.54167	0.48333	0.54501	0.00049	1	24	0.33333	0.38298	0.5969	0.00049	1	24	0.29167	0.40337	0.29133	0.00044	1	39	0.23077	0.20679	1	0	1	39	0.33333
ss1712295916	1	C	1	1	0.9896	0.9583	1	0.9359	0.8846	0.97	0.9091	Monomorphic			1		1	Monomorphic			1		1	48	0.02083	0.02083	1	0	1	24	0.08333	0.08156	1	0	1	Monomorphic			1		1	39	0.12821	0.12155	1	0	1	39	0.23077
ss1712295917	1	G	0.9792	1	0.9688	0.9375	0.9792	0.9359	0.9231	0.96	0.7273	24	0.04167	0.04167	1	0	1	Monomorphic			1		1	48	0.0625	0.06118	1	0	1	24	0.125	0.11968	1	0	1	24	0.04167	0.04167	1	0	1	39	0.12821	0.12155	1	0	1	39	0.10256
ss1712295918	1	A	0.5625	0.5833	0.4688	0.4375	0.4167	0.6538	0.5385	0.87	0.3182	24	0.45833	0.50266	0.69771	0.00047	1	24	0.41667	0.49645	0.67209	0.00049	1	48	0.60417	0.50329	0.24357	0.00042	1	24	0.70833	0.50266	0.09059	0.00028	1	24	0.5	0.49645	1	0	1	39	0.58974	0.45854	0.08638	0.00028	1	39	0.51282
ss1712303252	1	G	0.7083	0.5625	0.9271	0.8333	0.9167	0.4231	0.6538	0.21	0.7955	24	0.41667	0.42199	1	0	1	24	0.45833	0.50266	0.69691	0.00045	1	48	0.14583	0.13662	1	0	1	24	0.25	0.28369	0.50082	0.00051	1	24	0.16667	0.15603	1	0	1	39	0.53846	0.49451	0.74401	0.00043	1	39	0.48718
ss1712295919	1	T	0.4783	0.6458	0.4375	0.5833	0.4167	0.7821	0.6026	0.85	0.3182	23	0.52174	0.51014	1	0	1	24	0.45833	0.4672	1	0	1	48	0.45833	0.49737	0.76785	0.00042	1	24	0.75	0.49645	0.01392	0.00012	1	24	0.41667	0.49645	0.6725	0.00046	1	39	0.4359	0.34532	0.16118	0.00037	1	39	0.38462
ss1712295920	1	T	1	1	0.9896	1	0.9375	0.8462	0.7308	0.91	0.7614	Monomorphic			1		1	Monomorphic			1		1	48	0.02083	0.02083	1	0	1	Monomorphic			1		1	24	0.125	0.11968	1	0	1	39	0.30769	0.26374	0.56496	0.00051	1	39	0.48718
ss1712303253	1	G	0.9375	1	0.9271	0.9583	1	0.8205	0.7564	0.86	0.4886	24	0.125	0.11968	1	0	1	Monomorphic			1		1	48	0.14583	0.13662	1	0	1	24	0.08333	0.08156	1	0	1	Monomorphic			1		1	39	0.30769	0.29837	1	0	1	39	0.4359
ss1712303255	1	G	0.9167	0.9792	0.7553	0.6667	0.7619	0.8846	0.7564	0.95	0.7841	24	0.16667	0.15603	1	0	1	24	0.04167	0.04167	1	0	1	47	0.40426	0.3736	0.7051	0.00044	1	24	0.5	0.4539	1	0	1	21	0.38095	0.37166	1	0	1	39	0.23077	0.20679	1	0	1	39	0.33333
ss1712295921	1	C	0.8542	0.9583	0.6146	0.625	0.6458	0.7821	0.6026	0.95	0.7045	24	0.20833	0.25443	0.39975	0.00047	1	24	0.08333	0.08156	1	0	1	48	0.52083	0.47873	0.76005	0.00043	1	24	0.41667	0.47872	0.66744	0.00046	1	24	0.54167	0.4672	0.65571	0.00048	1	39	0.38462	0.34532	0.65527	0.00047	1	39	0.53846
rs119056096	1	C	0.4375	0.625	0.5417	0.5417	0.4167	0.8333	0.7308	0.86	0.4886	24	0.45833	0.50266	0.69724	0.00046	1	24	0.5	0.47872	1	0	1	48	0.58333	0.50175	0.38176	0.0005	1	24	0.33333	0.50709	0.1139	0.0003	1	24	0.58333	0.49645	0.43195	0.00048	1	39	0.33333	0.28139	0.56393	0.00051	1	39	0.23077
ss1712303256	1	G	0.75	0.9583	0.7188	0.5208	0.625	0.7051	0.5385	0.85	0.4318	24	0.5	0.38298	0.27078	0.00044	1	24	0.08333	0.08156	1	0	1	48	0.39583	0.40855	1	0	1	24	0.54167	0.50975	1	0	1	24	0.58333	0.47872	0.39191	0.00048	1	39	0.4359	0.42125	1	0	1	39	0.41026
ss1712295923	1	C	0.9792	1	0.9583	0.9167	0.9167	0.9474	0.7949	0.93	0.7045	24	0.04167	0.04167	1	0	1	Monomorphic			1		1	48	0.08333	0.0807	1	0	1	24	0.16667	0.15603	1	0	1	24	0.08333	0.15603	0.12609	0.00034	1	38	0.10526	0.10105	1	0	1	39	0.25641
ss1712303257	1	T	0.9167	0.9375	0.875	0.9167	0.8542	0.8077	0.7308	0.82	0.3864	24	0.16667	0.15603	1	0	1	24	0.125	0.11968	1	0	1	48	0.125	0.22105	0.01513	0.00012	1	24	0.16667	0.15603	1	0	1	24	0.29167	0.25443	1	0	1	39	0.38462	0.31469	0.30764	0.00047	1	39	0.38462
ss1712302537	1	T	0.9583	0.9792	1	0.9792	0.9375	0.8846	0.8974	0.97	0.8523	24	0.08333	0.08156	1	0	1	24	0.04167	0.04167	1	0	1	Monomorphic			1		1	24	0.04167	0.04167	1	0	1	24	0.125	0.11968	1	0	1	39	0.17949	0.20679	0.40515	0.00051	1	39	0.15385
ss1712302538	1	T	0.9375	0.9792	0.9688	0.9583	0.9583	0.9103	0.7692	0.95	0.8372	24	0.125	0.11968	1	0	1	24	0.04167	0.04167	1	0	1	48	0.0625	0.06118	1	0	1	24	0.08333	0.08156	1	0	1	24	0.08333	0.08156	1	0	1	39	0.17949	0.1655	1	0	1	39	0.35897
ss1712295924	1	T	0.8542	0.625	0.9688	0.9167	0.9792	0.4103	0.6667	0.23	0.8409	24	0.29167	0.25443	1	0	1	24	0.41667	0.47872	0.66657	0.00048	1	48	0.0625	0.06118	1	0	1	24	0.16667	0.15603	1	0	1	24	0.04167	0.04167	1	0	1	39	0.61538	0.49018	0.18176	0.00037	1	39	0.46154
ss1712303258	1	C	0.8958	1	0.8021	0.75	0.8333	0.5641	0.2692	0.74	0.0795	24	0.125	0.1906	0.20646	0.0004	1	Monomorphic			1		1	48	0.3125	0.32083	1	0	1	24	0.41667	0.38298	1	0	1	24	0.33333	0.28369	1	0	1	39	0.66667	0.49817	0.04926	0.00021	1	39	0.33333
ss1712303259	1	A	0.8333	0.625	0.9479	0.875	0.9583	0.3846	0.641	0.21	0.6932	24	0.33333	0.28369	1	0	1	24	0.41667	0.47872	0.66603	0.00046	1	48	0.10417	0.09978	1	0	1	24	0.25	0.2234	1	0	1	24	0.08333	0.08156	1	0	1	39	0.5641	0.47952	0.32099	0.00045	1	39	0.41026
ss1712303260	1	T	0.8333	0.625	0.9583	0.8958	0.9792	0.3846	0.6538	0.2	0.75	24	0.33333	0.28369	1	0	1	24	0.41667	0.47872	0.66612	0.00048	1	48	0.08333	0.0807	1	0	1	24	0.20833	0.1906	1	0	1	24	0.04167	0.04167	1	0	1	39	0.5641	0.47952	0.32156	0.00048	1	39	0.38462
ss1712303261	1	G	0.9167	1	0.8854	0.875	0.9375	0.6538	0.5128	0.77	0.2727	24	0.16667	0.15603	1	0	1	Monomorphic			1		1	48	0.1875	0.20504	0.4756	0.00051	1	24	0.16667	0.2234	0.29753	0.00048	1	24	0.125	0.11968	1	0	1	39	0.58974	0.45854	0.08647	0.00028	1	39	0.41026
ss1712295925	1	C	0.9583	1	0.875	0.8333	0.8958	0.7308	0.5513	0.81	0.1932	24	0.08333	0.08156	1	0	1	Monomorphic			1		1	48	0.25	0.22105	1	0	1	24	0.25	0.28369	0.50069	0.0005	1	24	0.20833	0.1906	1	0	1	39	0.48718	0.3986	0.23068	0.00042	1	39	0.48718
ss1712303262	1	T	0.9375	1	0.9896	0.9583	0.9792	0.8718	0.8205	0.97	0.8864	24	0.125	0.11968	1	0	1	Monomorphic			1		1	48	0.02083	0.02083	1	0	1	24	0.08333	0.08156	1	0	1	24	0.04167	0.04167	1	0	1	39	0.25641	0.22644	1	0	1	39	0.25641
ss1712299338	1	C	0.5417	0.5	0.6667	0.7083	0.7917	0.4079	0.7308	0.24	0.875	24	0.66667	0.50709	0.21347	0.00041	1	24	0.58333	0.51064	0.68269	0.00046	1	48	0.45833	0.44912	1	0	1	24	0.33333	0.42199	0.34549	0.00048	1	24	0.33333	0.33688	1	0	1	38	0.65789	0.48947	0.04471	0.00019	1	39	0.38462
ss1712299339	1	G	0.9375	0.9167	0.875	0.9375	0.7917	0.7564	0.641	0.91	0.5455	24	0.125	0.11968	1	0	1	24	0.16667	0.15603	1	0	1	48	0.20833	0.22105	0.54275	0.00048	1	24	0.04167	0.11968	0.06353	0.00025	1	24	0.33333	0.33688	1	0	1	39	0.38462	0.37329	1	0	1	39	0.46154
ss1712302272	1	C	0.9792	0.9792	0.9583	1	0.9792	0.9231	0.8846	0.94	0.8068	24	0.04167	0.04167	1	0	1	24	0.04167	0.04167	1	0	1	48	0.08333	0.0807	1	0	1	Monomorphic			1		1	24	0.04167	0.04167	1	0	1	39	0.15385	0.14386	1	0	1	39	0.17949
ss1712304716	1	G	0.7917	0.7917	0.6667	0.6875	0.75	0.7237	0.5256	0.83	0.3977	24	0.25	0.33688	0.23249	0.00042	1	24	0.41667	0.33688	0.53911	0.00051	1	48	0.41667	0.44912	0.74503	0.00045	1	24	0.45833	0.43883	1	0	1	24	0.33333	0.38298	0.59632	0.0005	1	38	0.5	0.40526	0.22535	0.0004	1	39	0.58974
ss1712302273	1	C	0.9792	1	1	0.9583	1	0.9103	0.9487	0.99	0.8636	24	0.04167	0.04167	1	0	1	Monomorphic			1		1	Monomorphic			1		1	24	0.08333	0.08156	1	0	1	Monomorphic			1		1	39	0.17949	0.1655	1	0	1	39	0.10256
ss1712302275	1	A	0.9792	0.9792	0.8333	0.8333	0.8542	0.7949	0.6795	0.83	0.5909	24	0.04167	0.04167	1	0	1	24	0.04167	0.04167	1	0	1	48	0.25	0.2807	0.59519	0.00048	1	24	0.25	0.28369	0.50034	0.00049	1	24	0.29167	0.25443	1	0	1	39	0.30769	0.33034	0.64014	0.00049	1	39	0.38462
ss1712302276	1	G	0.75	0.9375	0.5521	0.5833	0.625	0.6154	0.3718	0.78	0.125	24	0.33333	0.38298	0.59664	0.0005	1	24	0.125	0.11968	1	0	1	48	0.52083	0.49978	1	0	1	24	0.5	0.49645	1	0	1	24	0.33333	0.47872	0.19282	0.0004	1	39	0.61538	0.47952	0.09555	0.00031	1	39	0.4359
ss1712302277	1	A	0.8542	0.625	0.9479	0.8958	1	0.3974	0.6538	0.24	0.9432	24	0.29167	0.25443	1	0	1	24	0.41667	0.47872	0.66521	0.00047	1	48	0.10417	0.09978	1	0	1	24	0.20833	0.1906	1	0	1	Monomorphic			1		1	39	0.74359	0.48518	0.00081	3e-05	0.80017	39	0.48718
ss1712304717	1	C	0.7609	0.9583	0.8229	0.7917	0.7917	0.8333	0.6795	0.86	0.5909	23	0.30435	0.37198	0.56069	0.0005	1	24	0.08333	0.08156	1	0	1	48	0.22917	0.29452	0.13914	0.00033	1	24	0.33333	0.33688	1	0	1	24	0.33333	0.33688	1	0	1	39	0.33333	0.28139	0.56351	0.00049	1	39	0.33333
ss1712302278	1	T	0.9375	0.9167	0.8021	0.7917	0.7708	0.6154	0.4872	0.83	0.2727	24	0.125	0.11968	1	0	1	24	0.16667	0.15603	1	0	1	48	0.3125	0.32083	1	0	1	24	0.41667	0.33688	0.53921	0.00049	1	24	0.45833	0.36082	0.28893	0.00044	1	39	0.61538	0.47952	0.09579	0.00029	1	39	0.61538
ss1712302279	1	A	0.8542	0.625	0.9792	0.9167	1	0.4487	0.7564	0.26	0.9545	24	0.29167	0.25443	1	0	1	24	0.41667	0.47872	0.66651	0.00046	1	48	0.04167	0.04123	1	0	1	24	0.16667	0.15603	1	0	1	Monomorphic			1		1	39	0.69231	0.50117	0.02345	0.00015	1	39	0.33333
ss1712300897	1	C	0.8125	0.8333	0.7083	0.75	0.6667	0.7692	0.6923	0.8	0.4545	24	0.29167	0.31117	1	0	1	24	0.33333	0.28369	1	0	1	48	0.41667	0.41754	1	0	1	24	0.33333	0.38298	0.59655	0.00048	1	24	0.5	0.4539	1	0	1	39	0.46154	0.35964	0.16294	0.00036	1	39	0.41026
ss1712304718	1	T	0.9792	1	1	0.9375	0.9792	0.9211	0.9231	0.95	0.9091	24	0.04167	0.04167	1	0	1	Monomorphic			1		1	Monomorphic			1		1	24	0.125	0.11968	1	0	1	24	0.04167	0.04167	1	0	1	38	0.15789	0.14737	1	0	1	39	0.15385
rs119056104	1	A	0.375	0.4583	0.4583	0.5417	0.4375	0.8846	0.8462	0.95	0.7273	24	0.5	0.47872	1	0	1	24	0.41667	0.50709	0.43385	0.00049	1	48	0.625	0.50175	0.14242	0.00034	1	24	0.58333	0.50709	0.67853	0.00047	1	24	0.70833	0.50266	0.09059	0.00029	1	39	0.17949	0.20679	0.40455	0.0005	1	39	0.20513
ss1712304193	1	C	0.8125	0.9167	0.7083	0.6458	0.75	0.8846	0.8333	0.92	0.6591	24	0.29167	0.31117	1	0	1	24	0.16667	0.15603	1	0	1	48	0.41667	0.41754	1	0	1	24	0.45833	0.4672	1	0	1	24	0.33333	0.38298	0.59655	0.00047	1	39	0.17949	0.20679	0.40536	0.00049	1	39	0.23077
ss1712304192	1	C	0.8125	0.9167	0.7083	0.6458	0.75	0.8846	0.8333	0.92	0.6591	24	0.29167	0.31117	1	0	1	24	0.16667	0.15603	1	0	1	48	0.41667	0.41754	1	0	1	24	0.45833	0.4672	1	0	1	24	0.33333	0.38298	0.59596	0.0005	1	39	0.17949	0.20679	0.40499	0.00049	1	39	0.23077
ss1712300209	1	G	0.7292	0.5833	0.8333	0.6875	0.875	0.2179	0.3462	0.15	0.4659	24	0.375	0.40337	1	0	1	24	0.41667	0.49645	0.67274	0.00049	1	48	0.25	0.2807	0.59467	0.00049	1	24	0.20833	0.43883	0.01525	0.00013	1	24	0.16667	0.2234	0.2978	0.00044	1	39	0.33333	0.34532	1	0	1	39	0.38462
rs119054767	1	A	0.9583	1	0.9792	1	0.9375	0.9487	0.9359	0.94	0.9432	24	0.08333	0.08156	1	0	1	Monomorphic			1		1	48	0.04167	0.04123	1	0	1	Monomorphic			1		1	24	0.04167	0.11968	0.0633	0.00024	1	39	0.10256	0.09857	1	0	1	39	0.12821
ss1712300210	1	T	0.7083	0.4792	0.8646	0.8333	0.8958	0.3333	0.5385	0.21	0.7045	24	0.41667	0.42199	1	0	1	24	0.45833	0.50975	0.69472	0.00046	1	48	0.1875	0.23662	0.1849	0.00039	1	24	0.33333	0.28369	1	0	1	24	0.20833	0.1906	1	0	1	39	0.5641	0.45022	0.15307	0.00036	1	39	0.41026
ss1712300211	1	T	0.9167	0.7917	0.9479	0.9167	0.9565	0.5513	0.6316	0.47	0.75	24	0.16667	0.15603	1	0	1	24	0.25	0.33688	0.23161	0.00043	1	48	0.10417	0.09978	1	0	1	24	0.16667	0.15603	1	0	1	23	0.08696	0.08502	1	0	1	39	0.4359	0.50117	0.52026	0.00048	1	38	0.52632
ss1712300212	1	A	0.7917	0.625	0.9583	0.8542	0.9375	0.3205	0.4487	0.19	0.5341	24	0.33333	0.33688	1	0	1	24	0.41667	0.47872	0.66673	0.00046	1	48	0.08333	0.0807	1	0	1	24	0.29167	0.25443	1	0	1	24	0.125	0.11968	1	0	1	39	0.58974	0.44123	0.06038	0.00025	1	39	0.53846
ss1712300213	1	G	0.9375	1	0.9792	0.9792	0.8958	0.6667	0.4744	0.82	0.3409	24	0.125	0.11968	1	0	1	Monomorphic			1		1	48	0.04167	0.04123	1	0	1	24	0.04167	0.04167	1	0	1	24	0.125	0.1906	0.20568	0.00039	1	39	0.5641	0.45022	0.15412	0.00038	1	39	0.38462
ss1712304195	1	T	0.5208	0.5625	0.5208	0.5208	0.625	0.5385	0.5128	0.52	0.4545	24	0.625	0.50975	0.41166	0.00049	1	24	0.45833	0.50266	0.69711	0.00047	1	48	0.5	0.50439	1	0	1	24	0.54167	0.50975	1	0	1	24	0.5	0.47872	1	0	1	39	0.51282	0.5035	1	0	1	39	0.41026
ss1712304196	1	A	0.7708	0.75	0.9062	0.9375	0.8958	0.5128	0.641	0.54	0.7045	24	0.45833	0.36082	0.28905	0.00046	1	24	0.41667	0.38298	1	0	1	48	0.1875	0.17171	1	0	1	24	0.125	0.11968	1	0	1	24	0.20833	0.1906	1	0	1	39	0.46154	0.50616	0.74943	0.00044	1	39	0.51282
ss1712300215	1	G	0.7826	0.875	0.5556	0.7083	0.6458	0.7564	0.7564	0.85	0.625	23	0.26087	0.34783	0.25106	0.00044	1	24	0.25	0.2234	1	0	1	45	0.35556	0.49938	0.07175	0.00025	1	24	0.33333	0.42199	0.34351	0.00049	1	24	0.29167	0.4672	0.08466	0.00028	1	39	0.38462	0.37329	1	0	1	39	0.33333
ss1712300216	1	A	0.8542	0.625	0.9792	0.8958	0.9792	0.2179	0.3974	0.09	0.4432	24	0.29167	0.25443	1	0	1	24	0.41667	0.47872	0.6674	0.00048	1	48	0.04167	0.04123	1	0	1	24	0.125	0.1906	0.20484	0.00039	1	24	0.04167	0.04167	1	0	1	39	0.33333	0.34532	1	0	1	39	0.33333
rs119055956	1	C	0.625	0.4583	0.5	0.4375	0.6042	0.7564	0.8974	0.78	0.9773	24	0.41667	0.47872	0.6671	0.00047	1	24	0.5	0.50709	1	0	1	48	0.5	0.50526	1	0	1	24	0.54167	0.50266	1	0	1	24	0.54167	0.48848	0.68337	0.00048	1	39	0.4359	0.37329	0.40312	0.0005	1	39	0.15385
ss1712300217	1	A	0.6875	0.6458	0.5521	0.6458	0.5625	0.8205	0.5769	0.85	0.5682	24	0.20833	0.43883	0.01533	0.00012	1	24	0.125	0.4672	0.00042	2e-05	0.381033	48	0.52083	0.49978	1	0	1	24	0.375	0.4672	0.38981	0.00049	1	24	0.375	0.50266	0.24087	0.00042	1	39	0.35897	0.29837	0.3192	0.00046	1	39	0.4359
ss1712300218	1	T	0.5	0.4375	0.75	0.6042	0.8542	0.3077	0.4872	0.22	0.5455	24	0.58333	0.51064	0.683	0.00045	1	24	0.375	0.50266	0.24148	0.00043	1	48	0.375	0.37895	1	0	1	24	0.625	0.48848	0.21738	0.00043	1	24	0.20833	0.25443	0.39926	0.00047	1	39	0.51282	0.43157	0.28108	0.00045	1	39	0.46154
ss1712303143	1	G	0.8542	0.5833	0.9688	0.8958	0.9583	0.1923	0.2821	0.06	0.2841	24	0.29167	0.25443	1	0	1	24	0.41667	0.49645	0.67246	0.00047	1	48	0.0625	0.06118	1	0	1	24	0.20833	0.1906	1	0	1	24	0.08333	0.08156	1	0	1	39	0.33333	0.31469	1	0	1	39	0.30769
ss1712303144	1	A	0.8125	0.625	0.9583	0.913	0.9583	0.3846	0.5897	0.19	0.75	24	0.29167	0.31117	1	0	1	24	0.41667	0.47872	0.66658	0.00048	1	48	0.08333	0.0807	1	0	1	23	0.17391	0.16232	1	0	1	24	0	0.08156	0.02104	0.00015	1	39	0.61538	0.47952	0.09618	0.00031	1	39	0.30769
ss1712303147	1	G	1	1	0.9792	1	1	0.9487	0.8846	0.94	0.875	Monomorphic			1		1	Monomorphic			1		1	48	0.04167	0.04123	1	0	1	Monomorphic			1		1	Monomorphic			1		1	39	0.10256	0.09857	1	0	1	39	0.17949
ss1712303146	1	A	0.8333	0.875	0.7604	0.7917	0.75	0.6923	0.5513	0.87	0.5455	24	0.16667	0.28369	0.08958	0.00028	1	24	0.25	0.2234	1	0	1	48	0.3125	0.3682	0.42283	0.0005	1	24	0.25	0.33688	0.23229	0.00043	1	24	0.5	0.38298	0.27336	0.00046	1	39	0.46154	0.43157	0.72284	0.00044	1	39	0.48718
ss1712304197	1	T	0.9583	1	0.8021	0.7917	0.75	0.6282	0.5	0.81	0.2273	24	0.08333	0.08156	1	0	1	Monomorphic			1		1	48	0.3125	0.32083	1	0	1	24	0.41667	0.33688	0.53977	0.0005	1	24	0.33333	0.38298	0.59627	0.00048	1	39	0.69231	0.47319	0.0048	7e-05	1	39	0.58974
ss1712303148	1	G	1	1	1	1	0.9792	0.9615	0.9744	0.95	0.8523	Monomorphic			1		1	Monomorphic			1		1	Monomorphic			1		1	Monomorphic			1		1	24	0.04167	0.04167	1	0	1	39	0.07692	0.07493	1	0	1	39	0.05128
ss1712303149	1	A	0.4583	0.4375	0.6667	0.8333	0.7292	0.3718	0.6795	0.25	0.8523	24	0.66667	0.50709	0.21356	0.00042	1	24	0.54167	0.50266	1	0	1	48	0.41667	0.44912	0.74484	0.00044	1	24	0.33333	0.28369	1	0	1	24	0.45833	0.40337	0.63545	0.00048	1	39	0.69231	0.47319	0.00509	7e-05	1	39	0.38462
ss1712303150	1	T	0.9792	1	0.9375	0.9375	0.9583	0.7179	0.5	0.81	0.1705	24	0.04167	0.04167	1	0	1	Monomorphic			1		1	48	0.125	0.11842	1	0	1	24	0.125	0.11968	1	0	1	24	0.08333	0.08156	1	0	1	39	0.51282	0.41026	0.22726	0.00042	1	39	0.58974
ss1712302882	1	C	0.75	0.8542	0.8229	0.75	0.7708	0.8077	0.6282	0.85	0.5909	24	0.41667	0.38298	1	0	1	24	0.20833	0.25443	0.39659	0.00049	1	48	0.3125	0.29452	1	0	1	24	0.5	0.38298	0.27224	0.00045	1	24	0.375	0.36082	1	0	1	39	0.38462	0.31469	0.30668	0.00046	1	39	0.58974
ss1712302884	1	T	0.9167	0.9792	0.9896	1	1	0.5256	0.7051	0.41	0.8636	24	0.16667	0.15603	1	0	1	24	0.04167	0.04167	1	0	1	48	0.02083	0.02083	1	0	1	Monomorphic			1		1	Monomorphic			1		1	39	0.74359	0.50516	0.00389	6e-05	1	39	0.4359
ss1712302883	1	C	0.8333	0.625	0.9062	0.8542	0.9583	0.2179	0.4231	0.16	0.5795	24	0.33333	0.28369	1	0	1	24	0.5	0.47872	1	0	1	48	0.14583	0.17171	0.33835	0.00047	1	24	0.20833	0.25443	0.39841	0.00048	1	24	0.08333	0.08156	1	0	1	39	0.38462	0.34532	0.65524	0.00047	1	39	0.53846
ss1712302885	1	A	0.9792	1	0.9375	0.9583	0.9375	0.7564	0.6667	0.89	0.5455	24	0.04167	0.04167	1	0	1	Monomorphic			1		1	48	0.125	0.11842	1	0	1	24	0.08333	0.08156	1	0	1	24	0.125	0.11968	1	0	1	39	0.4359	0.37329	0.40371	0.00048	1	39	0.46154
ss1712302886	1	C	0.7292	1	0.8021	0.75	0.7917	0.8205	0.5513	0.87	0.4659	24	0.29167	0.40337	0.29102	0.00048	1	Monomorphic			1		1	48	0.35417	0.32083	0.66302	0.00048	1	24	0.33333	0.38298	0.59611	0.0005	1	24	0.33333	0.33688	1	0	1	39	0.30769	0.29837	1	0	1	39	0.58974
ss1712303151	1	C	0.5625	0.5625	0.6979	0.5417	0.7083	0.3421	0.4231	0.2	0.6705	24	0.45833	0.50266	0.69813	0.00046	1	24	0.375	0.50266	0.24134	0.00043	1	48	0.3125	0.4261	0.08612	0.00028	1	24	0.5	0.50709	1	0	1	24	0.25	0.42199	0.06063	0.00024	1	38	0.57895	0.45614	0.14778	0.00035	1	39	0.48718
ss1712303152	1	C	0.6875	0.8125	0.5521	0.5208	0.5417	0.8077	0.6538	0.9	0.6364	24	0.54167	0.43883	0.3574	0.00048	1	24	0.375	0.31117	0.55097	0.00051	1	48	0.35417	0.49978	0.07647	0.00027	1	24	0.54167	0.50975	1	0	1	24	0.5	0.50709	1	0	1	39	0.38462	0.31469	0.30624	0.00046	1	39	0.48718
ss1712303153	1	G	0.5208	0.6458	0.4792	0.5417	0.5417	0.7051	0.3718	0.85	0.3409	24	0.375	0.50975	0.23797	0.00042	1	24	0.29167	0.4672	0.08485	0.00028	1	48	0.41667	0.50439	0.25734	0.00045	1	24	0.5	0.50709	1	0	1	24	0.5	0.50709	1	0	1	39	0.48718	0.42125	0.44796	0.00047	1	39	0.48718
ss1712303154	1	C	0.9375	0.9792	0.9375	0.9375	0.9792	0.5769	0.3974	0.75	0.0795	24	0.125	0.11968	1	0	1	24	0.04167	0.04167	1	0	1	48	0.125	0.11842	1	0	1	24	0.125	0.11968	1	0	1	24	0.04167	0.04167	1	0	1	39	0.69231	0.49451	0.01955	0.00013	1	39	0.48718
ss1712303155	1	A	1	1	1	1	0.9792	0.9487	0.9872	1	0.8864	Monomorphic			1		1	Monomorphic			1		1	Monomorphic			1		1	Monomorphic			1		1	24	0.04167	0.04167	1	0	1	39	0.10256	0.09857	1	0	1	39	0.02564
ss1712303156	1	A	0.7955	0.4565	0.8854	0.7708	0.9773	0.4103	0.6282	0.2	0.7727	22	0.31818	0.33298	1	0	1	23	0.21739	0.50725	0.00975	0.0001	1	48	0.10417	0.20504	0.00799	9e-05	1	24	0.20833	0.36082	0.06263	0.00025	1	22	0.04545	0.04545	1	0	1	39	0.66667	0.49018	0.04448	0.0002	1	39	0.48718
ss1712300219	1	T	0.3958	0.6667	0.3333	0.3958	0.3333	0.8947	0.8333	0.98	0.9091	24	0.375	0.48848	0.38979	0.00048	1	24	0.5	0.4539	1	0	1	48	0.5	0.44912	0.52306	0.0005	1	24	0.45833	0.48848	1	0	1	24	0.41667	0.4539	1	0	1	38	0.21053	0.19088	1	0	1	39	0.33333
ss1712303157	1	C	0.8125	0.6875	0.9271	0.8542	0.9583	0.1923	0.2821	0.21	0.1932	24	0.375	0.31117	0.55078	0.00049	1	24	0.29167	0.43883	0.15099	0.00035	1	48	0.14583	0.13662	1	0	1	24	0.29167	0.25443	1	0	1	24	0.08333	0.08156	1	0	1	39	0.28205	0.31469	0.60376	0.00048	1	39	0.46154
ss1712303158	1	A	0.7917	0.8333	0.8854	0.9167	0.8333	0.7436	0.6667	0.85	0.4659	24	0.33333	0.33688	1	0	1	24	0.33333	0.28369	1	0	1	48	0.22917	0.20504	1	0	1	24	0.16667	0.15603	1	0	1	24	0.25	0.28369	0.50167	0.00047	1	39	0.35897	0.38628	0.68458	0.00047	1	39	0.35897
ss1712303160	1	G	0.9375	1	0.9479	0.9583	0.9167	0.7949	0.5641	0.85	0.5114	24	0.125	0.11968	1	0	1	Monomorphic			1		1	48	0.10417	0.09978	1	0	1	24	0	0.08156	0.0214	0.00014	1	24	0.16667	0.15603	1	0	1	39	0.35897	0.33034	1	0	1	39	0.51282
ss1712300220	1	A	0.1667	0.4583	0.0833	0.1042	0.0417	0.9359	0.8974	0.89	0.8523	24	0.33333	0.28369	1	0	1	24	0.5	0.50709	1	0	1	48	0.16667	0.15439	1	0	1	24	0.20833	0.1906	1	0	1	24	0.08333	0.08156	1	0	1	39	0.12821	0.12155	1	0	1	39	0.15385
ss1712304202	1	C	0.8125	0.5417	0.8958	0.8542	0.9375	0.4872	0.7821	0.3	0.875	24	0.375	0.31117	0.55076	0.00049	1	24	0.58333	0.50709	0.68009	0.00047	1	48	0.20833	0.1886	1	0	1	24	0.20833	0.25443	0.39805	0.00048	1	24	0.125	0.11968	1	0	1	39	0.66667	0.50616	0.05828	0.00024	1	39	0.33333
ss1712304199	1	A	0.9167	0.9167	0.8542	0.8125	0.8125	0.859	0.7308	0.84	0.625	24	0.16667	0.15603	1	0	1	24	0.16667	0.15603	1	0	1	48	0.29167	0.25175	0.57066	0.0005	1	24	0.29167	0.31117	1	0	1	24	0.29167	0.31117	1	0	1	39	0.23077	0.24542	0.55834	0.00049	1	39	0.4359
ss1712304200	1	C	0.7917	0.8333	0.7083	0.6875	0.6875	0.7051	0.7051	0.84	0.7727	24	0.41667	0.33688	0.53931	0.00048	1	24	0.33333	0.28369	1	0	1	48	0.41667	0.41754	1	0	1	24	0.20833	0.43883	0.01543	0.00012	1	24	0.45833	0.43883	1	0	1	39	0.48718	0.42125	0.44806	0.00053	1	39	0.4359
ss1712300221	1	C	1	1	0.9167	0.8542	0.8958	0.7821	0.7436	0.95	0.8068	Monomorphic			1		1	Monomorphic			1		1	48	0.125	0.15439	0.27244	0.00044	1	24	0.29167	0.25443	1	0	1	24	0.20833	0.1906	1	0	1	39	0.4359	0.34532	0.16062	0.00036	1	39	0.35897
ss1712300222	1	C	0.7083	0.6458	0.8438	0.8542	0.875	0.359	0.5385	0.2	0.6932	24	0.33333	0.42199	0.34656	0.0005	1	24	0.45833	0.4672	1	0	1	48	0.27083	0.26645	1	0	1	24	0.29167	0.25443	1	0	1	24	0.16667	0.2234	0.29745	0.00044	1	39	0.61538	0.4662	0.07807	0.00027	1	39	0.41026
ss1712300223	1	A	0.9167	0.8958	0.9375	0.9375	1	0.9487	0.7949	0.97	0.8409	24	0.16667	0.15603	1	0	1	24	0.20833	0.1906	1	0	1	48	0.125	0.11842	1	0	1	24	0.04167	0.11968	0.06359	0.00025	1	Monomorphic			1		1	39	0.05128	0.09857	0.07777	0.00028	1	39	0.35897
ss1712300224	1	A	0.7083	0.75	0.6562	0.7083	0.625	0.8846	0.6923	0.87	0.7159	24	0.5	0.42199	0.62153	0.00047	1	24	0.5	0.38298	0.27232	0.00045	1	48	0.47917	0.45592	0.75862	0.00043	1	24	0.41667	0.42199	1	0	1	24	0.5	0.47872	1	0	1	39	0.17949	0.20679	0.4049	0.00051	1	39	0.46154
ss1712296897	1	C	0.8333	0.5833	0.9062	0.8333	0.9375	0.3846	0.6026	0.21	0.7386	24	0.33333	0.28369	1	0	1	24	0.41667	0.49645	0.6722	0.00047	1	48	0.1875	0.17171	1	0	1	24	0.33333	0.28369	1	0	1	24	0.125	0.11968	1	0	1	39	0.71795	0.47952	0.00199	4e-05	0.955785	39	0.53846
rs119055759	1	G	0.5417	0.7083	0.5104	0.5208	0.4583	0.6667	0.4359	0.81	0.3023	24	0.58333	0.50709	0.67937	0.00045	1	24	0.33333	0.42199	0.34624	0.00049	1	48	0.47917	0.50504	0.77689	0.0004	1	24	0.54167	0.50975	1	0	1	24	0.41667	0.50709	0.43273	0.00048	1	39	0.61538	0.45022	0.02859	0.00016	1	39	0.35897
ss1712296896	1	T	0.8542	0.625	0.9479	0.9167	0.9583	0.3974	0.6282	0.21	0.8409	24	0.29167	0.25443	1	0	1	24	0.41667	0.47872	0.66846	0.00048	1	48	0.0625	0.09978	0.10307	0.0003	1	24	0.16667	0.15603	1	0	1	24	0.08333	0.08156	1	0	1	39	0.64103	0.48518	0.05109	0.00022	1	39	0.38462
ss1712298717	1	A	0.7917	0.8125	0.6771	0.625	0.4792	0.7436	0.641	0.84	0.3409	24	0.41667	0.33688	0.54093	0.00052	1	24	0.375	0.31117	0.5512	0.00049	1	48	0.39583	0.44189	0.51655	0.00049	1	24	0.41667	0.47872	0.66593	0.00048	1	24	0.54167	0.50975	1	0	1	39	0.46154	0.38628	0.39539	0.00049	1	39	0.41026
ss1712298718	1	T	0.75	0.8125	0.6354	0.7917	0.7917	0.7308	0.5769	0.84	0.2955	24	0.33333	0.38298	0.59626	0.00049	1	24	0.375	0.31117	0.55094	0.0005	1	48	0.4375	0.4682	0.75689	0.00044	1	24	0.41667	0.33688	0.53908	0.00051	1	24	0.33333	0.33688	1	0	1	39	0.48718	0.3986	0.23108	0.00041	1	39	0.58974
ss1712296105	1	A	0.7083	0.625	0.8229	0.75	0.8542	0.3974	0.7051	0.22	0.8523	24	0.5	0.42199	0.62133	0.00047	1	24	0.41667	0.47872	0.66627	0.00047	1	48	0.3125	0.29452	1	0	1	24	0.41667	0.38298	1	0	1	24	0.29167	0.25443	1	0	1	39	0.69231	0.48518	0.00828	9e-05	1	39	0.4359
ss1712296106	1	C	0.9792	1	0.9375	0.8333	0.8958	0.8333	0.4872	0.86	0.2955	24	0.04167	0.04167	1	0	1	Monomorphic			1		1	48	0.125	0.11842	1	0	1	24	0.33333	0.28369	1	0	1	24	0.20833	0.1906	1	0	1	39	0.33333	0.28139	0.56348	0.0005	1	39	0.35897
ss1712296740	1	G	0.875	0.9167	0.7708	0.75	0.8125	0.6026	0.2436	0.73	0.0909	24	0.25	0.2234	1	0	1	24	0.16667	0.15603	1	0	1	48	0.25	0.35702	0.04883	0.00022	1	24	0.33333	0.38298	0.59665	0.00049	1	24	0.375	0.31117	0.55057	0.0005	1	39	0.69231	0.48518	0.00842	9e-05	1	39	0.38462
ss1712303436	1	C	0.625	0.8542	0.625	0.6042	0.6667	0.7436	0.5641	0.83	0.4773	24	0.25	0.47872	0.0289	0.00017	1	24	0.29167	0.25443	1	0	1	48	0.375	0.47368	0.21506	0.00041	1	24	0.625	0.48848	0.21746	0.0004	1	24	0.41667	0.4539	1	0	1	39	0.41026	0.38628	1	0	1	39	0.46154
ss1712296741	1	G	0.9792	0.9375	0.9896	0.9375	1	0.9487	0.8974	0.98	0.8864	24	0.04167	0.04167	1	0	1	24	0.125	0.11968	1	0	1	48	0.02083	0.02083	1	0	1	24	0.125	0.11968	1	0	1	Monomorphic			1		1	39	0.10256	0.09857	1	0	1	39	0.20513
ss1712297461	1	A	0.9792	1	0.9792	0.9792	0.9792	0.8333	0.7436	0.88	0.6512	24	0.04167	0.04167	1	0	1	Monomorphic			1		1	48	0.04167	0.04123	1	0	1	24	0.04167	0.04167	1	0	1	24	0.04167	0.04167	1	0	1	39	0.28205	0.28139	1	0	1	39	0.41026
ss1712297462	1	G	0.9167	0.875	0.8854	0.8333	0.875	0.7821	0.641	0.87	0.6364	24	0.16667	0.15603	1	0	1	24	0.25	0.2234	1	0	1	48	0.22917	0.20504	1	0	1	24	0.33333	0.28369	1	0	1	24	0.25	0.2234	1	0	1	39	0.4359	0.34532	0.16054	0.00037	1	39	0.51282
ss1712297463	1	G	0.8125	0.8125	0.7604	0.875	0.7708	0.7821	0.5	0.85	0.375	24	0.375	0.31117	0.55102	0.00051	1	24	0.20833	0.31117	0.15022	0.00035	1	48	0.47917	0.3682	0.04448	0.00021	1	24	0.25	0.2234	1	0	1	24	0.20833	0.36082	0.06272	0.00025	1	39	0.33333	0.34532	1	0	1	39	0.4359
ss1712298286	1	G	0.8125	0.7708	0.7188	0.6875	0.75	0.9615	0.9103	0.98	0.8523	24	0.29167	0.31117	1	0	1	24	0.29167	0.36082	0.55512	0.00049	1	48	0.4375	0.40855	0.72997	0.00044	1	24	0.375	0.43883	0.6348	0.00047	1	24	0.5	0.38298	0.27114	0.00044	1	39	0.07692	0.07493	1	0	1	39	0.12821
ss1712298285	1	C	0.9167	0.9792	0.9479	0.9375	0.875	0.8974	0.8077	0.97	0.7841	24	0.16667	0.15603	1	0	1	24	0.04167	0.04167	1	0	1	48	0.10417	0.09978	1	0	1	24	0.125	0.11968	1	0	1	24	0.25	0.2234	1	0	1	39	0.20513	0.18648	1	0	1	39	0.33333
ss1712298284	1	G	0.9792	1	1	0.9792	0.9583	0.8974	0.8718	0.92	0.8409	24	0.04167	0.04167	1	0	1	Monomorphic			1		1	Monomorphic			1		1	24	0.04167	0.04167	1	0	1	24	0.08333	0.08156	1	0	1	39	0.20513	0.18648	1	0	1	39	0.10256
ss1712298283	1	C	0.8958	0.7083	0.9792	0.8958	1	0.5769	0.7564	0.46	0.8864	24	0.20833	0.1906	1	0	1	24	0.5	0.42199	0.62138	0.00049	1	48	0.04167	0.04123	1	0	1	24	0.20833	0.1906	1	0	1	Monomorphic			1		1	39	0.58974	0.49451	0.32398	0.00046	1	39	0.33333
ss1712301674	1	T	0.6458	0.7917	0.6562	0.5909	0.5	0.7308	0.4872	0.86	0.4091	24	0.45833	0.4672	1	0	1	24	0.33333	0.33688	1	0	1	48	0.52083	0.45592	0.35659	0.00048	1	22	0.54545	0.49471	0.68161	0.00047	1	23	0.30435	0.51111	0.09078	0.00028	1	39	0.38462	0.3986	1	0	1	39	0.46154
ss1712301673	1	C	0.75	0.5625	0.8125	0.6875	0.8125	0.3462	0.6282	0.23	0.7273	24	0.5	0.38298	0.27193	0.00044	1	24	0.54167	0.50266	1	0	1	48	0.25	0.30789	0.32985	0.00046	1	24	0.45833	0.43883	1	0	1	24	0.29167	0.31117	1	0	1	39	0.48718	0.45854	0.73629	0.00044	1	39	0.38462
ss1712296440	1	T	0.7917	0.6042	0.9375	0.8542	0.9792	0.4231	0.6538	0.25	0.9205	24	0.25	0.33688	0.23083	0.00043	1	24	0.375	0.48848	0.39183	0.00048	1	48	0.125	0.11842	1	0	1	24	0.29167	0.25443	1	0	1	24	0.04167	0.04167	1	0	1	39	0.64103	0.49451	0.09811	0.00029	1	39	0.38462
ss1712303376	1	C	0.8333	0.9375	0.7708	0.75	0.7708	0.7564	0.641	0.8	0.5233	24	0.25	0.28369	0.50257	0.00049	1	24	0.125	0.11968	1	0	1	48	0.41667	0.35702	0.41347	0.00049	1	24	0.33333	0.38298	0.59598	0.0005	1	24	0.375	0.36082	1	0	1	39	0.38462	0.37329	1	0	1	39	0.41026
ss1712296441	1	G	0.881	0.5417	0.9468	0.9167	0.9792	0.4359	0.6923	0.26	0.9091	21	0.2381	0.21487	1	0	1	24	0.25	0.50709	0.01618	0.00012	1	47	0.10638	0.10181	1	0	1	24	0.16667	0.15603	1	0	1	24	0.04167	0.04167	1	0	1	39	0.66667	0.49817	0.04944	0.00022	1	39	0.41026
ss1712297071	1	C	0.9583	0.9583	0.9688	0.9792	0.9792	0.7949	0.7051	0.93	0.6136	24	0.08333	0.08156	1	0	1	24	0.08333	0.08156	1	0	1	48	0.0625	0.06118	1	0	1	24	0.04167	0.04167	1	0	1	24	0.04167	0.04167	1	0	1	39	0.35897	0.33034	1	0	1	39	0.38462
ss1712297072	1	C	0.5	0.625	0.3333	0.2917	0.1667	0.8462	0.6538	0.97	0.6818	24	0.41667	0.51064	0.43194	0.00049	1	24	0.58333	0.47872	0.3918	0.00047	1	48	0.5	0.44912	0.5232	0.00049	1	24	0.33333	0.42199	0.34474	0.00048	1	24	0.25	0.28369	0.5009	0.00051	1	39	0.25641	0.26374	1	0	1	39	0.33333
ss1712297076	1	G	0.5417	0.5417	0.5	0.5417	0.6042	0.3846	0.5513	0.36	0.7955	24	0.41667	0.50709	0.43377	0.00046	1	24	0.41667	0.50709	0.43161	0.00047	1	48	0.54167	0.50526	0.77282	0.00041	1	24	0.75	0.50709	0.03565	0.00018	1	24	0.375	0.48848	0.39011	0.00048	1	39	0.61538	0.47952	0.09627	0.00031	1	39	0.48718
ss1712297080	1	C	0.7708	0.7917	0.625	0.7292	0.625	0.9231	0.8718	0.96	0.875	24	0.45833	0.36082	0.2885	0.00046	1	24	0.41667	0.33688	0.54125	0.00049	1	48	0.58333	0.47368	0.12938	0.00033	1	24	0.375	0.40337	1	0	1	24	0.41667	0.47872	0.66629	0.00048	1	39	0.15385	0.14386	1	0	1	39	0.20513
ss1712301064	1	C	1	1	0.9896	1	1	0.9231	0.9231	0.98	0.8977	Monomorphic			1		1	Monomorphic			1		1	48	0.02083	0.02083	1	0	1	Monomorphic			1		1	Monomorphic			1		1	39	0.15385	0.14386	1	0	1	39	0.15385
ss1712302345	1	C	0.9583	0.9583	0.9792	0.9167	0.8958	0.859	0.7821	0.93	0.6818	24	0.08333	0.08156	1	0	1	24	0.08333	0.08156	1	0	1	48	0.04167	0.04123	1	0	1	24	0.16667	0.15603	1	0	1	24	0.20833	0.1906	1	0	1	39	0.28205	0.24542	1	0	1	39	0.38462
ss1712302346	1	T	1	1	0.9688	0.9792	0.9375	0.9342	0.8205	0.9	0.6477	Monomorphic			1		1	Monomorphic			1		1	48	0.0625	0.06118	1	0	1	24	0.04167	0.04167	1	0	1	24	0.125	0.11968	1	0	1	38	0.13158	0.12456	1	0	1	39	0.25641
ss1712301065	1	A	0.9167	0.9792	0.875	0.9375	0.875	0.859	0.8205	0.95	0.6477	24	0.16667	0.15603	1	0	1	24	0.04167	0.04167	1	0	1	48	0.20833	0.22105	0.54293	0.00051	1	24	0.125	0.11968	1	0	1	24	0.25	0.2234	1	0	1	39	0.23077	0.24542	0.55892	0.0005	1	39	0.35897
ss1712301066	1	T	0.4375	0.7292	0.4375	0.4167	0.375	0.6667	0.5128	0.83	0.3977	24	0.70833	0.50266	0.09204	0.00028	1	24	0.375	0.40337	1	0	1	48	0.5	0.49737	1	0	1	24	0.41667	0.49645	0.67251	0.00047	1	24	0.33333	0.47872	0.19489	0.00039	1	39	0.5641	0.45022	0.15423	0.00037	1	39	0.51282
ss1712302009	1	G	0.9583	0.9375	1	0.9792	1	0.8974	0.8462	0.95	0.8636	24	0.08333	0.08156	1	0	1	24	0.125	0.11968	1	0	1	Monomorphic			1		1	24	0.04167	0.04167	1	0	1	Monomorphic			1		1	39	0.20513	0.18648	1	0	1	39	0.30769
ss1712296232	1	T	0.9792	0.9773	0.9773	0.9167	1	0.8333	0.7286	0.8438	0.6477	24	0.04167	0.04167	1	0	1	22	0.04545	0.04545	1	0	1	44	0	0.04493	0.01184	0.00011	1	24	0.16667	0.15603	1	0	1	Monomorphic			1		1	39	0.33333	0.28139	0.56378	0.0005	1	35	0.42857
ss1712302010	1	G	0.7083	0.8125	0.7083	0.75	0.6875	0.9103	0.9231	0.9	0.7955	24	0.41667	0.42199	1	0	1	24	0.20833	0.31117	0.15203	0.00035	1	48	0.29167	0.41754	0.07428	0.00029	1	24	0.41667	0.38298	1	0	1	24	0.54167	0.43883	0.35625	0.00048	1	39	0.17949	0.1655	1	0	1	39	0.15385
ss1712302011	1	G	0.375	0.5625	0.2292	0.2917	0.2917	0.7692	0.6154	0.9	0.4432	24	0.66667	0.47872	0.08155	0.00026	1	24	0.54167	0.50266	1	0	1	48	0.41667	0.35702	0.41375	0.00049	1	24	0.5	0.42199	0.62086	0.00048	1	24	0.5	0.42199	0.62101	0.00046	1	39	0.41026	0.35964	0.65056	0.00047	1	39	0.46154
ss1712302012	1	C	0.6458	0.7083	0.6354	0.5208	0.6042	0.7436	0.641	0.84	0.4886	24	0.54167	0.4672	0.65678	0.00046	1	24	0.33333	0.42199	0.34593	0.00048	1	48	0.47917	0.4682	1	0	1	24	0.45833	0.50975	0.69427	0.00045	1	24	0.45833	0.48848	1	0	1	39	0.46154	0.38628	0.39755	0.00049	1	39	0.51282
ss1712296411	1	C	0.8125	0.625	0.75	0.7708	0.9167	0.3158	0.5256	0.18	0.5536	24	0.375	0.31117	0.55119	0.00049	1	24	0.41667	0.47872	0.66751	0.00046	1	48	0.375	0.37895	1	0	1	24	0.375	0.36082	1	0	1	24	0.16667	0.15603	1	0	1	38	0.57895	0.43789	0.06012	0.00023	1	39	0.53846
ss1712296412	1	C	0.3542	0.4583	0.3438	0.4375	0.3125	0.8718	0.8205	0.91	0.8295	24	0.375	0.4672	0.39114	0.00049	1	24	0.58333	0.50709	0.67957	0.00045	1	48	0.47917	0.45592	0.7577	0.00043	1	24	0.54167	0.50266	1	0	1	24	0.45833	0.43883	1	0	1	39	0.15385	0.22644	0.09436	0.00029	1	39	0.15385
ss1712303372	1	A	0.6042	0.6667	0.4375	0.625	0.5417	0.6538	0.3846	0.78	0.4318	24	0.45833	0.48848	1	0	1	24	0.41667	0.4539	1	0	1	48	0.45833	0.49737	0.76933	0.00042	1	24	0.58333	0.47872	0.39112	0.00048	1	24	0.58333	0.50709	0.67911	0.00047	1	39	0.58974	0.45854	0.08728	0.00028	1	39	0.41026
ss1712298270	1	C	0.5455	0.4375	0.7188	0.625	0.75	0.4103	0.6538	0.21	0.8409	22	0.45455	0.5074	0.68415	0.00045	1	24	0.375	0.50266	0.24119	0.00038	1	48	0.39583	0.40855	1	0	1	24	0.5	0.47872	1	0	1	24	0.25	0.38298	0.11354	0.00031	1	39	0.66667	0.49018	0.04474	0.0002	1	39	0.48718
ss1712298272	1	C	1	0.9792	0.9479	0.9375	0.875	0.9872	1	1	0.9318	Monomorphic			1		1	24	0.04167	0.04167	1	0	1	48	0.10417	0.09978	1	0	1	24	0.125	0.11968	1	0	1	24	0.25	0.2234	1	0	1	39	0.02564	0.02564	1	0	1	Monomorphic
ss1712297332	1	T	0.7	0.7708	0.6875	0.7708	0.6591	0.859	0.7692	0.91	0.5698	20	0.4	0.43077	1	0	1	24	0.375	0.36082	1	0	1	48	0.375	0.43421	0.49964	0.0005	1	24	0.45833	0.36082	0.28981	0.00045	1	22	0.31818	0.45983	0.1784	0.00039	1	39	0.28205	0.24542	1	0	1	39	0.25641
ss1712297333	1	C	0.8958	0.9167	0.7812	0.7083	0.75	0.6974	0.6282	0.87	0.4318	24	0.20833	0.1906	1	0	1	24	0.16667	0.15603	1	0	1	48	0.35417	0.34539	1	0	1	24	0.5	0.42199	0.62119	0.00047	1	24	0.33333	0.38298	0.5967	0.00049	1	38	0.44737	0.42772	1	0	1	39	0.58974
ss1712296711	1	T	0.8333	0.6458	0.9479	0.9167	0.9583	0.5256	0.7821	0.33	0.875	24	0.33333	0.28369	1	0	1	24	0.29167	0.4672	0.08477	0.00028	1	48	0.10417	0.09978	1	0	1	24	0.16667	0.15603	1	0	1	24	0.08333	0.08156	1	0	1	39	0.64103	0.50516	0.11316	0.00032	1	39	0.33333
ss1712296712	1	G	0.8125	0.7708	0.75	0.75	0.7917	0.8077	0.6923	0.89	0.5	24	0.375	0.31117	0.55114	0.0005	1	24	0.375	0.36082	1	0	1	48	0.375	0.37895	1	0	1	24	0.41667	0.38298	1	0	1	24	0.25	0.33688	0.23237	0.00041	1	39	0.38462	0.31469	0.30605	0.00046	1	39	0.46154
ss1712296486	1	A	0.7609	0.5833	0.8646	0.875	0.9375	0.4487	0.7564	0.23	0.8977	23	0.3913	0.37198	1	0	1	24	0.41667	0.49645	0.67229	0.00045	1	48	0.22917	0.23662	1	0	1	24	0.25	0.2234	1	0	1	24	0.125	0.11968	1	0	1	39	0.69231	0.50117	0.02362	0.00015	1	39	0.33333
ss1712303390	1	T	0.875	0.8958	0.8854	0.8125	0.8542	0.6667	0.6026	0.81	0.375	24	0.08333	0.2234	0.02067	0.00013	1	24	0.20833	0.1906	1	0	1	48	0.1875	0.20504	0.47462	0.00051	1	24	0.29167	0.31117	1	0	1	24	0.20833	0.25443	0.39894	0.00049	1	39	0.51282	0.45022	0.47989	0.00051	1	39	0.33333
ss1712296488	1	C	0.8542	0.7174	0.9688	0.875	1	0.5658	0.7308	0.33	0.9205	24	0.29167	0.25443	1	0	1	23	0.3913	0.41449	1	0	1	48	0.0625	0.06118	1	0	1	24	0.25	0.2234	1	0	1	Monomorphic			1		1	38	0.55263	0.49789	0.52554	0.00051	1	39	0.28205
ss1712300039	1	T	0.625	0.4375	0.7812	0.7917	0.8333	0.4231	0.6538	0.24	0.8977	24	0.5	0.47872	1	0	1	24	0.54167	0.50266	1	0	1	48	0.3125	0.34539	0.66973	0.00049	1	24	0.41667	0.33688	0.53973	0.00048	1	24	0.25	0.28369	0.50155	0.00049	1	39	0.64103	0.49451	0.0983	0.0003	1	39	0.28205
ss1712300040	1	T	0.7917	0.5417	0.9271	0.7917	0.8958	0.3205	0.4615	0.17	0.75	24	0.41667	0.33688	0.53871	0.0005	1	24	0.41667	0.50709	0.43477	0.00049	1	48	0.14583	0.13662	1	0	1	24	0.25	0.33688	0.23329	0.00042	1	24	0.20833	0.1906	1	0	1	39	0.53846	0.44123	0.26716	0.00045	1	39	0.66667
ss1712299377	1	C	0.5208	0.7708	0.4896	0.5	0.4375	0.7949	0.5513	0.86	0.3295	24	0.70833	0.50975	0.09777	0.00029	1	24	0.29167	0.36082	0.55457	0.00051	1	48	0.47917	0.50504	0.77684	0.00042	1	24	0.58333	0.51064	0.68255	0.00048	1	24	0.45833	0.50266	0.6979	0.00045	1	39	0.41026	0.33034	0.31346	0.00046	1	39	0.33333
ss1712299378	1	G	0.7917	0.8542	0.6667	0.625	0.6875	0.7821	0.5256	0.83	0.4318	24	0.25	0.33688	0.23149	0.00042	1	24	0.20833	0.25443	0.39809	0.00049	1	48	0.45833	0.44912	1	0	1	24	0.5	0.47872	1	0	1	24	0.45833	0.43883	1	0	1	39	0.38462	0.34532	0.65544	0.00046	1	39	0.4359
ss1712299851	1	A	0.6875	0.8125	0.7396	0.8333	0.6458	0.8077	0.6154	0.86	0.5455	24	0.45833	0.43883	1	0	1	24	0.375	0.31117	0.55137	0.00049	1	48	0.4375	0.38925	0.47266	0.00049	1	24	0.33333	0.28369	1	0	1	24	0.29167	0.4672	0.08352	0.00026	1	39	0.33333	0.31469	1	0	1	39	0.51282
ss1712304376	1	T	0.8125	0.5625	0.9375	0.875	0.9583	0.3421	0.6154	0.21	0.8068	24	0.375	0.31117	0.55047	0.00051	1	24	0.45833	0.50266	0.69766	0.00044	1	48	0.125	0.11842	1	0	1	24	0.25	0.2234	1	0	1	24	0.08333	0.08156	1	0	1	38	0.52632	0.45614	0.47094	0.00048	1	39	0.51282
ss1712300855	1	C	0.8542	0.625	0.9792	0.9167	1	0.4487	0.7564	0.26	0.9659	24	0.29167	0.25443	1	0	1	24	0.41667	0.47872	0.66664	0.00048	1	48	0.04167	0.04123	1	0	1	24	0.16667	0.15603	1	0	1	Monomorphic			1		1	39	0.69231	0.50117	0.02302	0.00016	1	39	0.33333
ss1712300856	1	A	0.9792	1	0.9479	0.9375	0.9375	0.9231	0.8462	0.94	0.7159	24	0.04167	0.04167	1	0	1	Monomorphic			1		1	48	0.10417	0.09978	1	0	1	24	0.125	0.11968	1	0	1	24	0.125	0.11968	1	0	1	39	0.15385	0.14386	1	0	1	39	0.30769
ss1712304498	1	G	0.625	0.8542	0.6667	0.6458	0.5833	0.6923	0.641	0.71	0.6591	24	0.5	0.47872	1	0	1	24	0.20833	0.25443	0.3986	0.00049	1	48	0.41667	0.44912	0.74588	0.00042	1	24	0.375	0.4672	0.39112	0.00049	1	24	0.58333	0.49645	0.43261	0.0005	1	39	0.46154	0.43157	0.72318	0.00046	1	39	0.41026
ss1712301290	1	T	0.8958	0.9583	0.8333	0.875	0.7917	0.8718	0.8462	0.84	0.8977	24	0.20833	0.1906	1	0	1	24	0.08333	0.08156	1	0	1	48	0.33333	0.2807	0.32312	0.00047	1	24	0.25	0.2234	1	0	1	24	0.41667	0.33688	0.54007	0.0005	1	39	0.25641	0.22644	1	0	1	39	0.30769
ss1712296953	1	C	0.8542	0.875	0.8438	0.9167	0.9167	0.8462	0.8846	0.85	0.75	24	0.20833	0.25443	0.39881	0.00048	1	24	0.25	0.2234	1	0	1	48	0.1875	0.26645	0.06745	0.00026	1	24	0.16667	0.15603	1	0	1	24	0.16667	0.15603	1	0	1	39	0.30769	0.26374	0.56499	0.00048	1	39	0.17949
ss1712296954	1	T	0.9167	0.8542	0.7812	0.8958	0.875	0.7692	0.7692	0.73	0.6705	24	0.16667	0.15603	1	0	1	24	0.29167	0.25443	1	0	1	48	0.27083	0.34539	0.19391	0.0004	1	24	0.20833	0.1906	1	0	1	24	0.16667	0.2234	0.29852	0.00045	1	39	0.25641	0.35964	0.08744	0.00026	1	39	0.35897
ss1712296955	1	T	0.8958	0.9792	0.8333	0.9167	0.8125	0.9103	0.9615	0.82	0.9205	24	0.20833	0.1906	1	0	1	24	0.04167	0.04167	1	0	1	48	0.29167	0.2807	1	0	1	24	0.16667	0.15603	1	0	1	24	0.29167	0.31117	1	0	1	39	0.12821	0.1655	0.25409	0.00043	1	39	0.07692
ss1712297999	1	C	0.5833	0.625	0.6146	0.5417	0.75	0.7051	0.7179	0.78	0.8068	24	0.41667	0.49645	0.67315	0.00048	1	24	0.41667	0.47872	0.66654	0.00046	1	48	0.52083	0.47873	0.76008	0.00042	1	24	0.5	0.50709	1	0	1	24	0.41667	0.38298	1	0	1	39	0.38462	0.42125	0.70278	0.00046	1	39	0.46154
ss1712298105	1	A	0.7083	0.7292	0.7812	0.6667	0.6875	0.3333	0.3333	0.5	0.4432	24	0.33333	0.42199	0.34619	0.00047	1	24	0.45833	0.40337	0.63513	0.00047	1	48	0.39583	0.34539	0.42043	0.00048	1	24	0.5	0.4539	1	0	1	24	0.54167	0.43883	0.35666	0.00047	1	39	0.51282	0.45022	0.47975	0.00051	1	39	0.41026
ss1712298104	1	A	0.9792	1	0.9896	1	1	0.9615	0.8846	0.84	0.9545	24	0.04167	0.04167	1	0	1	Monomorphic			1		1	48	0.02083	0.02083	1	0	1	Monomorphic			1		1	Monomorphic			1		1	39	0.07692	0.07493	1	0	1	39	0.17949
ss1712298103	1	T	0.5417	0.5417	0.6875	0.7083	0.6667	0.4359	0.4615	0.61	0.6023	24	0.41667	0.50709	0.4338	0.00051	1	24	0.58333	0.50709	0.68015	0.00049	1	48	0.375	0.43421	0.4989	0.00049	1	24	0.5	0.42199	0.62081	0.00049	1	24	0.5	0.4539	1	0	1	39	0.51282	0.49817	1	0	1	39	0.5641
ss1712301051	1	C	0.8261	0.7083	0.7083	0.625	0.5625	0.7564	0.8205	0.76	0.6477	23	0.26087	0.29372	0.51851	0.0005	1	24	0.33333	0.42199	0.34551	0.00048	1	48	0.375	0.41754	0.49923	0.00051	1	24	0.41667	0.47872	0.66705	0.00048	1	24	0.54167	0.50266	1	0	1	39	0.28205	0.37329	0.18602	0.00037	1	39	0.25641
ss1712301052	1	A	0.8958	1	0.9375	0.9375	0.9583	0.7179	0.7821	0.78	0.7614	24	0.20833	0.1906	1	0	1	Monomorphic			1		1	48	0.125	0.11842	1	0	1	24	0.04167	0.11968	0.06387	0.00025	1	24	0.08333	0.08156	1	0	1	39	0.35897	0.41026	0.44761	0.00049	1	39	0.23077
ss1712298994	1	T	0.8333	0.7292	0.75	0.7292	0.6667	0.5	0.5641	0.53	0.5341	24	0.16667	0.28369	0.08988	0.00028	1	24	0.375	0.40337	1	0	1	48	0.375	0.37895	1	0	1	24	0.375	0.40337	1	0	1	24	0.41667	0.4539	1	0	1	39	0.53846	0.50649	0.75442	0.00043	1	39	0.41026
ss1712303878	1	A	0.7083	0.625	0.625	0.7292	0.4167	0.7179	0.7308	0.5918	0.625	24	0.33333	0.42199	0.34598	0.00049	1	24	0.58333	0.47872	0.39158	0.00046	1	48	0.45833	0.47368	1	0	1	24	0.54167	0.40337	0.13573	0.00035	1	24	0.5	0.49645	1	0	1	39	0.30769	0.41026	0.13439	0.00034	1	39	0.33333
ss1712298995	1	T	0.6875	0.5625	0.4896	0.5625	0.5417	0.4744	0.3974	0.48	0.4659	24	0.375	0.43883	0.63616	0.00048	1	24	0.375	0.50266	0.24167	0.00042	1	48	0.39583	0.50504	0.15627	0.00038	1	24	0.45833	0.50266	0.6981	0.00045	1	24	0.5	0.50709	1	0	1	39	0.38462	0.50516	0.19814	0.00042	1	39	0.4359
ss1712298996	1	G	0.9792	1	0.9896	0.9792	0.9792	0.9615	0.9359	0.96	0.9318	24	0.04167	0.04167	1	0	1	Monomorphic			1		1	48	0.02083	0.02083	1	0	1	24	0.04167	0.04167	1	0	1	24	0.04167	0.04167	1	0	1	39	0.07692	0.07493	1	0	1	39	0.07692
ss1712298997	1	C	0.75	0.5833	0.7812	0.7708	0.7917	0.7564	0.8077	0.83	0.6591	24	0.33333	0.38298	0.59663	0.0005	1	24	0.5	0.49645	1	0	1	48	0.27083	0.34539	0.19521	0.0004	1	24	0.45833	0.36082	0.28981	0.00046	1	24	0.41667	0.33688	0.5398	0.00051	1	39	0.33333	0.37329	0.6618	0.00047	1	39	0.23077
ss1712296046	1	A	0.6087	0.4762	0.6304	0.5	0.6522	0.9487	0.9487	0.93	0.9318	23	0.52174	0.48696	1	0	1	21	0.38095	0.51103	0.38157	0.00047	1	46	0.43478	0.47109	0.75116	0.00044	1	22	0.36364	0.51163	0.21697	0.00039	1	23	0.43478	0.46377	1	0	1	39	0.10256	0.09857	1	0	1	39	0.10256
ss1712296045	1	G	0.625	0.5625	0.6354	0.5417	0.7083	0.5	0.5897	0.57	0.5568	24	0.33333	0.47872	0.1933	0.00038	1	24	0.70833	0.50266	0.09079	0.00028	1	48	0.47917	0.4682	1	0	1	24	0.5	0.50709	1	0	1	24	0.5	0.42199	0.62181	0.00048	1	39	0.53846	0.50649	0.7548	0.00043	1	39	0.61538
ss1712296010	1	G	0.5208	0.3958	0.4167	0.4167	0.4167	0.6795	0.5256	0.59	0.5	24	0.54167	0.50975	1	0	1	24	0.45833	0.48848	1	0	1	48	0.5	0.49123	1	0	1	24	0.66667	0.49645	0.11083	0.00031	1	24	0.58333	0.49645	0.4325	0.00052	1	39	0.48718	0.44123	0.71382	0.00046	1	39	0.53846
ss1712296011	1	A	0.5833	0.5833	0.5938	0.4583	0.5208	0.4359	0.5256	0.47	0.4886	24	0.58333	0.49645	0.43207	0.00047	1	24	0.41667	0.49645	0.67241	0.00048	1	48	0.52083	0.4875	0.76536	0.00043	1	24	0.5	0.50709	1	0	1	24	0.45833	0.50975	0.69602	0.00047	1	39	0.61538	0.49817	0.19428	0.0004	1	39	0.58974
rs119054697	1	C	0.9375	1	0.9688	0.9375	0.9375	0.9231	0.8974	0.9	0.8864	24	0.125	0.11968	1	0	1	Monomorphic			1		1	48	0.0625	0.06118	1	0	1	24	0.125	0.11968	1	0	1	24	0.125	0.11968	1	0	1	39	0.15385	0.14386	1	0	1	39	0.20513
rs119056412	1	C	0.6042	0.5833	0.5729	0.6458	0.4792	0.8333	0.6538	0.7	0.75	24	0.375	0.48848	0.39174	0.00048	1	24	0.5	0.49645	1	0	1	48	0.35417	0.49452	0.07462	0.00026	1	24	0.45833	0.4672	1	0	1	24	0.54167	0.50975	1	0	1	39	0.28205	0.28139	1	0	1	39	0.53846
ss1712296014	1	T	0.7292	0.625	0.6667	0.7708	0.7292	0.6795	0.6667	0.65	0.6818	24	0.29167	0.40337	0.2923	0.00044	1	24	0.5	0.47872	1	0	1	48	0.54167	0.44912	0.19771	0.00039	1	24	0.45833	0.36082	0.28688	0.00043	1	24	0.29167	0.40337	0.29022	0.00045	1	39	0.4359	0.44123	1	0	1	39	0.46154
ss1712296015	1	T	0.8125	0.9375	0.9167	0.7708	0.8333	0.4487	0.4487	0.39	0.4205	24	0.29167	0.31117	1	0	1	24	0.125	0.11968	1	0	1	48	0.16667	0.15439	1	0	1	24	0.375	0.36082	1	0	1	24	0.33333	0.28369	1	0	1	39	0.58974	0.50117	0.3378	0.00047	1	39	0.53846
ss1712301350	1	G	0.6875	0.5833	0.7292	0.6875	0.6458	0.8077	0.7564	0.78	0.8295	24	0.375	0.43883	0.63513	0.00048	1	24	0.75	0.49645	0.0144	0.00011	1	48	0.29167	0.39912	0.0741	0.00025	1	24	0.45833	0.43883	1	0	1	24	0.54167	0.4672	0.65593	0.00048	1	39	0.23077	0.31469	0.11776	0.00034	1	39	0.33333
ss1712301349	1	G	0.9375	0.9792	0.9688	0.9167	1	0.8462	0.8846	0.89	0.8182	24	0.125	0.11968	1	0	1	24	0.04167	0.04167	1	0	1	48	0.0625	0.06118	1	0	1	24	0.16667	0.15603	1	0	1	Monomorphic			1		1	39	0.30769	0.26374	0.56555	0.00049	1	39	0.17949
ss1712296522	1	A	0.9792	0.8958	0.9792	0.9792	0.9583	0.8718	0.8077	0.84	0.9432	24	0.04167	0.04167	1	0	1	24	0.20833	0.1906	1	0	1	48	0.04167	0.04123	1	0	1	24	0.04167	0.04167	1	0	1	24	0.08333	0.08156	1	0	1	39	0.25641	0.22644	1	0	1	39	0.33333
ss1712302124	1	C	0.5417	0.5417	0.6667	0.5625	0.6667	0.7051	0.7308	0.78	0.6364	24	0.58333	0.50709	0.67983	0.00046	1	24	0.5	0.50709	1	0	1	48	0.54167	0.44912	0.19795	0.00039	1	24	0.625	0.50266	0.40253	0.00051	1	24	0.41667	0.4539	1	0	1	39	0.53846	0.42125	0.12253	0.00034	1	39	0.38462
ss1712298172	1	G	0.8542	0.8125	0.75	0.7708	0.7292	0.6795	0.641	0.62	0.7045	24	0.20833	0.25443	0.39865	0.00051	1	24	0.375	0.31117	0.55139	0.00051	1	48	0.41667	0.37895	0.70224	0.00044	1	24	0.45833	0.36082	0.28958	0.00046	1	24	0.375	0.40337	1	0	1	39	0.38462	0.44123	0.47198	0.0005	1	39	0.5641
ss1712298173	1	A	0.7917	0.6458	0.7812	0.6875	0.6667	0.7051	0.6282	0.74	0.7386	24	0.33333	0.33688	1	0	1	24	0.45833	0.4672	1	0	1	48	0.39583	0.34539	0.41879	0.00051	1	24	0.54167	0.43883	0.35574	0.0005	1	24	0.41667	0.4539	1	0	1	39	0.33333	0.42125	0.24894	0.00042	1	39	0.53846
ss1712302326	1	A	0.5417	0.625	0.4375	0.6042	0.5625	0.8553	0.8205	0.82	0.7841	24	0.5	0.50709	1	0	1	24	0.33333	0.47872	0.19347	0.00038	1	48	0.54167	0.49737	0.56868	0.00051	1	24	0.375	0.48848	0.39069	0.00046	1	24	0.54167	0.50266	1	0	1	38	0.28947	0.25088	1	0	1	39	0.35897
ss1712302327	1	G	0.8261	0.875	0.7812	0.8125	0.7292	0.8718	0.8077	0.86	0.9432	23	0.34783	0.29372	1	0	1	24	0.16667	0.2234	0.29821	0.00043	1	48	0.35417	0.34539	1	0	1	24	0.20833	0.31117	0.1526	0.00034	1	24	0.29167	0.40337	0.29146	0.00044	1	39	0.25641	0.22644	1	0	1	39	0.23077
ss1712302328	1	T	0.7917	0.875	0.8542	0.9375	0.7708	0.8333	0.8205	0.79	0.7955	24	0.25	0.33688	0.2322	0.00045	1	24	0.25	0.2234	1	0	1	48	0.25	0.25175	1	0	1	24	0.125	0.11968	1	0	1	24	0.20833	0.36082	0.0624	0.00026	1	39	0.33333	0.28139	0.56498	0.00048	1	39	0.30769
ss1712303812	1	C	0.5417	0.6875	0.5833	0.5417	0.5833	0.4487	0.3333	0.43	0.5114	24	0.5	0.50709	1	0	1	24	0.54167	0.43883	0.35645	0.00048	1	48	0.41667	0.49123	0.37532	0.00047	1	24	0.33333	0.50709	0.11316	0.00032	1	24	0.41667	0.49645	0.67263	0.00046	1	39	0.4359	0.50117	0.51914	0.0005	1	39	0.46154
ss1712298630	1	G	0.8125	0.9375	0.875	0.8958	0.8958	0.5769	0.5641	0.5918	0.6279	24	0.375	0.31117	0.55157	0.00049	1	24	0.125	0.11968	1	0	1	48	0.25	0.22105	1	0	1	24	0.20833	0.1906	1	0	1	24	0.20833	0.1906	1	0	1	39	0.48718	0.49451	1	0	1	39	0.5641
ss1712298631	1	C	0.875	0.8333	0.7708	0.8542	0.8542	0.7308	0.7821	0.67	0.8068	24	0.16667	0.2234	0.29897	0.00045	1	24	0.33333	0.28369	1	0	1	48	0.375	0.35702	1	0	1	24	0.29167	0.25443	1	0	1	24	0.20833	0.25443	0.39871	0.00049	1	39	0.48718	0.3986	0.22972	0.00043	1	39	0.33333
ss1712301294	1	C	0.75	0.8542	0.8646	0.8696	0.8333	0.6795	0.5128	0.86	0.5227	24	0.41667	0.38298	1	0	1	24	0.20833	0.25443	0.39952	0.00051	1	48	0.22917	0.23662	1	0	1	23	0.26087	0.23188	1	0	1	24	0.33333	0.28369	1	0	1	39	0.58974	0.44123	0.06063	0.00024	1	39	0.5641
ss1712296981	2	C	0.7917	0.7708	0.7604	0.6667	0.8333	0.641	0.6667	0.82	0.7727	24	0.33333	0.33688	1	0	1	24	0.29167	0.36082	0.55593	0.00049	1	48	0.35417	0.3682	1	0	1	24	0.58333	0.4539	0.19879	0.00042	1	24	0.25	0.28369	0.50103	0.00051	1	39	0.51282	0.4662	0.72732	0.00044	1	39	0.46154
ss1712299027	2	C	0.7083	0.6875	0.7812	0.6042	0.8125	0.7564	0.7436	0.75	0.7727	24	0.33333	0.42199	0.34639	0.00047	1	24	0.54167	0.43883	0.35573	0.00047	1	48	0.27083	0.34539	0.19622	0.0004	1	24	0.54167	0.48848	0.68281	0.00049	1	24	0.29167	0.31117	1	0	1	39	0.33333	0.37329	0.66114	0.00047	1	39	0.35897
ss1712300862	2	G	0.5417	0.5625	0.5521	0.4792	0.4792	0.5128	0.5641	0.65	0.6477	24	0.58333	0.50709	0.67963	0.00045	1	24	0.54167	0.50266	1	0	1	48	0.47917	0.49978	1	0	1	24	0.70833	0.50975	0.09808	0.00029	1	24	0.54167	0.50975	1	0	1	39	0.46154	0.50616	0.74851	0.00042	1	39	0.41026
ss1712300863	2	A	0.7917	0.875	0.75	0.75	0.7292	0.6667	0.6282	0.52	0.5341	24	0.41667	0.33688	0.53992	0.00049	1	24	0.16667	0.2234	0.29772	0.00047	1	48	0.375	0.37895	1	0	1	24	0.5	0.38298	0.27318	0.00041	1	24	0.29167	0.40337	0.29111	0.00045	1	39	0.30769	0.45022	0.06937	0.00024	1	39	0.38462
ss1712300864	2	T	0.75	0.4583	0.7188	0.5833	0.7292	0.641	0.6667	0.63	0.6364	24	0.5	0.38298	0.27337	0.00045	1	24	0.58333	0.50709	0.68021	0.00047	1	48	0.47917	0.40855	0.29397	0.00045	1	24	0.41667	0.49645	0.67095	0.00045	1	24	0.375	0.40337	1	0	1	39	0.41026	0.4662	0.4985	0.00048	1	39	0.46154
ss1712300474	2	T	0.7083	0.7917	0.7396	0.7708	0.7708	0.7051	0.625	0.6383	0.593	24	0.41667	0.42199	1	0	1	24	0.41667	0.33688	0.53898	0.00049	1	48	0.39583	0.38925	1	0	1	24	0.375	0.36082	1	0	1	24	0.45833	0.36082	0.2888	0.00046	1	39	0.48718	0.42125	0.44949	0.00049	1	36	0.63889
ss1712304288	2	A	0.625	0.7917	0.6875	0.625	0.75	0.641	0.5385	0.57	0.5682	24	0.5	0.47872	1	0	1	24	0.41667	0.33688	0.54008	0.00051	1	48	0.41667	0.43421	1	0	1	24	0.5	0.47872	1	0	1	24	0.5	0.38298	0.27295	0.00044	1	39	0.51282	0.4662	0.72711	0.00045	1	39	0.71795
ss1712295976	2	T	0.5417	0.2917	0.5521	0.625	0.5625	0.6795	0.7179	0.72	0.7273	24	0.5	0.50709	1	0	1	24	0.41667	0.42199	1	0	1	48	0.4375	0.49978	0.55938	0.00049	1	24	0.41667	0.47872	0.66639	0.00045	1	24	0.45833	0.50266	0.69744	0.00045	1	39	0.4359	0.44123	1	0	1	39	0.51282
ss1712296724	2	C	0.5417	0.5833	0.6042	0.75	0.5625	0.6282	0.6667	0.46	0.4773	24	0.58333	0.50709	0.67986	0.00046	1	24	0.75	0.49645	0.01459	0.00012	1	48	0.5	0.48333	1	0	1	24	0.25	0.38298	0.11358	0.00032	1	24	0.625	0.50266	0.40285	0.00051	1	39	0.38462	0.47319	0.3075	0.00046	1	39	0.61538
rs119056054	2	A	0.6875	0.75	0.7083	0.6042	0.5833	0.8077	0.7692	0.83	0.8523	24	0.20833	0.43883	0.01531	0.00013	1	24	0.25	0.38298	0.11459	0.00033	1	48	0.41667	0.41754	1	0	1	24	0.45833	0.48848	1	0	1	24	0.5	0.49645	1	0	1	39	0.33333	0.31469	1	0	1	39	0.41026
ss1712303433	2	C	1	1	1	1	1	0.9872	1	0.98	0.9545	Monomorphic			1		1	Monomorphic			1		1	Monomorphic			1		1	Monomorphic			1		1	Monomorphic			1		1	39	0.02564	0.02564	1	0	1	Monomorphic
rs119056240	2	A	0.5833	0.7083	0.6458	0.625	0.5833	0.6026	0.7179	0.69	0.6477	24	0.5	0.49645	1	0	1	24	0.58333	0.42199	0.12698	0.00033	1	48	0.45833	0.46228	1	0	1	24	0.33333	0.47872	0.19484	0.00038	1	24	0.66667	0.49645	0.11103	0.00032	1	39	0.4359	0.48518	0.73657	0.00042	1	39	0.46154
ss1712296725	2	G	0.4167	0.5417	0.4271	0.375	0.6458	0.6154	0.6923	0.63	0.5455	24	0.5	0.49645	1	0	1	24	0.58333	0.50709	0.67944	0.00049	1	48	0.47917	0.49452	1	0	1	24	0.5	0.47872	1	0	1	24	0.54167	0.4672	0.65497	0.00047	1	39	0.41026	0.47952	0.49682	0.00048	1	39	0.46154
ss1712296726	2	G	0.7917	0.8542	0.9271	0.9167	0.9167	0.7949	0.7564	0.76	0.6591	24	0.41667	0.33688	0.53834	0.00049	1	24	0.29167	0.25443	1	0	1	48	0.10417	0.13662	0.20916	0.0004	1	24	0.16667	0.15603	1	0	1	24	0.16667	0.15603	1	0	1	39	0.25641	0.33034	0.16964	0.00035	1	39	0.33333
ss1712296727	2	G	0.8542	0.8542	0.8542	0.8542	0.9167	0.8718	0.9615	0.96	0.875	24	0.29167	0.25443	1	0	1	24	0.29167	0.25443	1	0	1	48	0.25	0.25175	1	0	1	24	0.20833	0.25443	0.39889	0.00049	1	24	0.16667	0.15603	1	0	1	39	0.20513	0.22644	0.48194	0.0005	1	39	0.07692
ss1712296728	2	C	0.8542	0.8125	0.9062	0.9583	0.9375	0.8333	0.9103	0.86	0.8409	24	0.29167	0.25443	1	0	1	24	0.29167	0.31117	1	0	1	48	0.14583	0.17171	0.33753	0.00047	1	24	0.08333	0.08156	1	0	1	24	0.125	0.11968	1	0	1	39	0.28205	0.28139	1	0	1	39	0.17949
ss1712300619	2	A	0.625	0.625	0.625	0.5208	0.7083	0.6667	0.6667	0.59	0.75	24	0.41667	0.47872	0.66599	0.00048	1	24	0.33333	0.47872	0.19415	0.00041	1	48	0.41667	0.47368	0.53696	0.0005	1	24	0.45833	0.50975	0.69478	0.00046	1	24	0.33333	0.42199	0.34734	0.00047	1	39	0.35897	0.45022	0.27716	0.00042	1	39	0.46154
rs119055470	2	T	0.8333	0.875	0.7708	0.8958	0.7292	0.7564	0.7949	0.89	0.8636	24	0.25	0.28369	0.49964	0.00051	1	24	0.25	0.2234	1	0	1	48	0.41667	0.35702	0.4135	0.00049	1	24	0.20833	0.1906	1	0	1	24	0.45833	0.40337	0.63553	0.00047	1	39	0.33333	0.37329	0.66118	0.00046	1	39	0.30769
ss1712300618	2	A	0.7083	0.375	0.625	0.4375	0.5208	0.5	0.5256	0.46	0.5	24	0.41667	0.42199	1	0	1	24	0.41667	0.47872	0.66705	0.00046	1	48	0.54167	0.47368	0.36657	0.00048	1	24	0.54167	0.50266	1	0	1	24	0.45833	0.50975	0.69473	0.00045	1	39	0.4359	0.50649	0.52123	0.0005	1	39	0.53846
ss1712304318	2	C	0.9583	0.9792	0.9167	0.9375	0.9583	0.8846	0.9231	0.84	0.8068	24	0.08333	0.08156	1	0	1	24	0.04167	0.04167	1	0	1	48	0.16667	0.15439	1	0	1	24	0.125	0.11968	1	0	1	24	0.08333	0.08156	1	0	1	39	0.23077	0.20679	1	0	1	39	0.15385
ss1712300617	2	T	0.8696	0.9167	0.7979	0.8696	0.7391	0.7564	0.7179	0.82	0.7386	23	0.26087	0.23188	1	0	1	24	0.08333	0.15603	0.12584	0.00032	1	47	0.31915	0.32601	1	0	1	23	0.08696	0.23188	0.02256	0.00015	1	23	0.43478	0.3942	1	0	1	39	0.38462	0.37329	1	0	1	39	0.46154
ss1712304317	2	T	0.625	0.75	0.6146	0.7083	0.6042	0.7308	0.7051	0.66	0.6818	24	0.5	0.47872	1	0	1	24	0.41667	0.38298	1	0	1	48	0.4375	0.47873	0.55916	0.0005	1	24	0.16667	0.42199	0.00554	7e-05	1	24	0.54167	0.48848	0.68288	0.00046	1	39	0.4359	0.3986	0.69491	0.00047	1	39	0.38462
ss1712299544	2	A	0.7292	0.6458	0.7553	0.7917	0.8333	0.7821	0.75	0.7	0.8295	24	0.375	0.40337	1	0	1	24	0.54167	0.4672	0.65585	0.00046	1	47	0.31915	0.3736	0.42463	0.0005	1	24	0.33333	0.33688	1	0	1	24	0.33333	0.28369	1	0	1	39	0.38462	0.34532	0.65513	0.00048	1	38	0.44737
ss1712302822	2	G	0.625	0.7083	0.5521	0.6667	0.5833	0.7692	0.6667	0.69	0.7045	24	0.33333	0.47872	0.195	0.0004	1	24	0.5	0.42199	0.62054	0.00049	1	48	0.60417	0.49978	0.15943	0.00036	1	24	0.5	0.4539	1	0	1	24	0.41667	0.49645	0.67217	0.00045	1	39	0.35897	0.35964	1	0	1	39	0.25641
ss1712302821	2	T	0.8542	0.7292	0.8229	0.875	0.8333	0.859	0.8205	0.79	0.7159	24	0.29167	0.25443	1	0	1	24	0.375	0.40337	1	0	1	48	0.22917	0.29452	0.14085	0.00035	1	24	0.25	0.2234	1	0	1	24	0.33333	0.28369	1	0	1	39	0.23077	0.24542	0.55838	0.0005	1	39	0.20513
ss1712302820	2	G	0.9375	0.7708	0.8125	0.9375	0.7708	0.8462	0.8846	0.88	0.9318	24	0.125	0.11968	1	0	1	24	0.45833	0.36082	0.29027	0.00044	1	48	0.29167	0.30789	0.65424	0.00047	1	24	0.125	0.11968	1	0	1	24	0.375	0.36082	1	0	1	39	0.20513	0.26374	0.19546	0.0004	1	39	0.17949
ss1712302819	2	A	0.8125	0.8125	0.7812	0.8958	0.7708	0.7821	0.7949	0.68	0.7614	24	0.29167	0.31117	1	0	1	24	0.375	0.31117	0.55164	0.00052	1	48	0.35417	0.34539	1	0	1	24	0.125	0.1906	0.20607	0.00039	1	24	0.375	0.36082	1	0	1	39	0.33333	0.34532	1	0	1	39	0.30769
ss1712302818	2	C	0.6875	0.6667	0.6667	0.8125	0.6875	0.8846	0.7692	0.88	0.8721	24	0.54167	0.43883	0.35788	0.00045	1	24	0.5	0.4539	1	0	1	48	0.41667	0.44912	0.74607	0.00044	1	24	0.20833	0.31117	0.15246	0.00035	1	24	0.625	0.43883	0.05505	0.00022	1	39	0.23077	0.20679	1	0	1	39	0.41026
ss1712299543	2	C	0.8333	0.8958	0.8229	0.7292	0.8333	0.859	0.8846	0.87	0.8068	24	0.33333	0.28369	1	0	1	24	0.20833	0.1906	1	0	1	48	0.22917	0.29452	0.14175	0.00035	1	24	0.45833	0.40337	0.63591	0.00049	1	24	0.25	0.28369	0.50186	0.0005	1	39	0.23077	0.24542	0.56001	0.00049	1	39	0.23077
ss1712299542	2	C	1	1	1	1	1	1	0.9872	0.97	0.9773	Monomorphic			1		1	Monomorphic			1		1	Monomorphic			1		1	Monomorphic			1		1	Monomorphic			1		1	Monomorphic			1		1	39	0.02564
rs119054588	2	G	0.9375	1	0.9167	0.875	0.9583	0.859	0.9103	0.89	0.9091	24	0.125	0.11968	1	0	1	Monomorphic			1		1	48	0.16667	0.15439	1	0	1	24	0.16667	0.2234	0.30024	0.00046	1	24	0.08333	0.08156	1	0	1	39	0.17949	0.24542	0.13964	0.00034	1	39	0.12821
ss1712299541	2	C	0.5625	0.5417	0.625	0.5833	0.6458	0.5641	0.4744	0.53	0.5568	24	0.70833	0.50266	0.09233	0.00028	1	24	0.5	0.50709	1	0	1	48	0.375	0.47368	0.21616	0.00041	1	24	0.66667	0.49645	0.11196	0.00032	1	24	0.29167	0.4672	0.08544	0.00028	1	39	0.66667	0.49817	0.04945	0.00021	1	39	0.58974
ss1712297818	2	T	0.7083	0.6875	0.6771	0.5833	0.75	0.3846	0.3846	0.4	0.3409	24	0.33333	0.42199	0.3452	0.00047	1	24	0.375	0.43883	0.63612	0.00047	1	48	0.27083	0.44189	0.0097	0.0001	1	24	0.5	0.49645	1	0	1	24	0.41667	0.38298	1	0	1	39	0.51282	0.47952	0.74176	0.00045	1	39	0.41026
ss1712297819	2	C	0.9792	1	0.9896	1	0.9375	0.9231	0.9615	0.94	0.8636	24	0.04167	0.04167	1	0	1	Monomorphic			1		1	48	0.02083	0.02083	1	0	1	Monomorphic			1		1	24	0.125	0.11968	1	0	1	39	0.10256	0.14386	0.18779	0.00039	1	39	0.07692
ss1712297820	2	C	0.875	0.9375	0.8854	0.8125	0.8958	0.4487	0.5385	0.51	0.4659	24	0.16667	0.2234	0.29827	0.00045	1	24	0.125	0.11968	1	0	1	48	0.1875	0.20504	0.47516	0.00049	1	24	0.375	0.31117	0.55119	0.0005	1	24	0.20833	0.1906	1	0	1	39	0.58974	0.50117	0.33573	0.00046	1	39	0.71795
ss1712297821	2	G	0.6875	0.8542	0.7188	0.75	0.7292	0.4359	0.4359	0.26	0.2841	24	0.29167	0.43883	0.15066	0.00034	1	24	0.29167	0.25443	1	0	1	48	0.4375	0.40855	0.73012	0.00044	1	24	0.41667	0.38298	1	0	1	24	0.375	0.40337	1	0	1	39	0.61538	0.49817	0.19367	0.00038	1	39	0.61538
ss1712297822	2	A	0.3542	0.5417	0.3021	0.2917	0.3542	0.6795	0.6795	0.78	0.75	24	0.54167	0.4672	0.65592	0.00047	1	24	0.58333	0.50709	0.67946	0.00049	1	48	0.47917	0.4261	0.49987	0.0005	1	24	0.5	0.42199	0.62114	0.00046	1	24	0.29167	0.4672	0.08398	0.00027	1	39	0.53846	0.44123	0.26744	0.00045	1	39	0.48718
ss1712302688	2	A	0.9167	0.875	0.8646	0.875	0.8958	0.7436	0.7051	0.69	0.625	24	0.16667	0.15603	1	0	1	24	0.25	0.2234	1	0	1	48	0.27083	0.23662	0.57511	0.0005	1	24	0.16667	0.2234	0.29727	0.00045	1	24	0.20833	0.1906	1	0	1	39	0.41026	0.38628	1	0	1	39	0.38462
ss1712297944	2	C	0.8542	0.875	0.8125	0.6667	0.8333	0.5641	0.5769	0.49	0.4773	24	0.29167	0.25443	1	0	1	24	0.16667	0.2234	0.29828	0.00045	1	48	0.33333	0.30789	1	0	1	24	0.41667	0.4539	1	0	1	24	0.25	0.28369	0.50108	0.00049	1	39	0.5641	0.49817	0.51817	0.0005	1	39	0.48718
ss1712297945	2	C	1	1	0.9688	0.9792	0.9792	0.8333	0.7051	0.72	0.6477	Monomorphic			1		1	Monomorphic			1		1	48	0.0625	0.06118	1	0	1	24	0.04167	0.04167	1	0	1	24	0.04167	0.04167	1	0	1	39	0.28205	0.28139	1	0	1	39	0.48718
ss1712297946	2	C	1	1	1	1	1	0.9872	0.9744	0.8	0.6818	Monomorphic			1		1	Monomorphic			1		1	Monomorphic			1		1	Monomorphic			1		1	Monomorphic			1		1	39	0.02564	0.02564	1	0	1	39	0.05128
ss1712302172	2	C	0.9375	0.875	0.9271	0.8958	0.9375	0.8718	0.8333	0.73	0.8636	24	0.125	0.11968	1	0	1	24	0.25	0.2234	1	0	1	48	0.14583	0.13662	1	0	1	24	0.125	0.1906	0.20562	0.0004	1	24	0.125	0.11968	1	0	1	39	0.15385	0.22644	0.09388	0.00028	1	39	0.23077
ss1712304704	2	G	0.8125	0.8333	0.8542	0.8333	0.875	0.7821	0.641	0.66	0.75	24	0.29167	0.31117	1	0	1	24	0.25	0.28369	0.50061	0.00051	1	48	0.25	0.25175	1	0	1	24	0.33333	0.28369	1	0	1	24	0.25	0.2234	1	0	1	39	0.33333	0.34532	1	0	1	39	0.5641
ss1712303058	2	T	0.8333	0.8125	0.8646	0.875	0.8542	0.7949	0.7179	0.76	0.7955	24	0.33333	0.28369	1	0	1	24	0.29167	0.31117	1	0	1	48	0.22917	0.23662	1	0	1	24	0.25	0.2234	1	0	1	24	0.20833	0.25443	0.39739	0.00046	1	39	0.30769	0.33034	0.64096	0.00047	1	39	0.41026
ss1712303057	2	A	1	0.9565	0.9375	0.9348	0.8958	0.7179	0.6282	0.78	0.7442	Monomorphic			1		1	23	0.08696	0.08502	1	0	1	48	0.125	0.11842	1	0	1	23	0.13043	0.12464	1	0	1	24	0.20833	0.1906	1	0	1	39	0.46154	0.41026	0.69099	0.00045	1	39	0.64103
ss1712302236	2	T	1	1	0.9479	0.9167	0.9583	0.7564	0.7179	0.8	0.7614	Monomorphic			1		1	Monomorphic			1		1	48	0.0625	0.09978	0.10366	0.0003	1	24	0.16667	0.15603	1	0	1	24	0.08333	0.08156	1	0	1	39	0.33333	0.37329	0.66079	0.00047	1	39	0.51282
ss1712302235	2	T	1	1	0.9167	0.9792	0.9583	0.9079	0.9103	0.88	0.875	Monomorphic			1		1	Monomorphic			1		1	48	0.16667	0.15439	1	0	1	24	0.04167	0.04167	1	0	1	24	0.08333	0.08156	1	0	1	38	0.13158	0.16947	0.26102	0.00045	1	39	0.17949
ss1712302233	2	T	0.7917	0.7708	0.7396	0.8333	0.8542	0.6447	0.6923	0.79	0.7273	24	0.33333	0.33688	1	0	1	24	0.29167	0.36082	0.55569	0.0005	1	48	0.4375	0.38925	0.47229	0.0005	1	24	0.25	0.28369	0.50172	0.0005	1	24	0.20833	0.25443	0.39855	0.0005	1	38	0.44737	0.46421	1	0	1	39	0.46154
ss1712303056	2	G	0.625	0.7917	0.6667	0.625	0.4375	0.5263	0.5385	0.52	0.6136	24	0.41667	0.47872	0.66784	0.00046	1	24	0.41667	0.33688	0.54004	0.0005	1	48	0.45833	0.44912	1	0	1	24	0.5	0.47872	1	0	1	24	0.375	0.50266	0.24281	0.00043	1	38	0.52632	0.50526	1	0	1	39	0.5641
ss1712302234	2	G	0.6667	0.6458	0.7188	0.7083	0.5833	0.6154	0.7051	0.65	0.5568	24	0.33333	0.4539	0.35203	0.00046	1	24	0.45833	0.4672	1	0	1	48	0.35417	0.40855	0.4733	0.00048	1	24	0.5	0.42199	0.62142	0.00048	1	24	0.58333	0.49645	0.43305	0.0005	1	39	0.51282	0.47952	0.74228	0.00044	1	39	0.48718
ss1712304335	2	C	0.8542	0.8333	0.875	0.7708	0.7292	0.7763	0.7692	0.75	0.7045	24	0.20833	0.25443	0.398	0.00051	1	24	0.25	0.28369	0.50107	0.00049	1	48	0.25	0.22105	1	0	1	24	0.29167	0.36082	0.55477	0.00048	1	24	0.54167	0.40337	0.13528	0.00035	1	38	0.39474	0.35193	0.65205	0.00046	1	39	0.41026
ss1712304336	2	C	0.6458	0.5625	0.6562	0.625	0.7083	0.5256	0.6447	0.49	0.4318	24	0.45833	0.4672	1	0	1	24	0.54167	0.50266	1	0	1	48	0.47917	0.45592	0.76028	0.00044	1	24	0.5	0.47872	1	0	1	24	0.33333	0.42199	0.34532	0.0005	1	39	0.53846	0.50516	0.75441	0.00041	1	38	0.44737
ss1712300686	2	G	0.6875	0.8125	0.7188	0.7083	0.75	0.641	0.5385	0.47	0.5909	24	0.375	0.43883	0.63536	0.00046	1	24	0.29167	0.31117	1	0	1	48	0.47917	0.40855	0.29491	0.00045	1	24	0.33333	0.42199	0.34547	0.00047	1	24	0.33333	0.38298	0.59634	0.00048	1	39	0.51282	0.4662	0.72669	0.00044	1	39	0.61538
ss1712300684	2	A	0.2708	0.4375	0.3958	0.4583	0.4375	0.6538	0.6538	0.47	0.6705	24	0.375	0.40337	1	0	1	24	0.375	0.50266	0.24076	0.00043	1	48	0.5	0.48333	1	0	1	24	0.5	0.50709	1	0	1	24	0.54167	0.50266	1	0	1	39	0.48718	0.45854	0.73849	0.00044	1	39	0.38462
ss1712298730	2	T	0.5208	0.6875	0.7083	0.6667	0.6875	0.7949	0.8205	0.8	0.7386	24	0.29167	0.50975	0.04695	0.0002	1	24	0.45833	0.43883	1	0	1	48	0.33333	0.41754	0.17698	0.00039	1	24	0.5	0.4539	1	0	1	24	0.45833	0.43883	1	0	1	39	0.35897	0.33034	1	0	1	39	0.25641
ss1712298731	2	T	0.625	0.8125	0.6146	0.5833	0.5833	0.6026	0.7564	0.72	0.7159	24	0.41667	0.47872	0.66603	0.00046	1	24	0.29167	0.31117	1	0	1	48	0.47917	0.47873	1	0	1	24	0.5	0.49645	1	0	1	24	0.5	0.49645	1	0	1	39	0.58974	0.48518	0.19844	0.00039	1	39	0.33333
ss1712304036	2	A	0.8958	0.7917	0.8542	0.8958	0.7917	0.6026	0.6026	0.57	0.625	24	0.125	0.1906	0.20482	0.00042	1	24	0.25	0.33688	0.23239	0.0004	1	48	0.25	0.25175	1	0	1	24	0.20833	0.1906	1	0	1	24	0.33333	0.33688	1	0	1	39	0.58974	0.48518	0.19586	0.00037	1	39	0.48718
ss1712298733	2	G	0.8333	0.9167	0.7917	0.7917	0.875	0.5256	0.5769	0.55	0.5909	24	0.25	0.28369	0.50189	0.00051	1	24	0.16667	0.15603	1	0	1	48	0.25	0.33333	0.09434	0.00028	1	24	0.41667	0.33688	0.53907	0.0005	1	24	0.25	0.2234	1	0	1	39	0.38462	0.50516	0.19871	0.0004	1	39	0.4359
ss1712303839	2	C	0.3913	0.3125	0.5745	0.5217	0.5417	0.6154	0.641	0.58	0.5341	23	0.34783	0.48696	0.20752	0.0004	1	24	0.375	0.43883	0.63493	0.0005	1	47	0.38298	0.49417	0.14377	0.00035	1	23	0.43478	0.51014	0.67576	0.00047	1	24	0.41667	0.50709	0.43387	0.00051	1	39	0.46154	0.47952	1	0	1	39	0.35897
ss1712298734	2	A	0.8125	0.7083	0.7234	0.7708	0.7917	0.5641	0.6154	0.63	0.6364	24	0.375	0.31117	0.5518	0.00049	1	24	0.5	0.42199	0.62069	0.00047	1	47	0.42553	0.40448	1	0	1	24	0.375	0.36082	1	0	1	24	0.33333	0.33688	1	0	1	39	0.61538	0.49817	0.19305	0.00041	1	39	0.51282
ss1712298735	2	T	0.8542	0.9167	0.7292	0.8542	0.8125	0.7564	0.7308	0.7	0.6591	24	0.29167	0.25443	1	0	1	24	0.16667	0.15603	1	0	1	48	0.33333	0.39912	0.28291	0.00047	1	24	0.29167	0.25443	1	0	1	24	0.375	0.31117	0.55087	0.00049	1	39	0.48718	0.37329	0.0793	0.00026	1	39	0.33333
ss1712297865	2	T	0.9167	0.9792	0.875	0.8958	0.875	0.7308	0.7949	0.82	0.7727	24	0.16667	0.15603	1	0	1	24	0.04167	0.04167	1	0	1	48	0.25	0.22105	1	0	1	24	0.20833	0.1906	1	0	1	24	0.25	0.2234	1	0	1	39	0.48718	0.3986	0.22993	0.00042	1	39	0.35897
ss1712298607	2	T	0.7609	0.7292	0.8804	0.7292	0.8125	0.4872	0.5513	0.42	0.5341	23	0.47826	0.37198	0.27811	0.00046	1	24	0.45833	0.40337	0.63597	0.00046	1	46	0.1087	0.21285	0.00918	9e-05	1	24	0.29167	0.40337	0.29042	0.00047	1	24	0.125	0.31117	0.01307	0.00011	1	39	0.61538	0.50616	0.20946	0.00039	1	39	0.38462
ss1712303808	2	A	0.5625	0.7292	0.6875	0.6875	0.6458	0.8077	0.7949	0.85	0.7386	24	0.625	0.50266	0.40358	0.00051	1	24	0.45833	0.40337	0.636	0.00047	1	48	0.41667	0.43421	1	0	1	24	0.45833	0.43883	1	0	1	24	0.375	0.4672	0.39081	0.0005	1	39	0.33333	0.31469	1	0	1	39	0.30769
ss1712303807	2	G	0.7917	0.75	0.875	0.7708	0.7708	0.3205	0.3333	0.45	0.5465	24	0.41667	0.33688	0.54017	0.00049	1	24	0.41667	0.38298	1	0	1	48	0.25	0.22105	1	0	1	24	0.375	0.36082	1	0	1	24	0.20833	0.36082	0.0623	0.00024	1	39	0.4359	0.44123	1	0	1	39	0.46154
ss1712303806	2	G	0.5625	0.2708	0.4894	0.5	0.2917	0.5921	0.6667	0.62	0.7045	24	0.45833	0.50266	0.69803	0.00047	1	24	0.29167	0.40337	0.29165	0.00044	1	47	0.38298	0.50515	0.14317	0.00036	1	24	0.58333	0.51064	0.68257	0.00046	1	24	0.33333	0.42199	0.34746	0.00048	1	38	0.5	0.48947	1	0	1	39	0.41026
ss1712298606	2	C	0.8043	0.5417	0.7604	0.6875	0.5417	0.8846	0.8816	0.87	0.8523	23	0.30435	0.32174	1	0	1	24	0.5	0.50709	1	0	1	48	0.27083	0.3682	0.10342	0.00029	1	24	0.54167	0.43883	0.3575	0.00048	1	24	0.58333	0.50709	0.67955	0.00046	1	39	0.23077	0.20679	1	0	1	38	0.23684
ss1712298605	2	C	0.5417	0.5833	0.5208	0.5	0.5625	0.5513	0.5128	0.62	0.6932	24	0.66667	0.50709	0.21306	0.00042	1	24	0.66667	0.49645	0.11258	0.00033	1	48	0.41667	0.50439	0.25778	0.00045	1	24	0.58333	0.51064	0.68223	0.00047	1	24	0.54167	0.50266	1	0	1	39	0.53846	0.50117	0.74886	0.00042	1	39	0.46154
ss1712298604	2	G	0.8958	0.8958	0.8438	0.8958	0.8333	0.8077	0.9103	0.86	0.8409	24	0.20833	0.1906	1	0	1	24	0.20833	0.1906	1	0	1	48	0.22917	0.26645	0.30363	0.00046	1	24	0.20833	0.1906	1	0	1	24	0.25	0.28369	0.50039	0.00049	1	39	0.38462	0.31469	0.30822	0.00045	1	39	0.17949
ss1712298603	2	C	0.7292	0.8958	0.8438	0.7708	0.7708	0.5769	0.6026	0.551	0.5341	24	0.29167	0.40337	0.29165	0.00047	1	24	0.125	0.1906	0.20536	0.0004	1	48	0.27083	0.26645	1	0	1	24	0.45833	0.36082	0.28852	0.00045	1	24	0.375	0.36082	1	0	1	39	0.58974	0.49451	0.322	0.00047	1	39	0.53846
ss1712296321	2	C	0.7083	0.9375	0.8125	0.7708	0.7708	0.5641	0.641	0.57	0.6591	24	0.58333	0.42199	0.12654	0.00034	1	24	0.125	0.11968	1	0	1	48	0.25	0.30789	0.33108	0.00046	1	24	0.375	0.36082	1	0	1	24	0.45833	0.36082	0.28924	0.00046	1	39	0.61538	0.49817	0.19415	0.00041	1	39	0.51282
ss1712296320	2	C	0.625	0.5417	0.6146	0.5833	0.625	0.5641	0.641	0.52	0.5	24	0.33333	0.47872	0.19496	0.0004	1	24	0.75	0.50709	0.03562	0.00019	1	48	0.47917	0.47873	1	0	1	24	0.5	0.49645	1	0	1	24	0.41667	0.47872	0.66634	0.00048	1	39	0.61538	0.49817	0.1938	0.0004	1	39	0.5641
ss1712301711	2	C	0.8125	0.875	0.8021	0.7083	0.7708	0.4615	0.4359	0.47	0.5595	24	0.20833	0.31117	0.15277	0.00037	1	24	0.25	0.2234	1	0	1	48	0.3125	0.32083	1	0	1	24	0.33333	0.42199	0.34513	0.00047	1	24	0.29167	0.36082	0.55454	0.0005	1	39	0.46154	0.5035	0.74782	0.00044	1	39	0.46154
ss1712301712	2	C	0.9167	0.7083	0.8542	0.7708	0.8958	0.9487	0.9231	0.92	0.9432	24	0.08333	0.15603	0.12607	0.00033	1	24	0.41667	0.42199	1	0	1	48	0.25	0.25175	1	0	1	24	0.29167	0.36082	0.555	0.00051	1	24	0.20833	0.1906	1	0	1	39	0.10256	0.09857	1	0	1	39	0.15385
ss1712299514	2	T	0.5833	0.3542	0.5	0.6667	0.5625	0.6667	0.6923	0.6	0.5114	24	0.5	0.49645	1	0	1	24	0.54167	0.4672	0.65481	0.00047	1	48	0.58333	0.50526	0.38424	0.00051	1	24	0.58333	0.4539	0.20103	0.00041	1	24	0.54167	0.50266	1	0	1	39	0.46154	0.45022	1	0	1	39	0.41026
ss1712299513	2	C	0.8333	0.8333	0.8333	0.7917	0.8125	0.5769	0.5	0.55	0.3295	24	0.25	0.28369	0.50157	0.00051	1	24	0.33333	0.28369	1	0	1	48	0.33333	0.2807	0.32205	0.00048	1	24	0.41667	0.33688	0.53858	0.00049	1	24	0.375	0.31117	0.55144	0.00049	1	39	0.53846	0.49451	0.74305	0.00044	1	39	0.4359
ss1712297353	2	G	0.75	0.8333	0.6979	0.7708	0.6667	0.75	0.7692	0.76	0.7273	24	0.41667	0.38298	1	0	1	24	0.25	0.28369	0.50064	0.00052	1	48	0.35417	0.4261	0.30498	0.00044	1	24	0.45833	0.36082	0.2893	0.00047	1	24	0.25	0.4539	0.05755	0.00022	1	38	0.5	0.38	0.07654	0.00026	1	39	0.35897
ss1712298030	2	A	0.9583	0.9375	0.9479	0.9375	0.9375	0.9744	0.9744	0.96	0.9432	24	0.08333	0.08156	1	0	1	24	0.125	0.11968	1	0	1	48	0.10417	0.09978	1	0	1	24	0.125	0.11968	1	0	1	24	0.125	0.11968	1	0	1	39	0.05128	0.05062	1	0	1	39	0.05128
ss1712298032	2	T	0.7917	0.8958	0.7292	0.8333	0.7917	0.8974	0.8718	0.81	0.875	24	0.41667	0.33688	0.53867	0.0005	1	24	0.20833	0.1906	1	0	1	48	0.45833	0.39912	0.46395	0.0005	1	24	0.33333	0.28369	1	0	1	24	0.41667	0.33688	0.53904	0.00051	1	39	0.20513	0.18648	1	0	1	39	0.20513
ss1712298034	2	T	0.625	0.7917	0.7396	0.625	0.7292	0.7179	0.7051	0.77	0.7045	24	0.58333	0.47872	0.39198	0.00049	1	24	0.33333	0.33688	1	0	1	48	0.4375	0.38925	0.47246	0.00049	1	24	0.41667	0.47872	0.667	0.00048	1	24	0.375	0.40337	1	0	1	39	0.51282	0.41026	0.2284	0.00045	1	39	0.48718
ss1712302701	2	T	0.5417	0.3542	0.6458	0.5417	0.5833	0.641	0.641	0.74	0.7045	24	0.58333	0.50709	0.67975	0.00048	1	24	0.45833	0.4672	1	0	1	48	0.54167	0.46228	0.34229	0.00049	1	24	0.66667	0.50709	0.21284	0.00041	1	24	0.33333	0.49645	0.20072	0.0004	1	39	0.41026	0.4662	0.50003	0.00049	1	39	0.5641
ss1712305127	2	T	1	1	1	1	0.9792	0.9615	0.9872	0.98	0.9886	Monomorphic			1		1	Monomorphic			1		1	Monomorphic			1		1	Monomorphic			1		1	24	0.04167	0.04167	1	0	1	39	0.07692	0.07493	1	0	1	39	0.02564
ss1712302702	2	C	0.4375	0.5208	0.5938	0.625	0.5208	0.8205	0.6538	0.79	0.7614	24	0.54167	0.50266	1	0	1	24	0.625	0.50975	0.41053	0.00049	1	48	0.5625	0.4875	0.37005	0.0005	1	24	0.41667	0.47872	0.66638	0.00048	1	24	0.54167	0.50975	1	0	1	39	0.30769	0.29837	1	0	1	39	0.38462
ss1712298035	2	T	1	0.8958	0.875	0.8958	0.8542	0.9231	0.9103	0.91	0.8523	Monomorphic			1		1	24	0.20833	0.1906	1	0	1	48	0.25	0.22105	1	0	1	24	0.125	0.1906	0.20577	0.00041	1	24	0.29167	0.25443	1	0	1	39	0.15385	0.14386	1	0	1	39	0.17949
ss1712298503	2	T	0.375	0.4792	0.6444	0.7083	0.6042	0.7179	0.7895	0.64	0.5227	24	0.58333	0.47872	0.39188	0.00047	1	24	0.54167	0.50975	1	0	1	45	0.35556	0.46342	0.18837	0.00039	1	24	0.41667	0.42199	1	0	1	24	0.625	0.48848	0.21583	0.0004	1	39	0.46154	0.41026	0.69028	0.00047	1	38	0.36842
ss1712303785	2	C	0.3958	0.3958	0.5417	0.5833	0.5	0.6974	0.7692	0.56	0.5227	24	0.54167	0.48848	0.68326	0.00047	1	24	0.45833	0.48848	1	0	1	48	0.375	0.50175	0.08899	0.00027	1	24	0.33333	0.49645	0.2027	0.00041	1	24	0.66667	0.51064	0.21634	0.00043	1	38	0.34211	0.42772	0.25876	0.00045	1	39	0.41026
ss1712298504	2	A	0.9167	0.9167	0.9271	0.9375	0.9583	0.9615	0.9872	0.94	0.9091	24	0.16667	0.15603	1	0	1	24	0.16667	0.15603	1	0	1	48	0.14583	0.13662	1	0	1	24	0.04167	0.11968	0.06453	0.00023	1	24	0.08333	0.08156	1	0	1	39	0.02564	0.07493	0.03906	0.00019	1	39	0.02564
ss1712297943	2	C	0.8542	0.875	0.8333	0.7708	0.8958	0.7179	0.7821	0.68	0.7614	24	0.29167	0.25443	1	0	1	24	0.25	0.2234	1	0	1	48	0.25	0.2807	0.59482	0.00048	1	24	0.375	0.36082	1	0	1	24	0.20833	0.1906	1	0	1	39	0.46154	0.41026	0.69103	0.00046	1	39	0.4359
ss1712297937	2	T	0.8333	0.8958	0.9062	0.8542	0.8958	0.859	0.7821	0.87	0.8295	24	0.33333	0.28369	1	0	1	24	0.20833	0.1906	1	0	1	48	0.14583	0.17171	0.33706	0.00048	1	24	0.20833	0.25443	0.3985	0.00049	1	24	0.20833	0.1906	1	0	1	39	0.23077	0.24542	0.55898	0.00048	1	39	0.23077
ss1712297930	2	C	0.8958	0.8125	0.8542	0.8125	0.9167	0.7308	0.7564	0.67	0.7955	24	0.125	0.1906	0.20551	0.00041	1	24	0.125	0.31117	0.01268	0.00011	1	48	0.20833	0.25175	0.24162	0.00042	1	24	0.04167	0.31117	0.00024	2e-05	0.4899	24	0.16667	0.15603	1	0	1	39	0.4359	0.3986	0.69511	0.00047	1	39	0.33333
ss1712303356	2	T	0.3958	0.5625	0.5	0.6458	0.5833	0.7051	0.5897	0.51	0.4773	24	0.375	0.48848	0.39216	0.00051	1	24	0.54167	0.50266	1	0	1	48	0.625	0.50526	0.14773	0.00037	1	24	0.70833	0.4672	0.01996	0.00014	1	24	0.5	0.49645	1	0	1	39	0.48718	0.42125	0.44759	0.0005	1	39	0.61538
ss1712302087	2	A	0.8125	0.7917	0.8333	0.7917	0.7292	0.641	0.5897	0.63	0.6705	24	0.375	0.31117	0.5508	0.00047	1	24	0.33333	0.33688	1	0	1	48	0.29167	0.2807	1	0	1	24	0.33333	0.33688	1	0	1	24	0.45833	0.40337	0.63556	0.00047	1	39	0.51282	0.4662	0.72753	0.00045	1	39	0.51282
ss1712302088	2	T	0.3696	0.3913	0.4479	0.4375	0.4773	0.6667	0.7179	0.68	0.7045	23	0.3913	0.47633	0.41066	0.00047	1	23	0.6087	0.48696	0.37867	0.0005	1	48	0.4375	0.49978	0.55871	0.00049	1	24	0.29167	0.50266	0.04786	0.00021	1	22	0.40909	0.51057	0.41408	0.0005	1	39	0.46154	0.45022	1	0	1	39	0.46154
ss1712302089	2	T	0.8333	0.9583	0.8646	0.9583	0.9375	0.7564	0.7949	0.81	0.75	24	0.33333	0.28369	1	0	1	24	0.08333	0.08156	1	0	1	48	0.22917	0.23662	1	0	1	24	0.08333	0.08156	1	0	1	24	0.125	0.11968	1	0	1	39	0.38462	0.37329	1	0	1	39	0.25641
ss1712302090	2	T	0.625	0.7083	0.5833	0.5208	0.7292	0.7564	0.6667	0.72	0.6932	24	0.41667	0.47872	0.66611	0.00047	1	24	0.41667	0.42199	1	0	1	48	0.54167	0.49123	0.55814	0.00049	1	24	0.29167	0.50975	0.04738	0.00021	1	24	0.54167	0.40337	0.13374	0.00036	1	39	0.4359	0.37329	0.40383	0.00049	1	39	0.5641
ss1712299532	2	C	0.4583	0.375	0.4271	0.6042	0.4792	0.5385	0.4615	0.63	0.6364	24	0.66667	0.50709	0.21407	0.00042	1	24	0.33333	0.47872	0.19244	0.0004	1	48	0.5625	0.49452	0.38685	0.00045	1	24	0.70833	0.48848	0.03571	0.00019	1	24	0.54167	0.50975	1	0	1	39	0.35897	0.5035	0.10521	0.00031	1	39	0.51282
ss1712299533	2	A	0.9792	0.9375	0.9479	0.9167	0.9375	0.6667	0.7564	0.73	0.6136	24	0.04167	0.04167	1	0	1	24	0.125	0.11968	1	0	1	48	0.10417	0.09978	1	0	1	24	0.16667	0.15603	1	0	1	24	0.125	0.11968	1	0	1	39	0.51282	0.45022	0.47945	0.00047	1	39	0.28205
ss1712298789	2	C	0.3542	0.6667	0.5312	0.6042	0.4792	0.8077	0.8333	0.81	0.8182	24	0.70833	0.4672	0.0198	0.00014	1	24	0.41667	0.4539	1	0	1	48	0.5625	0.50329	0.56056	0.00049	1	24	0.54167	0.48848	0.68346	0.00045	1	24	0.54167	0.50975	1	0	1	39	0.33333	0.31469	1	0	1	39	0.28205
ss1712298788	2	T	0.25	0.4167	0.3438	0.3958	0.3333	0.6447	0.6667	0.6	0.6477	24	0.33333	0.38298	0.59667	0.00049	1	24	0.41667	0.49645	0.67307	0.00048	1	48	0.5625	0.45592	0.12075	0.00035	1	24	0.45833	0.48848	1	0	1	24	0.5	0.4539	1	0	1	38	0.5	0.46421	0.73029	0.00046	1	39	0.46154
ss1712299534	2	A	0.6667	0.6875	0.7083	0.7292	0.5417	0.6154	0.7051	0.58	0.5909	24	0.41667	0.4539	1	0	1	24	0.54167	0.43883	0.35665	0.00048	1	48	0.375	0.41754	0.49769	0.00051	1	24	0.375	0.40337	1	0	1	24	0.5	0.50709	1	0	1	39	0.46154	0.47952	1	0	1	39	0.4359
ss1712304021	2	T	0.7708	0.5417	0.6562	0.6667	0.5417	0.6026	0.4615	0.45	0.6705	24	0.375	0.36082	1	0	1	24	0.58333	0.50709	0.67994	0.00046	1	48	0.4375	0.45592	1	0	1	24	0.33333	0.4539	0.35143	0.0005	1	24	0.66667	0.50709	0.21364	0.00041	1	39	0.48718	0.48518	1	0	1	39	0.5641
ss1712304945	2	G	0.5	0.5833	0.5833	0.5208	0.6042	0.4359	0.6154	0.58	0.375	24	0.66667	0.51064	0.2169	0.00039	1	24	0.41667	0.49645	0.67288	0.00047	1	48	0.5	0.49123	1	0	1	24	0.45833	0.50975	0.69525	0.00045	1	24	0.625	0.48848	0.21624	0.00042	1	39	0.46154	0.49817	0.74877	0.00044	1	39	0.51282
ss1712304022	2	T	0.5	0.5833	0.5833	0.5208	0.6042	0.4359	0.6154	0.58	0.3864	24	0.66667	0.51064	0.21757	0.00041	1	24	0.41667	0.49645	0.67344	0.00046	1	48	0.5	0.49123	1	0	1	24	0.45833	0.50975	0.69421	0.00048	1	24	0.625	0.48848	0.21722	0.00039	1	39	0.46154	0.49817	0.74778	0.00044	1	39	0.51282
ss1712297763	2	C	0.6875	0.7609	0.75	0.7174	0.7917	0.6026	0.6282	0.67	0.6591	24	0.45833	0.43883	1	0	1	23	0.3913	0.37198	1	0	1	48	0.375	0.37895	1	0	1	23	0.56522	0.41449	0.12562	0.00034	1	24	0.25	0.33688	0.23258	0.00042	1	39	0.48718	0.48518	1	0	1	39	0.48718
ss1712297764	2	G	0.8542	0.7292	0.8125	0.7708	0.8125	0.7564	0.6923	0.76	0.6136	24	0.29167	0.25443	1	0	1	24	0.45833	0.40337	0.63625	0.00049	1	48	0.33333	0.30789	1	0	1	24	0.29167	0.36082	0.55609	0.00048	1	24	0.375	0.31117	0.55029	0.00049	1	39	0.33333	0.37329	0.66126	0.00046	1	39	0.30769
ss1712297765	2	C	0.8125	0.8333	0.875	0.7917	0.7917	0.641	0.5897	0.67	0.6477	24	0.375	0.31117	0.55108	0.0005	1	24	0.25	0.28369	0.50043	0.00049	1	48	0.25	0.22105	1	0	1	24	0.33333	0.33688	1	0	1	24	0.33333	0.33688	1	0	1	39	0.35897	0.4662	0.17515	0.00039	1	39	0.46154
ss1712301320	2	A	0.5833	0.5652	0.4778	0.5435	0.5625	0.4737	0.6282	0.55	0.5227	24	0.41667	0.49645	0.67279	0.00048	1	23	0.43478	0.50242	0.67446	0.00047	1	45	0.6	0.50462	0.24008	0.00041	1	23	0.47826	0.50725	1	0	1	24	0.625	0.50266	0.4019	0.00049	1	38	0.42105	0.50526	0.34114	0.00048	1	39	0.4359
ss1712301321	2	C	0.9167	0.8958	0.9688	0.9167	0.9792	0.859	0.7436	0.8	0.8977	24	0.16667	0.15603	1	0	1	24	0.125	0.1906	0.20605	0.00041	1	48	0.0625	0.06118	1	0	1	24	0.16667	0.15603	1	0	1	24	0.04167	0.04167	1	0	1	39	0.23077	0.24542	0.55972	0.0005	1	39	0.41026
ss1712301621	2	A	0.3542	0.375	0.2812	0.4375	0.2292	0.641	0.7051	0.64	0.7727	24	0.45833	0.4672	1	0	1	24	0.66667	0.47872	0.08185	0.00026	1	48	0.47917	0.40855	0.29697	0.00046	1	24	0.375	0.50266	0.24035	0.00044	1	24	0.375	0.36082	1	0	1	39	0.41026	0.4662	0.498	0.00048	1	39	0.33333
ss1712304572	2	A	0.3542	0.375	0.2812	0.4375	0.2292	0.641	0.7051	0.64	0.7727	24	0.45833	0.4672	1	0	1	24	0.66667	0.47872	0.08165	0.00029	1	48	0.47917	0.40855	0.29338	0.00045	1	24	0.375	0.50266	0.24056	0.00039	1	24	0.375	0.36082	1	0	1	39	0.41026	0.4662	0.49915	0.00047	1	39	0.33333
ss1712301622	2	C	0.3542	0.375	0.3021	0.4375	0.25	0.6667	0.7179	0.64	0.7841	24	0.45833	0.4672	1	0	1	24	0.66667	0.47872	0.08124	0.00027	1	48	0.47917	0.4261	0.4993	0.00052	1	24	0.375	0.50266	0.24226	0.00042	1	24	0.41667	0.38298	1	0	1	39	0.41026	0.45022	0.7198	0.00044	1	39	0.30769
ss1712301623	2	G	0.875	0.8125	0.8646	0.875	0.9167	0.6667	0.7436	0.69	0.625	24	0.25	0.2234	1	0	1	24	0.29167	0.31117	1	0	1	48	0.27083	0.23662	0.57573	0.00052	1	24	0.25	0.2234	1	0	1	24	0.16667	0.15603	1	0	1	39	0.35897	0.45022	0.27683	0.00044	1	39	0.46154
ss1712304573	2	G	0.8542	0.8958	0.7396	0.7917	0.7917	0.6795	0.7308	0.74	0.6818	24	0.29167	0.25443	1	0	1	24	0.20833	0.1906	1	0	1	48	0.4375	0.38925	0.47205	0.00051	1	24	0.41667	0.33688	0.54012	0.0005	1	24	0.33333	0.33688	1	0	1	39	0.4359	0.44123	1	0	1	39	0.48718
ss1712300493	2	A	0.8125	0.8958	0.875	0.8958	0.7292	0.3846	0.5128	0.33	0.3864	24	0.20833	0.31117	0.15175	0.00034	1	24	0.20833	0.1906	1	0	1	48	0.25	0.22105	1	0	1	24	0.20833	0.1906	1	0	1	24	0.375	0.40337	1	0	1	39	0.41026	0.47952	0.49897	0.0005	1	39	0.41026
ss1712300492	2	G	0.9583	0.9167	0.9688	0.9375	0.9583	0.7949	0.7949	0.72	0.7727	24	0.08333	0.08156	1	0	1	24	0.16667	0.15603	1	0	1	48	0.0625	0.06118	1	0	1	24	0.04167	0.11968	0.06366	0.00024	1	24	0.08333	0.08156	1	0	1	39	0.35897	0.33034	1	0	1	39	0.30769
ss1712300491	2	G	0.7917	0.75	0.6979	0.8333	0.75	0.5513	0.6923	0.57	0.6477	24	0.33333	0.33688	1	0	1	24	0.41667	0.38298	1	0	1	48	0.47917	0.4261	0.49946	0.00049	1	24	0.25	0.28369	0.50187	0.00049	1	24	0.33333	0.38298	0.59594	0.00049	1	39	0.64103	0.50117	0.10791	0.00031	1	39	0.41026
ss1712300490	2	G	0.5417	0.625	0.6667	0.625	0.6042	0.4231	0.4744	0.51	0.5	24	0.33333	0.50709	0.11384	0.00031	1	24	0.5	0.47872	1	0	1	48	0.5	0.44912	0.52404	0.00048	1	24	0.5	0.47872	1	0	1	24	0.29167	0.48848	0.08187	0.00027	1	39	0.4359	0.49451	0.52008	0.00047	1	39	0.48718
ss1712300849	2	T	0.25	0.3958	0.5	0.4167	0.6458	0.7436	0.6667	0.74	0.7386	24	0.5	0.38298	0.27219	0.00043	1	24	0.45833	0.48848	1	0	1	48	0.41667	0.50526	0.25612	0.00044	1	24	0.33333	0.49645	0.20213	0.00043	1	24	0.45833	0.4672	1	0	1	39	0.35897	0.38628	0.68379	0.00049	1	39	0.35897
ss1712300850	2	C	0.8958	0.8958	0.8958	0.9167	0.8958	0.8718	0.8718	0.89	0.9205	24	0.20833	0.1906	1	0	1	24	0.20833	0.1906	1	0	1	48	0.125	0.1886	0.06385	0.00025	1	24	0.08333	0.15603	0.12602	0.00033	1	24	0.20833	0.1906	1	0	1	39	0.20513	0.22644	0.48264	0.0005	1	39	0.10256
ss1712300851	2	C	0.9583	0.8958	0.9167	0.875	0.9375	0.8333	0.8846	0.9	0.7955	24	0.08333	0.08156	1	0	1	24	0.20833	0.1906	1	0	1	48	0.125	0.15439	0.27104	0.00046	1	24	0.25	0.2234	1	0	1	24	0.125	0.11968	1	0	1	39	0.33333	0.28139	0.56401	0.00049	1	39	0.23077
ss1712296307	2	C	0.7292	0.6875	0.6875	0.7708	0.7292	0.4487	0.3718	0.41	0.5	24	0.29167	0.40337	0.29086	0.00045	1	24	0.45833	0.43883	1	0	1	48	0.41667	0.43421	1	0	1	24	0.375	0.36082	1	0	1	24	0.45833	0.40337	0.63588	0.00048	1	39	0.64103	0.50117	0.10822	0.00029	1	39	0.53846
ss1712302567	2	T	0.9375	0.9792	0.9688	1	1	0.9872	0.9487	0.99	0.9318	24	0.125	0.11968	1	0	1	24	0.04167	0.04167	1	0	1	48	0.0625	0.06118	1	0	1	Monomorphic			1		1	Monomorphic			1		1	39	0.02564	0.02564	1	0	1	39	0.10256
ss1712302568	2	A	0.8333	0.9167	0.8646	0.8542	0.8542	0.6154	0.6154	0.63	0.7045	24	0.16667	0.28369	0.09063	0.00027	1	24	0.16667	0.15603	1	0	1	48	0.22917	0.23662	1	0	1	24	0.29167	0.25443	1	0	1	24	0.29167	0.25443	1	0	1	39	0.51282	0.47952	0.74247	0.00043	1	39	0.41026
ss1712302569	2	G	0.7083	0.625	0.6042	0.5625	0.5833	0.4744	0.5897	0.48	0.4091	24	0.5	0.42199	0.62182	0.00048	1	24	0.5	0.47872	1	0	1	48	0.5	0.48333	1	0	1	24	0.45833	0.50266	0.69708	0.00045	1	24	0.66667	0.49645	0.11084	0.00031	1	39	0.58974	0.50516	0.34464	0.00048	1	39	0.46154
ss1712296308	2	C	0.9167	0.9583	0.9688	0.9375	0.9792	0.8718	0.7949	0.88	0.9091	24	0.16667	0.15603	1	0	1	24	0.08333	0.08156	1	0	1	48	0.0625	0.06118	1	0	1	24	0.125	0.11968	1	0	1	24	0.04167	0.04167	1	0	1	39	0.20513	0.22644	0.48189	0.00048	1	39	0.25641
ss1712302573	2	T	0.8125	0.6667	0.7917	0.7708	0.7708	0.6154	0.5513	0.58	0.6932	24	0.375	0.31117	0.55085	0.0005	1	24	0.58333	0.4539	0.20116	0.00039	1	48	0.33333	0.33333	1	0	1	24	0.375	0.36082	1	0	1	24	0.20833	0.36082	0.06288	0.00024	1	39	0.61538	0.47952	0.09616	0.00029	1	39	0.53846
ss1712302574	2	C	0.875	1	0.8958	1	0.9792	0.9359	0.9231	0.86	0.8977	24	0.16667	0.2234	0.29917	0.00046	1	Monomorphic			1		1	48	0.20833	0.1886	1	0	1	Monomorphic			1		1	24	0.04167	0.04167	1	0	1	39	0.07692	0.12155	0.1281	0.00034	1	39	0.15385
ss1712302575	2	T	0.6667	0.4583	0.7083	0.7083	0.5833	0.4359	0.5128	0.42	0.6023	24	0.41667	0.4539	1	0	1	24	0.41667	0.50709	0.43244	0.00048	1	48	0.45833	0.41754	0.72591	0.00046	1	24	0.58333	0.42199	0.12778	0.00036	1	24	0.33333	0.49645	0.20251	0.00038	1	39	0.46154	0.49817	0.74604	0.00043	1	39	0.61538
ss1712296309	2	A	0.5625	0.3542	0.4792	0.5833	0.7083	0.6538	0.641	0.61	0.7045	24	0.375	0.50266	0.24303	0.00043	1	24	0.625	0.4672	0.17568	0.00039	1	48	0.58333	0.50439	0.38478	0.00049	1	24	0.5	0.49645	1	0	1	24	0.33333	0.42199	0.34538	0.00047	1	39	0.38462	0.45854	0.47638	0.00049	1	39	0.51282
ss1712296310	2	T	0.4167	0.5833	0.5938	0.4583	0.4375	0.5128	0.5	0.53	0.4432	24	0.58333	0.49645	0.43285	0.00049	1	24	0.58333	0.49645	0.43228	0.00049	1	48	0.4375	0.4875	0.55298	0.00049	1	24	0.33333	0.50709	0.11427	0.00032	1	24	0.375	0.50266	0.24163	0.00045	1	39	0.41026	0.50616	0.33475	0.00047	1	39	0.4359
rs119054513	2	C	1	1	1	0.9792	1	0.9872	0.9872	0.99	0.9432	Monomorphic			1		1	Monomorphic			1		1	Monomorphic			1		1	24	0.04167	0.04167	1	0	1	Monomorphic			1		1	39	0.02564	0.02564	1	0	1	39	0.02564
ss1712295847	2	C	0.875	0.9167	0.9792	0.8333	0.9375	0.7949	0.7949	0.84	0.8068	24	0.25	0.2234	1	0	1	24	0.16667	0.15603	1	0	1	48	0.04167	0.04123	1	0	1	24	0.25	0.28369	0.49995	0.00052	1	24	0.125	0.11968	1	0	1	39	0.25641	0.33034	0.16975	0.00038	1	39	0.35897
ss1712295848	2	C	0.9375	0.9167	0.9062	1	0.9583	0.8846	0.9231	0.89	0.9432	24	0.125	0.11968	1	0	1	24	0.16667	0.15603	1	0	1	48	0.1875	0.17171	1	0	1	Monomorphic			1		1	24	0.08333	0.08156	1	0	1	39	0.23077	0.20679	1	0	1	39	0.15385
ss1712295849	2	A	0.4375	0.6458	0.4479	0.4583	0.4583	0.5	0.5769	0.57	0.5341	24	0.45833	0.50266	0.6987	0.00046	1	24	0.54167	0.4672	0.65524	0.00047	1	48	0.39583	0.49978	0.24275	0.00044	1	24	0.66667	0.50709	0.21338	0.0004	1	24	0.5	0.50709	1	0	1	39	0.58974	0.50649	0.3477	0.00047	1	39	0.48718
ss1712295850	2	T	0.75	0.8958	0.8021	0.7083	0.7292	0.6447	0.5897	0.59	0.5909	24	0.25	0.38298	0.1128	0.0003	1	24	0.20833	0.1906	1	0	1	48	0.35417	0.32083	0.66241	0.00047	1	24	0.41667	0.42199	1	0	1	24	0.20833	0.40337	0.02903	0.00018	1	38	0.5	0.46421	0.73015	0.00045	1	39	0.30769
rs119056388	2	A	0.3542	0.4792	0.5729	0.5208	0.4167	0.6282	0.5256	0.7	0.6136	24	0.54167	0.4672	0.65443	0.00046	1	24	0.375	0.50975	0.2374	0.00044	1	48	0.64583	0.49452	0.04172	0.00019	1	24	0.45833	0.50975	0.6954	0.00046	1	24	0.5	0.49645	1	0	1	39	0.38462	0.47319	0.30723	0.00045	1	39	0.53846
ss1712300913	2	A	0.9583	0.9583	0.8646	0.9583	0.8542	0.8718	0.8205	0.8367	0.8295	24	0.08333	0.08156	1	0	1	24	0.08333	0.08156	1	0	1	48	0.27083	0.23662	0.57546	0.00049	1	24	0.08333	0.08156	1	0	1	24	0.29167	0.25443	1	0	1	39	0.25641	0.22644	1	0	1	39	0.30769
ss1712300914	2	A	0.8333	0.8333	0.8229	0.875	0.8958	0.6795	0.7821	0.68	0.7727	24	0.25	0.28369	0.50147	0.00051	1	24	0.33333	0.28369	1	0	1	48	0.27083	0.29452	0.62045	0.00049	1	24	0.25	0.2234	1	0	1	24	0.20833	0.1906	1	0	1	39	0.38462	0.44123	0.4734	0.00049	1	39	0.38462
ss1712304398	2	C	1	0.9167	0.9792	0.9792	0.9583	0.9231	0.9487	0.94	0.8523	Monomorphic			1		1	24	0.16667	0.15603	1	0	1	48	0.04167	0.04123	1	0	1	24	0.04167	0.04167	1	0	1	24	0.08333	0.08156	1	0	1	39	0.15385	0.14386	1	0	1	39	0.10256
ss1712304399	2	G	1	0.9583	0.8958	0.9167	0.9167	0.7692	0.7564	0.81	0.8636	Monomorphic			1		1	24	0.08333	0.08156	1	0	1	48	0.20833	0.1886	1	0	1	24	0.16667	0.15603	1	0	1	24	0.16667	0.15603	1	0	1	39	0.46154	0.35964	0.16283	0.00035	1	39	0.38462
ss1712304400	2	A	0.9583	0.9375	0.9688	0.9375	0.9375	0.8462	0.9231	0.9	0.8977	24	0.08333	0.08156	1	0	1	24	0.125	0.11968	1	0	1	48	0.0625	0.06118	1	0	1	24	0.125	0.11968	1	0	1	24	0.125	0.11968	1	0	1	39	0.25641	0.26374	1	0	1	39	0.10256
ss1712300915	2	C	0.8958	0.9167	0.9062	0.8542	0.9167	0.8077	0.7949	0.77	0.75	24	0.20833	0.1906	1	0	1	24	0.16667	0.15603	1	0	1	48	0.1875	0.17171	1	0	1	24	0.29167	0.25443	1	0	1	24	0.16667	0.15603	1	0	1	39	0.33333	0.31469	1	0	1	39	0.25641
ss1712299981	2	C	0.9167	1	0.9375	0.9583	0.9167	0.8077	0.859	0.79	0.9318	24	0.16667	0.15603	1	0	1	Monomorphic			1		1	48	0.125	0.11842	1	0	1	24	0.08333	0.08156	1	0	1	24	0.16667	0.15603	1	0	1	39	0.33333	0.31469	1	0	1	39	0.23077
ss1712299980	2	T	0.8958	0.8958	0.7917	0.7708	0.8333	0.9231	0.9359	0.86	0.8977	24	0.20833	0.1906	1	0	1	24	0.20833	0.1906	1	0	1	48	0.33333	0.33333	1	0	1	24	0.375	0.36082	1	0	1	24	0.33333	0.28369	1	0	1	39	0.10256	0.14386	0.18655	0.00038	1	39	0.12821
ss1712304114	2	A	0.9167	0.875	0.9062	0.875	0.7917	0.7564	0.6795	0.7	0.6591	24	0.16667	0.15603	1	0	1	24	0.25	0.2234	1	0	1	48	0.1875	0.17171	1	0	1	24	0.16667	0.2234	0.29768	0.00046	1	24	0.41667	0.33688	0.5389	0.00048	1	39	0.28205	0.37329	0.18491	0.00041	1	39	0.53846
ss1712299968	2	G	0.6042	0.8333	0.6771	0.6042	0.6042	0.6923	0.6282	0.6	0.6364	24	0.45833	0.48848	1	0	1	24	0.33333	0.28369	1	0	1	48	0.4375	0.44189	1	0	1	24	0.45833	0.48848	1	0	1	24	0.54167	0.48848	0.68441	0.00048	1	39	0.46154	0.43157	0.72324	0.00044	1	39	0.4359
ss1712299966	2	C	0.7826	0.875	0.7872	0.7609	0.6458	0.6316	0.5128	0.48	0.5	23	0.34783	0.34783	1	0	1	24	0.25	0.2234	1	0	1	47	0.29787	0.3386	0.40462	0.00047	1	23	0.3913	0.37198	1	0	1	24	0.375	0.4672	0.38998	0.00049	1	38	0.52632	0.47158	0.50755	0.00051	1	39	0.41026
ss1712300430	2	A	0.9167	0.8542	0.9375	0.9583	0.9167	0.9359	0.8846	0.85	0.9432	24	0.16667	0.15603	1	0	1	24	0.29167	0.25443	1	0	1	48	0.08333	0.11842	0.1528	0.00038	1	24	0.08333	0.08156	1	0	1	24	0.16667	0.15603	1	0	1	39	0.12821	0.12155	1	0	1	39	0.23077
ss1712301289	2	G	0.8913	0.7708	0.8542	0.9167	0.8696	0.8462	0.8718	0.83	0.7955	23	0.21739	0.19807	1	0	1	24	0.45833	0.36082	0.28839	0.00044	1	48	0.29167	0.25175	0.57112	0.0005	1	24	0.16667	0.15603	1	0	1	23	0.17391	0.23188	0.31011	0.00047	1	39	0.30769	0.26374	0.56474	0.0005	1	39	0.15385
ss1712298253	2	G	0.7708	0.7917	0.5938	0.75	0.6458	0.4079	0.4359	0.3571	0.4318	24	0.375	0.36082	1	0	1	24	0.33333	0.33688	1	0	1	48	0.47917	0.4875	1	0	1	24	0.41667	0.38298	1	0	1	24	0.54167	0.4672	0.65497	0.00048	1	38	0.55263	0.48947	0.5092	0.00049	1	39	0.41026
ss1712300437	2	C	0.5833	0.6667	0.5625	0.7292	0.5625	0.4103	0.5	0.52	0.5227	24	0.33333	0.49645	0.201	0.00041	1	24	0.5	0.4539	1	0	1	48	0.58333	0.49737	0.25483	0.00044	1	24	0.29167	0.40337	0.29164	0.00046	1	24	0.45833	0.50266	0.69811	0.00046	1	39	0.51282	0.49018	1	0	1	39	0.58974
ss1712300436	2	G	0.8333	0.8958	0.8125	0.8958	0.875	0.5513	0.6026	0.47	0.6591	24	0.25	0.28369	0.50029	0.0005	1	24	0.20833	0.1906	1	0	1	48	0.29167	0.30789	0.65451	0.00048	1	24	0.125	0.1906	0.2055	0.00039	1	24	0.25	0.2234	1	0	1	39	0.48718	0.50117	1	0	1	39	0.48718
ss1712300435	2	A	0.8542	0.8043	0.75	0.5435	0.7292	0.3846	0.4744	0.43	0.3977	24	0.125	0.25443	0.04756	0.00022	1	23	0.3913	0.32174	0.54409	0.00052	1	48	0.29167	0.37895	0.13096	0.00035	1	23	0.73913	0.50725	0.03749	0.00019	1	24	0.45833	0.40337	0.63583	0.00048	1	39	0.46154	0.47952	1	0	1	39	0.4359
ss1712300434	2	T	0.6042	0.625	0.6771	0.5833	0.6667	0.5513	0.5256	0.52	0.3977	24	0.54167	0.48848	0.6829	0.00046	1	24	0.41667	0.47872	0.66694	0.00048	1	48	0.4375	0.44189	1	0	1	24	0.25	0.49645	0.03187	0.00016	1	24	0.33333	0.4539	0.35177	0.00047	1	39	0.33333	0.50117	0.05094	0.00021	1	39	0.48718
ss1712300433	2	C	0.7083	0.6667	0.8333	0.7917	0.7917	0.6282	0.641	0.53	0.5341	24	0.25	0.42199	0.06087	0.00023	1	21	0.57143	0.45528	0.34254	0.00047	1	48	0.25	0.2807	0.59425	0.0005	1	24	0.41667	0.33688	0.53902	0.0005	1	24	0.33333	0.33688	1	0	1	39	0.4359	0.47319	0.73432	0.00044	1	39	0.46154
ss1712300767	2	C	0.7708	0.8125	0.8229	0.8125	0.7083	0.5769	0.5769	0.6122	0.5455	24	0.29167	0.36082	0.55486	0.00048	1	24	0.20833	0.31117	0.15142	0.00036	1	48	0.27083	0.29452	0.62097	0.00051	1	24	0.29167	0.31117	1	0	1	24	0.5	0.42199	0.62073	0.00047	1	39	0.58974	0.49451	0.32345	0.00047	1	39	0.4359
ss1712304357	2	A	0.875	0.9792	0.8646	0.875	0.8125	0.7564	0.6026	0.74	0.7386	24	0.16667	0.2234	0.29893	0.00045	1	24	0.04167	0.04167	1	0	1	48	0.22917	0.23662	1	0	1	24	0.25	0.2234	1	0	1	24	0.29167	0.31117	1	0	1	39	0.38462	0.37329	1	0	1	39	0.4359
ss1712304356	2	A	0.7708	0.75	0.75	0.8542	0.7292	0.6667	0.6538	0.53	0.4886	24	0.29167	0.36082	0.55568	0.0005	1	24	0.5	0.38298	0.27048	0.00045	1	48	0.375	0.37895	1	0	1	24	0.29167	0.25443	1	0	1	24	0.45833	0.40337	0.63469	0.00048	1	39	0.35897	0.45022	0.27901	0.00044	1	39	0.58974
ss1712300762	2	T	0.9375	0.8542	0.9271	0.9792	0.9792	0.7949	0.8553	0.81	0.7955	24	0.04167	0.11968	0.06353	0.00024	1	24	0.29167	0.25443	1	0	1	48	0.14583	0.13662	1	0	1	24	0.04167	0.04167	1	0	1	24	0.04167	0.04167	1	0	1	39	0.20513	0.33034	0.03151	0.00018	1	38	0.18421
ss1712300759	2	G	0.625	0.5625	0.6146	0.6458	0.5625	0.4744	0.6282	0.62	0.7273	24	0.5	0.47872	1	0	1	24	0.625	0.50266	0.40227	0.0005	1	48	0.52083	0.47873	0.7597	0.00043	1	24	0.54167	0.4672	0.65598	0.00049	1	24	0.54167	0.50266	1	0	1	39	0.58974	0.50516	0.34627	0.00044	1	39	0.28205
ss1712302912	2	T	0.375	0.4375	0.5312	0.5417	0.5208	0.5897	0.4615	0.51	0.6591	24	0.5	0.47872	1	0	1	24	0.45833	0.50266	0.69808	0.00047	1	48	0.52083	0.50329	1	0	1	24	0.5	0.50709	1	0	1	24	0.54167	0.50975	1	0	1	39	0.41026	0.49018	0.33584	0.00048	1	39	0.46154
ss1712302910	2	C	0.375	0.4375	0.5312	0.5417	0.5208	0.5897	0.4487	0.51	0.6705	24	0.5	0.47872	1	0	1	24	0.45833	0.50266	0.6982	0.00045	1	48	0.52083	0.50329	1	0	1	24	0.5	0.50709	1	0	1	24	0.54167	0.50975	1	0	1	39	0.41026	0.49018	0.33648	0.00048	1	39	0.48718
ss1712302911	2	A	0.6304	0.5625	0.5417	0.5208	0.5	0.5	0.7051	0.5408	0.4318	23	0.47826	0.47633	1	0	1	24	0.45833	0.50266	0.69789	0.00044	1	48	0.58333	0.50175	0.38207	0.00049	1	24	0.54167	0.50975	1	0	1	24	0.58333	0.51064	0.68346	0.00047	1	39	0.53846	0.50649	0.75455	0.00043	1	39	0.48718
ss1712304354	2	T	0.5625	0.75	0.5417	0.5833	0.4792	0.641	0.6026	0.5	0.5227	24	0.54167	0.50266	1	0	1	24	0.33333	0.38298	0.59572	0.0005	1	48	0.45833	0.50175	0.57306	0.0005	1	24	0.41667	0.49645	0.6734	0.00048	1	24	0.70833	0.50975	0.097	0.0003	1	39	0.46154	0.4662	1	0	1	39	0.48718
ss1712300758	2	C	0.8542	0.8542	0.8438	0.8333	0.7917	0.8846	0.8718	0.85	0.8864	24	0.29167	0.25443	1	0	1	24	0.29167	0.25443	1	0	1	48	0.3125	0.26645	0.5774	0.00049	1	24	0.25	0.28369	0.5007	0.00048	1	24	0.41667	0.33688	0.53963	0.00049	1	39	0.23077	0.20679	1	0	1	39	0.20513
ss1712300757	2	A	0.8333	0.8125	0.875	0.7917	0.8542	0.6154	0.6667	0.67	0.6023	24	0.25	0.28369	0.50226	0.00049	1	24	0.20833	0.31117	0.15258	0.00038	1	48	0.16667	0.22105	0.13448	0.00034	1	24	0.41667	0.33688	0.53906	0.00049	1	24	0.20833	0.25443	0.39929	0.00049	1	39	0.5641	0.47952	0.32169	0.00048	1	39	0.51282
ss1712302492	2	T	0.5	0.5417	0.4375	0.5208	0.5	0.8077	0.8462	0.9	0.8636	24	0.66667	0.51064	0.21756	0.00041	1	24	0.58333	0.50709	0.68054	0.00047	1	48	0.58333	0.49737	0.25604	0.00041	1	24	0.625	0.50975	0.412	0.00049	1	24	0.58333	0.51064	0.68231	0.00048	1	39	0.38462	0.31469	0.30675	0.00046	1	39	0.30769
ss1712304796	2	G	0.6042	0.4375	0.6458	0.7292	0.5625	0.8462	0.8077	0.7551	0.6932	24	0.54167	0.48848	0.68379	0.00049	1	24	0.45833	0.50266	0.69791	0.00045	1	48	0.41667	0.46228	0.53652	0.00047	1	24	0.375	0.40337	1	0	1	24	0.45833	0.50266	0.6977	0.00045	1	39	0.20513	0.26374	0.19422	0.0004	1	39	0.33333
ss1712302491	2	A	0.6875	0.7917	0.75	0.625	0.8333	0.8077	0.8205	0.77	0.7614	24	0.54167	0.43883	0.35656	0.00046	1	24	0.41667	0.33688	0.53948	0.00049	1	48	0.41667	0.37895	0.7027	0.00044	1	24	0.41667	0.47872	0.66751	0.00046	1	24	0.25	0.28369	0.5011	0.00051	1	39	0.33333	0.31469	1	0	1	39	0.30769
ss1712302490	2	C	0.75	0.8333	0.7083	0.7292	0.7708	0.6923	0.7051	0.76	0.7386	24	0.41667	0.38298	1	0	1	24	0.25	0.28369	0.5023	0.00052	1	48	0.33333	0.41754	0.17675	0.00037	1	24	0.375	0.40337	1	0	1	24	0.375	0.36082	1	0	1	39	0.41026	0.43157	1	0	1	39	0.4359
ss1712302489	2	T	0.8125	0.7708	0.8125	0.8125	0.875	0.859	0.6795	0.82	0.7727	24	0.375	0.31117	0.55123	0.00049	1	24	0.45833	0.36082	0.2897	0.00045	1	48	0.25	0.30789	0.33064	0.00047	1	24	0.20833	0.31117	0.15162	0.00035	1	24	0.16667	0.2234	0.2978	0.00047	1	39	0.23077	0.24542	0.56003	0.00049	1	39	0.4359
rs119056400	2	C	0.5	0.6458	0.5312	0.5625	0.4583	0.9103	0.8205	0.9	0.8977	24	0.66667	0.51064	0.21799	0.00042	1	24	0.54167	0.4672	0.65526	0.00048	1	48	0.39583	0.50329	0.15552	0.00035	1	24	0.54167	0.50266	1	0	1	24	0.5	0.50709	1	0	1	39	0.17949	0.1655	1	0	1	39	0.20513
ss1712304794	2	C	0.9583	0.8958	0.8333	0.8958	0.875	0.5256	0.6154	0.59	0.7159	24	0.08333	0.08156	1	0	1	24	0.20833	0.1906	1	0	1	48	0.29167	0.2807	1	0	1	24	0.20833	0.1906	1	0	1	24	0.25	0.2234	1	0	1	39	0.4359	0.50516	0.5213	0.0005	1	39	0.41026
ss1712304795	2	A	0.9583	0.8958	0.8333	0.8958	0.875	0.5256	0.6154	0.59	0.7273	24	0.08333	0.08156	1	0	1	24	0.20833	0.1906	1	0	1	48	0.29167	0.2807	1	0	1	24	0.20833	0.1906	1	0	1	24	0.25	0.2234	1	0	1	39	0.4359	0.50516	0.52234	0.0005	1	39	0.41026
ss1712302487	2	G	0.7083	0.7708	0.7708	0.8125	0.875	0.9103	0.859	0.84	0.8295	24	0.5	0.42199	0.62065	0.00049	1	24	0.29167	0.36082	0.55559	0.0005	1	48	0.375	0.35702	1	0	1	24	0.29167	0.31117	1	0	1	24	0.25	0.2234	1	0	1	39	0.17949	0.1655	1	0	1	39	0.17949
ss1712302486	2	A	0.5208	0.75	0.6042	0.6458	0.7083	0.7051	0.7051	0.66	0.6364	24	0.625	0.50975	0.41161	0.00049	1	24	0.41667	0.38298	1	0	1	48	0.45833	0.48333	0.76808	0.00041	1	24	0.625	0.4672	0.17552	0.00039	1	24	0.41667	0.42199	1	0	1	39	0.48718	0.42125	0.44701	0.0005	1	39	0.4359
ss1712299267	2	C	0.4792	0.4375	0.4896	0.625	0.4792	0.5897	0.5641	0.58	0.5341	24	0.54167	0.50975	1	0	1	24	0.45833	0.50266	0.69774	0.00045	1	48	0.4375	0.50504	0.39436	0.00051	1	24	0.58333	0.47872	0.39356	0.00048	1	24	0.45833	0.50975	0.6957	0.00046	1	39	0.66667	0.49018	0.0443	0.0002	1	39	0.5641
ss1712299268	2	G	0.8125	0.8542	0.8021	0.7917	0.9167	0.8333	0.7436	0.82	0.7614	24	0.375	0.31117	0.55141	0.00048	1	24	0.29167	0.25443	1	0	1	48	0.39583	0.32083	0.17117	0.00038	1	24	0.41667	0.33688	0.53942	0.0005	1	24	0.08333	0.15603	0.12688	0.00034	1	39	0.33333	0.28139	0.56411	0.00052	1	39	0.35897
ss1712298139	2	G	0.9792	0.9167	0.9375	0.8913	0.8958	0.9359	0.9359	0.97	0.9659	24	0.04167	0.04167	1	0	1	24	0.16667	0.15603	1	0	1	48	0.125	0.11842	1	0	1	23	0.21739	0.19807	1	0	1	24	0.20833	0.1906	1	0	1	39	0.12821	0.12155	1	0	1	39	0.12821
ss1712299269	2	T	0.7292	0.8542	0.6458	0.7917	0.7292	0.7821	0.8462	0.85	0.8523	24	0.54167	0.40337	0.13477	0.00035	1	24	0.20833	0.25443	0.39836	0.00048	1	48	0.45833	0.46228	1	0	1	24	0.25	0.33688	0.23053	0.0004	1	24	0.375	0.40337	1	0	1	39	0.33333	0.34532	1	0	1	39	0.25641
ss1712303947	2	A	0.7917	0.6667	0.7396	0.6667	0.6875	0.7179	0.8333	0.73	0.7614	24	0.41667	0.33688	0.53945	0.00049	1	24	0.58333	0.4539	0.19956	0.0004	1	48	0.4375	0.38925	0.47373	0.0005	1	24	0.41667	0.4539	1	0	1	24	0.29167	0.43883	0.15068	0.00034	1	39	0.46154	0.41026	0.69125	0.00045	1	39	0.28205
ss1712299270	2	G	0.75	0.8958	0.8333	0.8333	0.8958	0.8462	0.9103	0.85	0.8977	24	0.33333	0.38298	0.59661	0.0005	1	24	0.20833	0.1906	1	0	1	48	0.29167	0.2807	1	0	1	24	0.25	0.28369	0.50195	0.00051	1	24	0.20833	0.1906	1	0	1	39	0.25641	0.26374	1	0	1	39	0.17949
ss1712299271	2	C	0.9583	0.9375	0.8542	0.8542	0.9167	0.8462	0.859	0.86	0.8295	24	0.08333	0.08156	1	0	1	24	0.125	0.11968	1	0	1	48	0.25	0.25175	1	0	1	24	0.20833	0.25443	0.3986	0.00049	1	24	0.16667	0.15603	1	0	1	39	0.20513	0.26374	0.19738	0.00037	1	39	0.17949
ss1712297866	2	C	0.5	0.6458	0.5521	0.4375	0.6667	0.5769	0.4615	0.5	0.4545	24	0.5	0.51064	1	0	1	24	0.625	0.4672	0.17444	0.00039	1	48	0.60417	0.49978	0.1598	0.00034	1	24	0.375	0.50266	0.24157	0.00042	1	24	0.5	0.4539	1	0	1	39	0.38462	0.49451	0.19856	0.00039	1	39	0.61538
ss1712297867	2	A	0.75	0.8125	0.6667	0.7292	0.7083	0.5769	0.6667	0.63	0.6591	24	0.41667	0.38298	1	0	1	24	0.375	0.31117	0.55106	0.0005	1	48	0.54167	0.44912	0.19781	0.00039	1	24	0.45833	0.40337	0.6359	0.00047	1	24	0.5	0.42199	0.62081	0.00048	1	39	0.53846	0.49451	0.74289	0.00044	1	39	0.35897
ss1712303651	2	G	0.7708	0.8333	0.6667	0.7292	0.7708	0.6026	0.6667	0.63	0.6591	24	0.375	0.36082	1	0	1	24	0.33333	0.28369	1	0	1	48	0.54167	0.44912	0.19781	0.00039	1	24	0.45833	0.40337	0.63512	0.00049	1	24	0.45833	0.36082	0.289	0.00045	1	39	0.53846	0.48518	0.5237	0.00048	1	39	0.35897
ss1712295997	2	T	0.8542	0.9375	0.7396	0.75	0.7917	0.641	0.6795	0.62	0.6705	24	0.20833	0.25443	0.39742	0.0005	1	24	0.125	0.11968	1	0	1	48	0.4375	0.38925	0.47223	0.0005	1	24	0.5	0.38298	0.27303	0.00043	1	24	0.33333	0.33688	1	0	1	39	0.46154	0.4662	1	0	1	39	0.58974
ss1712295998	2	A	1	1	0.9792	0.9792	0.9792	0.9615	0.9737	0.96	0.9432	Monomorphic			1		1	Monomorphic			1		1	48	0.04167	0.04123	1	0	1	24	0.04167	0.04167	1	0	1	24	0.04167	0.04167	1	0	1	39	0.07692	0.07493	1	0	1	38	0.05263
ss1712295999	2	G	0.8333	0.6667	0.766	0.75	0.8125	0.6538	0.7692	0.68	0.6364	24	0.25	0.28369	0.50303	0.00052	1	24	0.58333	0.4539	0.20002	0.0004	1	47	0.38298	0.36239	1	0	1	24	0.33333	0.38298	0.59647	0.00048	1	24	0.29167	0.31117	1	0	1	39	0.38462	0.45854	0.475	0.00048	1	39	0.25641
ss1712303275	2	C	0.4792	0.1875	0.4271	0.4583	0.5417	0.9359	0.9359	0.93	0.8977	24	0.625	0.50975	0.41203	0.0005	1	24	0.125	0.31117	0.01303	0.00011	1	48	0.52083	0.49452	0.77363	0.00041	1	24	0.5	0.50709	1	0	1	24	0.58333	0.50709	0.67924	0.00044	1	39	0.12821	0.12155	1	0	1	39	0.07692
ss1712296000	2	T	0.4792	0.1875	0.4271	0.4583	0.5417	0.9359	0.9359	0.93	0.8977	24	0.625	0.50975	0.41219	0.00051	1	24	0.125	0.31117	0.0127	0.00011	1	48	0.52083	0.49452	0.77323	0.00043	1	24	0.5	0.50709	1	0	1	24	0.58333	0.50709	0.67937	0.00047	1	39	0.12821	0.12155	1	0	1	39	0.07692
ss1712303276	2	G	0.4792	0.1875	0.4271	0.4583	0.5417	0.9359	0.9359	0.93	0.8977	24	0.625	0.50975	0.41057	0.00049	1	24	0.125	0.31117	0.01306	0.00012	1	48	0.52083	0.49452	0.77223	0.00043	1	24	0.5	0.50709	1	0	1	24	0.58333	0.50709	0.67973	0.00048	1	39	0.12821	0.12155	1	0	1	39	0.07692
ss1712303277	2	T	0.8125	0.9583	0.7812	0.875	0.7292	0.7821	0.7692	0.73	0.7273	24	0.29167	0.31117	1	0	1	24	0.08333	0.08156	1	0	1	48	0.35417	0.34539	1	0	1	24	0.25	0.2234	1	0	1	24	0.375	0.40337	1	0	1	39	0.33333	0.34532	1	0	1	39	0.46154
ss1712296002	2	A	0.875	0.875	0.9375	0.9792	0.9375	0.7821	0.6923	0.79	0.7614	24	0.25	0.2234	1	0	1	24	0.16667	0.2234	0.29763	0.00046	1	48	0.125	0.11842	1	0	1	24	0.04167	0.04167	1	0	1	24	0.125	0.11968	1	0	1	39	0.4359	0.34532	0.16158	0.00035	1	39	0.46154
ss1712296004	2	G	0.5208	0.7083	0.6458	0.5417	0.6875	0.5769	0.6667	0.77	0.7955	24	0.625	0.50975	0.4099	0.00049	1	24	0.5	0.42199	0.6203	0.0005	1	48	0.41667	0.46228	0.53801	0.00049	1	24	0.66667	0.50709	0.21338	0.0004	1	24	0.625	0.43883	0.05401	0.00022	1	39	0.48718	0.49451	1	0	1	39	0.46154
rs119056406	2	A	0.6042	0.75	0.5521	0.3958	0.5833	0.5641	0.5128	0.56	0.4773	24	0.54167	0.48848	0.68348	0.00048	1	24	0.41667	0.38298	1	0	1	48	0.47917	0.49978	1	0	1	24	0.625	0.48848	0.21782	0.00041	1	24	0.5	0.49645	1	0	1	39	0.5641	0.49817	0.51604	0.00048	1	39	0.35897
ss1712296005	2	A	1	0.9792	1	1	0.9792	1	0.9359	0.97	0.9773	Monomorphic			1		1	24	0.04167	0.04167	1	0	1	Monomorphic			1		1	Monomorphic			1		1	24	0.04167	0.04167	1	0	1	Monomorphic			1		1	39	0.07692
ss1712302280	2	A	0.2708	0.5417	0.5312	0.3958	0.4583	0.7308	0.6923	0.53	0.5227	24	0.45833	0.40337	0.63469	0.00048	1	24	0.75	0.50709	0.03627	0.00019	1	48	0.4375	0.50329	0.39634	0.00048	1	24	0.45833	0.48848	1	0	1	24	0.5	0.50709	1	0	1	39	0.4359	0.3986	0.69538	0.00045	1	39	0.41026
ss1712304719	2	T	0.5417	0.5625	0.5625	0.75	0.5833	0.7051	0.641	0.62	0.6023	24	0.41667	0.50709	0.431	0.00051	1	24	0.375	0.50266	0.24107	0.00044	1	48	0.5	0.49737	1	0	1	24	0.41667	0.38298	1	0	1	24	0.41667	0.49645	0.67217	0.00048	1	39	0.58974	0.42125	0.01607	0.00013	1	39	0.61538
ss1712302282	2	C	0.9375	0.9792	0.9479	0.9583	1	0.8974	0.8846	0.92	0.9205	24	0.125	0.11968	1	0	1	24	0.04167	0.04167	1	0	1	48	0.10417	0.09978	1	0	1	24	0.08333	0.08156	1	0	1	Monomorphic			1		1	39	0.20513	0.18648	1	0	1	39	0.17949
ss1712302284	2	C	0.875	0.8333	0.8854	0.8125	0.8542	0.8974	0.8462	0.89	0.8182	24	0.25	0.2234	1	0	1	24	0.33333	0.28369	1	0	1	48	0.1875	0.20504	0.47547	0.00048	1	24	0.29167	0.31117	1	0	1	24	0.29167	0.25443	1	0	1	39	0.20513	0.18648	1	0	1	39	0.20513
ss1712302285	2	A	0.375	0.4167	0.4583	0.4792	0.4167	0.6538	0.6154	0.67	0.6364	24	0.25	0.47872	0.02829	0.00017	1	24	0.58333	0.49645	0.43128	0.0005	1	48	0.5	0.50175	1	0	1	24	0.54167	0.50975	1	0	1	24	0.5	0.49645	1	0	1	39	0.4359	0.45854	1	0	1	39	0.46154
ss1712302286	2	C	0.75	0.6667	0.8438	0.875	0.875	0.7051	0.6154	0.64	0.7045	24	0.41667	0.38298	1	0	1	24	0.41667	0.4539	1	0	1	48	0.3125	0.26645	0.57697	0.00052	1	24	0.25	0.2234	1	0	1	24	0.25	0.2234	1	0	1	39	0.4359	0.42125	1	0	1	39	0.46154
ss1712302287	2	T	0.2292	0.4792	0.3958	0.25	0.3125	0.6538	0.6154	0.73	0.6932	24	0.29167	0.36082	0.55549	0.00049	1	24	0.625	0.50975	0.41151	0.00047	1	48	0.625	0.48333	0.06785	0.00025	1	24	0.33333	0.38298	0.59631	0.00049	1	24	0.54167	0.43883	0.3567	0.00048	1	39	0.4359	0.45854	1	0	1	39	0.41026
ss1712304720	2	G	1	1	0.9896	1	1	0.9872	0.9359	0.95	0.8864	Monomorphic			1		1	Monomorphic			1		1	48	0.02083	0.02083	1	0	1	Monomorphic			1		1	Monomorphic			1		1	39	0.02564	0.02564	1	0	1	39	0.12821
ss1712303203	2	A	0.8958	0.8542	0.8854	0.9167	0.875	0.5	0.5	0.52	0.4545	24	0.20833	0.1906	1	0	1	24	0.29167	0.25443	1	0	1	48	0.22917	0.20504	1	0	1	24	0.16667	0.15603	1	0	1	24	0.25	0.2234	1	0	1	39	0.58974	0.50649	0.34749	0.00045	1	39	0.4359
ss1712303204	2	T	0.875	0.875	0.8542	0.8125	0.8958	0.5769	0.6026	0.63	0.5233	24	0.25	0.2234	1	0	1	24	0.25	0.2234	1	0	1	48	0.25	0.25175	1	0	1	24	0.375	0.31117	0.55106	0.00049	1	24	0.20833	0.1906	1	0	1	39	0.38462	0.49451	0.19833	0.00039	1	39	0.4359
ss1712303206	2	C	0.8542	1	0.8646	0.8542	0.875	0.5769	0.5641	0.63	0.5114	24	0.29167	0.25443	1	0	1	Monomorphic			1		1	48	0.22917	0.23662	1	0	1	24	0.20833	0.25443	0.39822	0.00048	1	24	0.25	0.2234	1	0	1	39	0.38462	0.49451	0.19723	0.00038	1	39	0.46154
ss1712303207	2	G	0.9375	1	0.9271	0.8542	0.8958	0.6026	0.5641	0.65	0.4886	24	0.125	0.11968	1	0	1	Monomorphic			1		1	48	0.14583	0.13662	1	0	1	24	0.20833	0.25443	0.39947	0.00048	1	24	0.125	0.1906	0.20448	0.00041	1	39	0.4359	0.48518	0.73716	0.00044	1	39	0.51282
ss1712303208	2	A	0.6458	0.5833	0.5417	0.625	0.6875	0.7564	0.7821	0.85	0.875	24	0.54167	0.4672	0.65595	0.00049	1	24	0.66667	0.49645	0.11182	0.00031	1	48	0.58333	0.50175	0.38141	0.00046	1	24	0.41667	0.47872	0.66686	0.00048	1	24	0.54167	0.43883	0.35791	0.00048	1	39	0.38462	0.37329	1	0	1	39	0.38462
ss1712303205	2	C	0.8958	0.875	0.8333	0.9167	0.9167	0.6538	0.7051	0.64	0.7045	24	0.20833	0.1906	1	0	1	24	0.25	0.2234	1	0	1	48	0.33333	0.2807	0.32274	0.00045	1	24	0.08333	0.15603	0.12592	0.00033	1	24	0.16667	0.15603	1	0	1	39	0.53846	0.45854	0.3093	0.00047	1	39	0.4359
ss1712303209	2	C	0.5625	0.6875	0.6458	0.7292	0.5833	0.7051	0.6667	0.69	0.6136	24	0.54167	0.50266	1	0	1	24	0.45833	0.43883	1	0	1	48	0.41667	0.46228	0.53715	0.0005	1	24	0.29167	0.40337	0.29196	0.00047	1	24	0.5	0.49645	1	0	1	39	0.38462	0.42125	0.70156	0.00046	1	39	0.46154
ss1712303210	2	G	0.6875	0.7708	0.6458	0.8125	0.6458	0.6538	0.7949	0.68	0.6932	24	0.45833	0.43883	1	0	1	24	0.29167	0.36082	0.5562	0.00049	1	48	0.375	0.46228	0.21706	0.00042	1	24	0.20833	0.31117	0.15262	0.00036	1	24	0.45833	0.4672	1	0	1	39	0.53846	0.45854	0.31109	0.00047	1	39	0.30769
ss1712303211	2	T	0.8333	0.8542	0.7396	0.8125	0.7917	0.3846	0.3333	0.31	0.2727	24	0.33333	0.28369	1	0	1	24	0.125	0.25443	0.04696	0.00021	1	48	0.39583	0.38925	1	0	1	24	0.375	0.31117	0.55105	0.00049	1	24	0.41667	0.33688	0.53969	0.00051	1	39	0.46154	0.47952	1	0	1	39	0.46154
ss1712303212	2	A	0.9167	1	0.9271	0.9792	0.9792	0.7821	0.7179	0.78	0.8182	24	0.16667	0.15603	1	0	1	Monomorphic			1		1	48	0.14583	0.13662	1	0	1	24	0.04167	0.04167	1	0	1	24	0.04167	0.04167	1	0	1	39	0.4359	0.34532	0.16166	0.00036	1	39	0.41026
ss1712303213	2	G	0.9583	0.9167	0.9167	1	1	0.7051	0.7436	0.72	0.7614	24	0.08333	0.08156	1	0	1	24	0.16667	0.15603	1	0	1	48	0.125	0.15439	0.27153	0.00044	1	Monomorphic			1		1	Monomorphic			1		1	39	0.4359	0.42125	1	0	1	39	0.41026
ss1712303214	2	G	0.9792	0.9375	0.8958	0.9167	0.9167	0.7436	0.6667	0.72	0.7159	24	0.04167	0.04167	1	0	1	24	0.125	0.11968	1	0	1	48	0.16667	0.1886	0.40669	0.00052	1	24	0.08333	0.15603	0.1266	0.00032	1	24	0.16667	0.15603	1	0	1	39	0.30769	0.38628	0.22286	0.00042	1	39	0.46154
ss1712303216	2	C	0.9167	0.8333	0.9167	0.8958	0.875	0.5769	0.5	0.51	0.5909	24	0.08333	0.15603	0.12611	0.00034	1	24	0.33333	0.28369	1	0	1	48	0.16667	0.15439	1	0	1	24	0.20833	0.1906	1	0	1	24	0.16667	0.2234	0.29791	0.00047	1	39	0.48718	0.49451	1	0	1	39	0.4359
ss1712303215	2	T	1	0.9792	0.9792	0.9792	0.9583	0.9487	0.9359	0.9	0.9205	Monomorphic			1		1	24	0.04167	0.04167	1	0	1	48	0.04167	0.04123	1	0	1	24	0.04167	0.04167	1	0	1	24	0.08333	0.08156	1	0	1	39	0.10256	0.09857	1	0	1	39	0.12821
ss1712303217	2	G	0.413	0.4375	0.5312	0.4167	0.4792	0.6923	0.7436	0.65	0.6477	23	0.21739	0.49565	0.00994	0.0001	1	24	0.45833	0.50266	0.69844	0.00048	1	48	0.4375	0.50329	0.39561	0.0005	1	24	0.5	0.49645	1	0	1	24	0.54167	0.50975	1	0	1	39	0.41026	0.43157	1	0	1	39	0.35897
ss1712302288	2	C	0.8125	0.75	0.8438	0.8125	0.7708	0.5897	0.6026	0.59	0.6705	24	0.20833	0.31117	0.15013	0.00036	1	24	0.41667	0.38298	1	0	1	48	0.3125	0.26645	0.57737	0.0005	1	24	0.375	0.31117	0.55066	0.0005	1	24	0.45833	0.36082	0.28931	0.00045	1	39	0.46154	0.49018	0.74842	0.00044	1	39	0.33333
ss1712302289	2	G	0.8958	0.9583	0.9167	0.9792	0.9167	0.8289	0.8333	0.84	0.8636	24	0.20833	0.1906	1	0	1	24	0.08333	0.08156	1	0	1	48	0.16667	0.15439	1	0	1	24	0.04167	0.04167	1	0	1	24	0.16667	0.15603	1	0	1	38	0.28947	0.28737	1	0	1	39	0.33333
ss1712302290	2	G	0.3958	0.4792	0.5729	0.5417	0.625	0.6923	0.7308	0.56	0.5682	24	0.45833	0.48848	1	0	1	24	0.70833	0.50975	0.09751	0.0003	1	48	0.47917	0.49452	1	0	1	24	0.5	0.50709	1	0	1	24	0.41667	0.47872	0.66708	0.00045	1	39	0.46154	0.43157	0.72312	0.00046	1	39	0.23077
ss1712302291	2	G	0.8542	0.9375	0.8125	0.6667	0.7083	0.7692	0.8077	0.82	0.7273	24	0.29167	0.25443	1	0	1	24	0.04167	0.11968	0.06451	0.00024	1	48	0.375	0.30789	0.18061	0.00039	1	24	0.33333	0.4539	0.35189	0.00046	1	24	0.41667	0.42199	1	0	1	39	0.30769	0.35964	0.3837	0.00048	1	39	0.33333
ss1712303064	2	A	0.7083	0.8333	0.8125	0.8913	0.8125	0.7179	0.8077	0.87	0.7159	24	0.41667	0.42199	1	0	1	24	0.33333	0.28369	1	0	1	48	0.25	0.30789	0.32978	0.00045	1	23	0.21739	0.19807	1	0	1	24	0.29167	0.31117	1	0	1	39	0.51282	0.41026	0.22942	0.00043	1	39	0.28205
ss1712304721	2	T	0.4792	0.6042	0.6146	0.6042	0.75	0.6538	0.5128	0.56	0.5682	24	0.29167	0.50975	0.04623	0.00021	1	24	0.45833	0.48848	1	0	1	48	0.47917	0.47873	1	0	1	24	0.375	0.48848	0.39048	0.00048	1	24	0.5	0.38298	0.27188	0.00047	1	39	0.4359	0.45854	1	0	1	39	0.5641
ss1712304722	2	G	0.7083	0.7917	0.75	0.75	0.7708	0.859	0.7436	0.82	0.7159	24	0.41667	0.42199	1	0	1	24	0.41667	0.33688	0.53924	0.00049	1	48	0.33333	0.37895	0.44799	0.0005	1	24	0.41667	0.38298	1	0	1	24	0.375	0.36082	1	0	1	39	0.23077	0.24542	0.55911	0.00049	1	39	0.41026
ss1712302292	2	A	0.375	0.1042	0.375	0.4792	0.4167	0.7368	0.6316	0.5714	0.7907	24	0.41667	0.47872	0.66668	0.00047	1	24	0.20833	0.1906	1	0	1	48	0.58333	0.47368	0.12995	0.00035	1	24	0.45833	0.50975	0.69546	0.00047	1	24	0.58333	0.49645	0.43141	0.00051	1	38	0.36842	0.39298	0.69098	0.00045	1	38	0.47368
ss1712304723	2	G	0.6042	0.4167	0.4792	0.375	0.4792	0.5385	0.5385	0.5	0.5909	24	0.45833	0.48848	1	0	1	24	0.5	0.49645	1	0	1	48	0.54167	0.50439	0.77191	0.00042	1	24	0.5	0.47872	1	0	1	24	0.45833	0.50975	0.69455	0.00045	1	39	0.51282	0.5035	1	0	1	39	0.41026
ss1712302293	2	C	1	0.9792	0.9375	0.8958	0.9167	0.9231	0.8846	0.9	0.8864	Monomorphic			1		1	24	0.04167	0.04167	1	0	1	48	0.08333	0.11842	0.15307	0.00036	1	24	0.20833	0.1906	1	0	1	24	0.16667	0.15603	1	0	1	39	0.15385	0.14386	1	0	1	39	0.23077
ss1712302294	2	T	0.3958	0.3958	0.625	0.6667	0.3958	0.7051	0.6923	0.77	0.8636	24	0.45833	0.48848	1	0	1	24	0.45833	0.48848	1	0	1	48	0.33333	0.47368	0.06246	0.00023	1	24	0.5	0.4539	1	0	1	24	0.45833	0.48848	1	0	1	39	0.33333	0.42125	0.24879	0.00042	1	39	0.35897
rs119055705	2	A	0.1667	0.4167	0.4688	0.3125	0.375	0.7564	0.7051	0.72	0.8295	24	0.25	0.28369	0.49992	0.00049	1	24	0.5	0.49645	1	0	1	48	0.47917	0.50329	0.77801	0.00042	1	24	0.45833	0.43883	1	0	1	24	0.5	0.47872	1	0	1	39	0.33333	0.37329	0.66046	0.00046	1	39	0.48718
ss1712303065	2	G	0.8958	1	0.9271	0.9583	0.875	0.8077	0.6795	0.73	0.7614	24	0.20833	0.1906	1	0	1	Monomorphic			1		1	48	0.14583	0.13662	1	0	1	24	0.08333	0.08156	1	0	1	24	0.25	0.2234	1	0	1	39	0.38462	0.31469	0.30781	0.00047	1	39	0.4359
ss1712303066	2	G	0.75	0.7045	0.8125	0.8125	0.7292	0.6026	0.6538	0.54	0.6477	24	0.33333	0.38298	0.59685	0.00049	1	22	0.40909	0.426	1	0	1	48	0.33333	0.30789	1	0	1	24	0.29167	0.31117	1	0	1	24	0.45833	0.40337	0.635	0.00047	1	39	0.58974	0.48518	0.19886	0.0004	1	39	0.48718
ss1712303067	2	G	1	1	0.9792	0.9167	0.9583	0.9231	0.9359	0.94	0.9432	Monomorphic			1		1	Monomorphic			1		1	48	0	0.04123	0.01059	0.00011	1	24	0.16667	0.15603	1	0	1	24	0.08333	0.08156	1	0	1	39	0.15385	0.14386	1	0	1	39	0.12821
ss1712302296	2	C	0.8333	0.9792	0.8958	0.8333	0.8958	0.9359	0.8718	0.87	0.8523	24	0.33333	0.28369	1	0	1	24	0.04167	0.04167	1	0	1	48	0.16667	0.1886	0.40719	0.0005	1	24	0.33333	0.28369	1	0	1	24	0.20833	0.1906	1	0	1	39	0.12821	0.12155	1	0	1	39	0.20513
ss1712297025	2	G	0.8125	0.75	0.8229	0.6875	0.7708	0.5128	0.4872	0.54	0.5227	24	0.29167	0.31117	1	0	1	24	0.41667	0.38298	1	0	1	48	0.22917	0.29452	0.14171	0.00033	1	24	0.54167	0.43883	0.35614	0.00048	1	24	0.45833	0.36082	0.28859	0.00045	1	39	0.61538	0.50616	0.2089	0.0004	1	39	0.51282
ss1712297026	2	G	0.7917	0.7708	0.7188	0.75	0.7292	0.5897	0.6282	0.57	0.4886	24	0.33333	0.33688	1	0	1	24	0.45833	0.36082	0.2883	0.00046	1	48	0.35417	0.40855	0.47361	0.00049	1	24	0.33333	0.38298	0.59531	0.00049	1	24	0.375	0.40337	1	0	1	39	0.46154	0.49018	0.75012	0.00044	1	39	0.4359
ss1712296987	2	C	0.7708	0.75	0.7708	0.7083	0.7292	0.3846	0.359	0.44	0.2955	24	0.29167	0.36082	0.55599	0.0005	1	24	0.41667	0.38298	1	0	1	48	0.33333	0.35702	0.68808	0.00046	1	24	0.33333	0.42199	0.34685	0.00049	1	24	0.375	0.40337	1	0	1	39	0.35897	0.47952	0.17335	0.0004	1	39	0.46154
ss1712296988	2	C	0.8333	0.875	0.8854	0.9167	0.875	0.641	0.6842	0.75	0.8256	24	0.33333	0.28369	1	0	1	24	0.16667	0.2234	0.29825	0.00047	1	48	0.14583	0.20504	0.09634	0.0003	1	24	0.16667	0.15603	1	0	1	24	0.16667	0.2234	0.29845	0.00047	1	39	0.35897	0.4662	0.17561	0.00036	1	38	0.52632
ss1712296989	2	A	0.6667	0.6875	0.6354	0.5625	0.6667	0.8462	0.6923	0.63	0.5455	24	0.41667	0.4539	1	0	1	24	0.29167	0.43883	0.1515	0.00037	1	48	0.52083	0.4682	0.53638	0.00049	1	24	0.45833	0.50266	0.69714	0.00047	1	24	0.58333	0.4539	0.19861	0.0004	1	39	0.25641	0.26374	1	0	1	39	0.5641
ss1712303485	2	G	0.9792	1	0.9792	0.9792	0.9583	0.8974	0.8974	0.79	0.4432	24	0.04167	0.04167	1	0	1	Monomorphic			1		1	48	0.04167	0.04123	1	0	1	24	0.04167	0.04167	1	0	1	24	0.08333	0.08156	1	0	1	39	0.15385	0.18648	0.32952	0.00046	1	39	0.20513
ss1712296990	2	C	0.8125	0.8958	0.8021	0.8542	0.875	0.9231	0.9359	0.87	0.9205	24	0.375	0.31117	0.55091	0.0005	1	24	0.20833	0.1906	1	0	1	48	0.35417	0.32083	0.66189	0.00048	1	24	0.29167	0.25443	1	0	1	24	0.25	0.2234	1	0	1	39	0.10256	0.14386	0.18742	0.00038	1	39	0.12821
ss1712303486	2	C	1	1	0.9792	1	0.9792	0.9487	0.9615	0.93	0.9659	Monomorphic			1		1	Monomorphic			1		1	48	0.04167	0.04123	1	0	1	Monomorphic			1		1	24	0.04167	0.04167	1	0	1	39	0.10256	0.09857	1	0	1	39	0.07692
ss1712296992	2	C	0.6875	0.6875	0.6042	0.5417	0.6667	0.7821	0.8462	0.71	0.7273	24	0.45833	0.43883	1	0	1	24	0.375	0.43883	0.6348	0.00049	1	48	0.58333	0.48333	0.22506	0.00039	1	24	0.41667	0.50709	0.43382	0.00051	1	24	0.41667	0.4539	1	0	1	39	0.28205	0.34532	0.34086	0.00048	1	39	0.30769
ss1712296993	2	T	0.9792	0.9792	0.9479	1	0.9583	0.8846	0.8718	0.91	0.875	24	0.04167	0.04167	1	0	1	24	0.04167	0.04167	1	0	1	48	0.10417	0.09978	1	0	1	Monomorphic			1		1	24	0.08333	0.08156	1	0	1	39	0.23077	0.20679	1	0	1	39	0.20513
ss1712302295	2	A	0.6667	0.5417	0.5208	0.5833	0.6304	0.4342	0.4487	0.4184	0.4659	24	0.41667	0.4539	1	0	1	24	0.58333	0.50709	0.67943	0.00047	1	48	0.5	0.50439	1	0	1	24	0.58333	0.49645	0.43128	0.00049	1	23	0.73913	0.47633	0.00825	0.0001	1	38	0.39474	0.49789	0.31657	0.00045	1	39	0.4359
ss1712295993	2	G	0.7292	0.7292	0.7812	0.8333	0.6875	0.3846	0.3333	0.25	0.2727	24	0.20833	0.40337	0.02884	0.00016	1	24	0.54167	0.40337	0.13466	0.00034	1	48	0.39583	0.34539	0.41974	0.0005	1	24	0.33333	0.28369	1	0	1	24	0.45833	0.43883	1	0	1	39	0.46154	0.47952	1	0	1	39	0.46154
ss1712295994	2	G	0.8333	0.9583	0.8333	0.8125	0.9167	0.7051	0.7051	0.57	0.6136	24	0.25	0.28369	0.50107	0.0005	1	24	0.08333	0.08156	1	0	1	48	0.25	0.2807	0.594	0.0005	1	24	0.20833	0.31117	0.15224	0.00036	1	24	0.16667	0.15603	1	0	1	39	0.33333	0.42125	0.24905	0.00044	1	39	0.4359
ss1712299724	2	C	0.75	0.7708	0.7708	0.7917	0.8125	0.5641	0.5513	0.57	0.5455	24	0.41667	0.38298	1	0	1	24	0.375	0.36082	1	0	1	48	0.41667	0.35702	0.41347	0.00051	1	24	0.33333	0.33688	1	0	1	24	0.375	0.31117	0.55115	0.00048	1	39	0.51282	0.49817	1	0	1	39	0.53846
ss1712299725	2	G	0.4583	0.5833	0.5833	0.5833	0.5625	0.5	0.5256	0.5	0.4545	24	0.58333	0.50709	0.67953	0.00047	1	24	0.5	0.49645	1	0	1	48	0.41667	0.49123	0.37371	0.00049	1	24	0.58333	0.49645	0.43301	0.00048	1	24	0.54167	0.50266	1	0	1	39	0.48718	0.50649	1	0	1	39	0.33333
ss1712299726	2	T	0.9375	0.7917	0.8854	0.7708	0.8125	0.7051	0.7821	0.74	0.7614	24	0.125	0.11968	1	0	1	24	0.41667	0.33688	0.53875	0.00051	1	48	0.1875	0.20504	0.47453	0.00049	1	24	0.45833	0.36082	0.28934	0.00046	1	24	0.375	0.31117	0.55017	0.00051	1	39	0.4359	0.42125	1	0	1	39	0.33333
ss1712299727	2	T	0.8542	0.625	0.6667	0.6875	0.7083	0.6154	0.5513	0.55	0.5568	24	0.29167	0.25443	1	0	1	24	0.41667	0.47872	0.66711	0.00047	1	48	0.41667	0.44912	0.74594	0.00044	1	24	0.45833	0.43883	1	0	1	24	0.41667	0.42199	1	0	1	39	0.46154	0.47952	1	0	1	39	0.48718
rs119055858	2	C	0.5625	0.6875	0.625	0.5625	0.6042	0.6667	0.6282	0.63	0.6932	24	0.45833	0.50266	0.69763	0.00045	1	24	0.375	0.43883	0.63536	0.00048	1	48	0.41667	0.47368	0.5369	0.00051	1	24	0.45833	0.50266	0.69755	0.00045	1	24	0.45833	0.48848	1	0	1	39	0.35897	0.45022	0.27843	0.00047	1	39	0.53846
ss1712299728	2	T	0.4792	0.5417	0.5625	0.6667	0.4583	0.8077	0.9231	0.72	0.7841	24	0.375	0.50975	0.23803	0.00043	1	24	0.5	0.50709	1	0	1	48	0.5	0.49737	1	0	1	24	0.58333	0.4539	0.20016	0.0004	1	24	0.5	0.50709	1	0	1	39	0.28205	0.31469	0.60388	0.00047	1	39	0.15385
ss1712304069	2	C	0.6458	0.4583	0.6458	0.4167	0.6458	0.4359	0.4615	0.45	0.4205	24	0.625	0.4672	0.17509	0.00039	1	24	0.41667	0.50709	0.43254	0.0005	1	48	0.41667	0.46228	0.53658	0.00048	1	24	0.5	0.49645	1	0	1	24	0.54167	0.4672	0.65601	0.00047	1	39	0.5641	0.49817	0.51718	0.0005	1	39	0.5641
ss1712299729	2	A	0.5	0.7083	0.5833	0.6087	0.5208	0.5897	0.7051	0.49	0.5476	23	0.65217	0.51111	0.22733	0.0004	1	24	0.5	0.42199	0.62114	0.0005	1	48	0.54167	0.49123	0.55666	0.00049	1	23	0.43478	0.48696	0.67638	0.00047	1	24	0.375	0.50975	0.23756	0.00041	1	39	0.46154	0.49018	0.74989	0.00043	1	39	0.4359
ss1712299730	2	C	0.625	0.6667	0.7188	0.7083	0.7292	0.7308	0.7821	0.73	0.6023	24	0.41667	0.47872	0.666	0.00046	1	24	0.41667	0.4539	1	0	1	48	0.39583	0.40855	1	0	1	24	0.41667	0.42199	1	0	1	24	0.54167	0.40337	0.13464	0.00035	1	39	0.38462	0.3986	1	0	1	39	0.4359
ss1712304062	2	A	0.7292	0.8333	0.75	0.7292	0.7292	0.9103	0.859	0.83	0.8523	24	0.45833	0.40337	0.63632	0.00048	1	24	0.25	0.28369	0.50157	0.00049	1	48	0.41667	0.37895	0.70205	0.00045	1	24	0.29167	0.40337	0.29079	0.00045	1	24	0.45833	0.40337	0.63499	0.00049	1	39	0.07692	0.1655	0.01745	0.00013	1	39	0.28205
ss1712299687	2	T	0.3333	0.2708	0.2396	0.3333	0.2917	0.6667	0.7436	0.74	0.75	24	0.33333	0.4539	0.35192	0.00048	1	24	0.375	0.40337	1	0	1	48	0.35417	0.3682	1	0	1	24	0.58333	0.4539	0.19924	0.00039	1	24	0.25	0.42199	0.06038	0.00023	1	39	0.46154	0.45022	1	0	1	39	0.46154
ss1712299686	2	G	0.8333	0.8542	0.8438	0.8333	0.8958	0.6026	0.6795	0.77	0.7841	24	0.33333	0.28369	1	0	1	24	0.20833	0.25443	0.39728	0.00049	1	48	0.1875	0.26645	0.06735	0.00025	1	24	0.25	0.28369	0.50133	0.0005	1	24	0.20833	0.1906	1	0	1	39	0.4359	0.48518	0.73748	0.00044	1	39	0.53846
ss1712304061	2	C	0.5	0.6042	0.5104	0.5417	0.6667	0.4737	0.4872	0.52	0.5698	24	0.75	0.51064	0.03797	0.00019	1	24	0.45833	0.48848	1	0	1	48	0.60417	0.50504	0.24605	0.00042	1	24	0.5	0.50709	1	0	1	24	0.41667	0.4539	1	0	1	38	0.52632	0.50526	1	0	1	39	0.5641
ss1712305073	2	C	1	1	0.9792	0.9792	0.9583	0.9872	0.9872	0.97	0.9318	Monomorphic			1		1	Monomorphic			1		1	48	0.04167	0.04123	1	0	1	24	0.04167	0.04167	1	0	1	24	0	0.08156	0.02121	0.00015	1	39	0.02564	0.02564	1	0	1	39	0.02564
ss1712303865	2	T	0.7292	0.7083	0.5938	0.5417	0.4167	0.7179	0.6026	0.71	0.7955	24	0.29167	0.40337	0.29137	0.00042	1	24	0.5	0.42199	0.62124	0.0005	1	48	0.47917	0.4875	1	0	1	24	0.41667	0.50709	0.43222	0.00049	1	24	0.58333	0.49645	0.43191	0.00049	1	39	0.41026	0.41026	1	0	1	39	0.53846
ss1712298777	2	G	0.875	0.8125	0.7812	0.7917	0.75	0.9872	0.9744	0.97	0.9419	24	0.16667	0.2234	0.29794	0.00046	1	24	0.29167	0.31117	1	0	1	48	0.35417	0.34539	1	0	1	24	0.33333	0.33688	1	0	1	24	0.41667	0.38298	1	0	1	39	0.02564	0.02564	1	0	1	39	0.05128
ss1712298778	2	C	0.875	0.7917	0.7188	0.7917	0.625	0.9872	0.9744	0.95	0.9318	24	0.16667	0.2234	0.29762	0.00044	1	24	0.25	0.33688	0.23188	0.00039	1	48	0.47917	0.40855	0.29563	0.00047	1	24	0.33333	0.33688	1	0	1	24	0.41667	0.47872	0.6664	0.00048	1	39	0.02564	0.02564	1	0	1	39	0.05128
ss1712301597	2	A	0.5833	0.4583	0.6771	0.6042	0.6458	0.5513	0.4872	0.61	0.6023	24	0.5	0.49645	1	0	1	24	0.5	0.50709	1	0	1	48	0.4375	0.44189	1	0	1	24	0.45833	0.48848	1	0	1	24	0.375	0.4672	0.39163	0.00048	1	39	0.48718	0.50117	1	0	1	39	0.51282
ss1712303925	2	C	0.9792	0.9792	0.9583	0.9375	0.875	0.9359	0.8846	0.89	0.9318	24	0.04167	0.04167	1	0	1	24	0.04167	0.04167	1	0	1	48	0.08333	0.0807	1	0	1	24	0.125	0.11968	1	0	1	24	0.25	0.2234	1	0	1	39	0.12821	0.12155	1	0	1	39	0.17949
ss1712301598	2	A	0.7292	0.6042	0.7188	0.8125	0.75	0.8205	0.7821	0.76	0.7386	24	0.29167	0.40337	0.28979	0.00043	1	24	0.70833	0.48848	0.03592	0.00018	1	48	0.39583	0.40855	1	0	1	24	0.29167	0.31117	1	0	1	24	0.5	0.38298	0.27263	0.00042	1	39	0.25641	0.29837	0.57668	0.00052	1	39	0.33333
rs119056253	2	C	0.8125	0.6875	0.7917	0.8333	0.6458	0.8718	0.8846	0.85	0.8409	24	0.29167	0.31117	1	0	1	24	0.29167	0.43883	0.15252	0.00036	1	48	0.25	0.33333	0.09437	0.0003	1	24	0.25	0.28369	0.50116	0.00049	1	24	0.45833	0.4672	1	0	1	39	0.25641	0.22644	1	0	1	39	0.07692
ss1712301599	2	G	0.5625	0.5208	0.4896	0.6042	0.625	0.5641	0.4744	0.61	0.6364	24	0.70833	0.50266	0.09201	0.00029	1	24	0.625	0.50975	0.41208	0.00048	1	48	0.35417	0.50504	0.04643	0.00022	1	24	0.45833	0.48848	1	0	1	24	0.41667	0.47872	0.66561	0.00047	1	39	0.61538	0.49817	0.1933	0.00041	1	39	0.58974
ss1712296949	2	G	0.4792	0.6875	0.5312	0.5833	0.5625	0.7051	0.6667	0.66	0.6477	24	0.45833	0.50975	0.69507	0.00046	1	24	0.375	0.43883	0.63487	0.00047	1	48	0.4375	0.50329	0.39672	0.00049	1	24	0.66667	0.49645	0.11173	0.00033	1	24	0.45833	0.50266	0.69858	0.00045	1	39	0.38462	0.42125	0.70131	0.00046	1	39	0.51282
ss1712296948	2	C	0.5	0.7292	0.625	0.6667	0.5833	0.7179	0.6842	0.72	0.6818	24	0.41667	0.51064	0.43133	0.0005	1	24	0.375	0.40337	1	0	1	48	0.54167	0.47368	0.3691	0.00048	1	24	0.58333	0.4539	0.19911	0.00038	1	24	0.58333	0.49645	0.43161	0.0005	1	39	0.41026	0.41026	1	0	1	38	0.42105
ss1712303483	2	G	0.8125	0.5833	0.8333	0.875	0.8125	0.8077	0.7949	0.71	0.7273	24	0.29167	0.31117	1	0	1	24	0.58333	0.49645	0.43253	0.00049	1	48	0.20833	0.2807	0.09947	0.00029	1	24	0.16667	0.2234	0.29817	0.00045	1	24	0.20833	0.31117	0.15286	0.00037	1	39	0.38462	0.31469	0.30662	0.00046	1	39	0.30769
ss1712296946	2	C	0.3696	0.5833	0.5	0.6042	0.4167	0.6711	0.6154	0.57	0.622	23	0.56522	0.47633	0.65201	0.00047	1	24	0.58333	0.49645	0.43152	0.00048	1	48	0.41667	0.50526	0.25616	0.00044	1	24	0.375	0.48848	0.3919	0.00047	1	24	0.58333	0.49645	0.43269	0.00049	1	38	0.39474	0.44737	0.4839	0.0005	1	39	0.46154
rs119056241	2	A	0.5	0.5208	0.6146	0.5833	0.6667	0.7949	0.8333	0.75	0.875	24	0.33333	0.51064	0.11327	0.00032	1	24	0.45833	0.50975	0.69471	0.00045	1	48	0.4375	0.47873	0.55801	0.0005	1	24	0.58333	0.49645	0.43231	0.0005	1	24	0.33333	0.4539	0.35129	0.00048	1	39	0.35897	0.33034	1	0	1	39	0.23077
ss1712297445	2	G	0.6875	0.7292	0.7396	0.8542	0.8333	0.7308	0.7179	0.75	0.75	24	0.375	0.43883	0.63534	0.00048	1	24	0.125	0.40337	0.00175	4e-05	0.697736	48	0.35417	0.38925	0.70655	0.00045	1	24	0.20833	0.25443	0.39713	0.00049	1	24	0.33333	0.28369	1	0	1	39	0.38462	0.3986	1	0	1	39	0.41026
ss1712297443	2	C	0.9375	0.8958	0.8854	0.9167	0.875	0.9359	0.9103	0.91	0.8523	24	0.125	0.11968	1	0	1	24	0.125	0.1906	0.20555	0.00041	1	48	0.1875	0.20504	0.47569	0.00048	1	24	0.16667	0.15603	1	0	1	24	0.25	0.2234	1	0	1	39	0.12821	0.12155	1	0	1	39	0.17949
ss1712297441	2	C	0.625	0.7292	0.4271	0.5625	0.3125	0.641	0.6026	0.55	0.5909	24	0.5	0.47872	1	0	1	24	0.54167	0.40337	0.13488	0.00034	1	48	0.5625	0.49452	0.38677	0.0005	1	24	0.54167	0.50266	1	0	1	24	0.375	0.43883	0.63518	0.00048	1	39	0.46154	0.4662	1	0	1	39	0.48718
ss1712302663	2	G	0.9583	1	0.9167	0.8333	0.8958	0.7179	0.6923	0.66	0.6705	24	0.08333	0.08156	1	0	1	Monomorphic			1		1	48	0.125	0.15439	0.27143	0.00045	1	24	0.25	0.28369	0.50111	0.0005	1	24	0.125	0.1906	0.20468	0.0004	1	39	0.46154	0.41026	0.69109	0.00047	1	39	0.51282
ss1712302662	2	G	0.6875	0.4375	0.6146	0.5417	0.625	0.6154	0.641	0.71	0.6477	24	0.45833	0.43883	1	0	1	24	0.70833	0.50266	0.09278	0.00028	1	48	0.4375	0.47873	0.55752	0.00048	1	24	0.33333	0.50709	0.11439	0.00032	1	24	0.58333	0.47872	0.39027	0.00047	1	39	0.5641	0.47952	0.32358	0.00047	1	39	0.41026
ss1712297439	2	G	0.9167	0.9375	0.875	0.8333	0.8958	0.8462	0.8205	0.78	0.8068	24	0.16667	0.15603	1	0	1	24	0.125	0.11968	1	0	1	48	0.25	0.22105	1	0	1	24	0.25	0.28369	0.50072	0.00051	1	24	0.20833	0.1906	1	0	1	39	0.20513	0.26374	0.19724	0.00038	1	39	0.35897
ss1712297440	2	G	0.7917	0.7083	0.7812	0.7292	0.75	0.8077	0.8462	0.84	0.9091	24	0.16667	0.33688	0.03109	0.00017	1	24	0.5	0.42199	0.62175	0.00048	1	48	0.35417	0.34539	1	0	1	24	0.375	0.40337	1	0	1	24	0.33333	0.38298	0.5969	0.0005	1	39	0.28205	0.31469	0.60356	0.00048	1	39	0.30769
ss1712300272	2	C	0.7708	0.6875	0.7917	0.7917	0.75	0.4744	0.4744	0.52	0.5698	24	0.29167	0.36082	0.5552	0.0005	1	24	0.29167	0.43883	0.1507	0.00035	1	48	0.33333	0.33333	1	0	1	24	0.41667	0.33688	0.54014	0.0005	1	24	0.33333	0.38298	0.59647	0.00048	1	39	0.48718	0.50516	1	0	1	39	0.48718
rs119055750	2	A	0.6667	0.5625	0.7188	0.6875	0.4583	0.4615	0.6154	0.46	0.4659	24	0.5	0.4539	1	0	1	24	0.875	0.50266	0.00023	1e-05	0.265363	48	0.35417	0.40855	0.47474	0.0005	1	24	0.375	0.43883	0.63506	0.00049	1	24	0.5	0.50709	1	0	1	39	0.41026	0.5035	0.33379	0.00048	1	39	0.61538
ss1712300271	2	A	0.6667	0.7708	0.7812	0.6667	0.7292	0.7436	0.6154	0.66	0.5909	24	0.41667	0.4539	1	0	1	24	0.29167	0.36082	0.55526	0.00049	1	48	0.35417	0.34539	1	0	1	24	0.58333	0.4539	0.19991	0.00039	1	24	0.20833	0.40337	0.02874	0.00017	1	39	0.46154	0.38628	0.39744	0.00049	1	39	0.35897
ss1712300270	2	G	0.7917	0.8333	0.6979	0.6667	0.5208	0.8333	0.8974	0.81	0.8182	24	0.41667	0.33688	0.53929	0.00052	1	24	0.33333	0.28369	1	0	1	48	0.39583	0.4261	0.73252	0.00043	1	24	0.41667	0.4539	1	0	1	24	0.54167	0.50975	1	0	1	39	0.28205	0.28139	1	0	1	39	0.20513
ss1712300968	2	A	0.7708	0.9375	0.7396	0.7292	0.875	0.6667	0.7308	0.69	0.6591	24	0.29167	0.36082	0.5552	0.00051	1	24	0.125	0.11968	1	0	1	48	0.4375	0.38925	0.47327	0.00048	1	24	0.45833	0.40337	0.63571	0.00048	1	24	0.25	0.2234	1	0	1	39	0.41026	0.45022	0.71916	0.00045	1	39	0.33333
ss1712300969	2	A	0.5625	0.6042	0.4583	0.6042	0.625	0.7436	0.6538	0.7	0.6477	24	0.375	0.50266	0.24198	0.00043	1	24	0.375	0.48848	0.39005	0.00049	1	48	0.5	0.50175	1	0	1	24	0.54167	0.48848	0.68361	0.00045	1	24	0.5	0.47872	1	0	1	39	0.35897	0.38628	0.68454	0.00047	1	39	0.33333
ss1712304418	2	C	0.6458	0.6667	0.7188	0.6875	0.6042	0.6026	0.7821	0.67	0.7727	24	0.45833	0.4672	1	0	1	24	0.5	0.4539	1	0	1	48	0.4375	0.40855	0.7299	0.00043	1	24	0.45833	0.43883	1	0	1	24	0.54167	0.48848	0.68288	0.00047	1	39	0.38462	0.48518	0.3124	0.00045	1	39	0.38462
ss1712304419	2	A	0.4583	0.4167	0.4479	0.5	0.4375	0.5256	0.7308	0.64	0.7841	24	0.66667	0.50709	0.21305	0.00041	1	24	0.5	0.49645	1	0	1	48	0.60417	0.49978	0.15774	0.00036	1	24	0.58333	0.51064	0.68196	0.00047	1	24	0.45833	0.50266	0.69775	0.00044	1	39	0.4359	0.50516	0.52036	0.0005	1	39	0.38462
rs119055454	2	G	0.8958	0.881	0.8333	0.8125	0.7708	0.6923	0.5513	0.66	0.6705	24	0.20833	0.1906	1	0	1	21	0.2381	0.21487	1	0	1	48	0.29167	0.2807	1	0	1	24	0.29167	0.31117	1	0	1	24	0.29167	0.36082	0.55607	0.0005	1	39	0.35897	0.43157	0.44772	0.00052	1	39	0.38462
ss1712300970	2	C	0.6458	0.6875	0.6146	0.6042	0.5833	0.5256	0.3974	0.38	0.3636	24	0.54167	0.4672	0.65523	0.00047	1	24	0.45833	0.43883	1	0	1	48	0.60417	0.47873	0.07682	0.00026	1	24	0.70833	0.48848	0.03528	0.00018	1	24	0.5	0.49645	1	0	1	39	0.53846	0.50516	0.75393	0.00042	1	39	0.4359
ss1712300971	2	T	0.9167	0.9583	0.9479	0.9167	0.9583	0.859	0.9487	0.89	0.9659	24	0.16667	0.15603	1	0	1	24	0.08333	0.08156	1	0	1	48	0.10417	0.09978	1	0	1	24	0.16667	0.15603	1	0	1	24	0.08333	0.08156	1	0	1	39	0.28205	0.24542	1	0	1	39	0.10256
ss1712299911	2	T	1	1	0.9688	0.8542	0.8542	0.9872	0.9359	0.99	0.7386	Monomorphic			1		1	Monomorphic			1		1	48	0.0625	0.06118	1	0	1	24	0.20833	0.25443	0.39855	0.00049	1	24	0.20833	0.25443	0.3977	0.00051	1	39	0.02564	0.02564	1	0	1	39	0.07692
ss1712299910	2	T	1	1	0.8958	0.9167	0.875	0.8974	0.8718	1	0.6364	Monomorphic			1		1	Monomorphic			1		1	48	0.125	0.1886	0.06331	0.00024	1	24	0.16667	0.15603	1	0	1	24	0.25	0.2234	1	0	1	39	0.20513	0.18648	1	0	1	39	0.20513
ss1712299909	2	G	1	1	0.8958	0.625	0.7917	0.9487	0.9359	0.99	0.8636	Monomorphic			1		1	Monomorphic			1		1	48	0.125	0.1886	0.0637	0.00023	1	24	0.41667	0.47872	0.66694	0.00049	1	24	0.41667	0.33688	0.54032	0.0005	1	39	0.10256	0.09857	1	0	1	39	0.07692
ss1712299908	2	T	1	1	0.9792	0.9792	1	0.9103	0.9487	0.89	0.9432	Monomorphic			1		1	Monomorphic			1		1	48	0.04167	0.04123	1	0	1	24	0.04167	0.04167	1	0	1	Monomorphic			1		1	39	0.12821	0.1655	0.25504	0.00044	1	39	0.10256
ss1712299907	2	T	1	1	0.7396	0.3542	0.5417	0.859	0.6923	0.98	0.375	Monomorphic			1		1	Monomorphic			1		1	48	0.3125	0.38925	0.25315	0.00045	1	24	0.45833	0.4672	1	0	1	24	0.5	0.50709	1	0	1	39	0.28205	0.24542	1	0	1	39	0.25641
ss1712298562	2	G	1	1	0.8333	0.625	0.7708	0.8974	0.7692	0.99	0.6136	Monomorphic			1		1	Monomorphic			1		1	48	0.29167	0.2807	1	0	1	24	0.33333	0.47872	0.19474	0.00041	1	24	0.29167	0.36082	0.55553	0.00051	1	39	0.20513	0.18648	1	0	1	39	0.25641
ss1712303797	2	G	1	1	0.8646	0.6667	0.7292	0.9359	0.8462	0.99	0.6818	Monomorphic			1		1	Monomorphic			1		1	48	0.1875	0.23662	0.18319	0.00038	1	24	0.41667	0.4539	1	0	1	24	0.375	0.40337	1	0	1	39	0.12821	0.12155	1	0	1	39	0.15385
ss1712298561	2	A	0.625	0.7083	0.4375	0.2292	0.3333	0.6923	0.5513	0.88	0.3068	24	0.58333	0.47872	0.39025	0.00047	1	24	0.5	0.42199	0.62041	0.00049	1	48	0.45833	0.49737	0.76901	0.00043	1	24	0.29167	0.36082	0.55463	0.00051	1	24	0.5	0.4539	1	0	1	39	0.46154	0.43157	0.72409	0.00043	1	39	0.38462
ss1712296037	2	G	1	1	0.7396	0.3542	0.5625	0.859	0.7051	0.98	0.3864	Monomorphic			1		1	Monomorphic			1		1	48	0.3125	0.38925	0.25272	0.00043	1	24	0.45833	0.4672	1	0	1	24	0.54167	0.50266	1	0	1	39	0.28205	0.24542	1	0	1	39	0.23077
ss1712296038	2	T	0.9792	0.9792	0.8438	0.7083	0.8125	0.9615	0.9231	0.99	0.8182	24	0.04167	0.04167	1	0	1	24	0.04167	0.04167	1	0	1	48	0.22917	0.26645	0.30339	0.00047	1	24	0.33333	0.42199	0.34387	0.00049	1	24	0.29167	0.31117	1	0	1	39	0.07692	0.07493	1	0	1	39	0.15385
ss1712299603	2	C	1	1	0.7396	0.3542	0.5417	0.859	0.6923	0.98	0.375	Monomorphic			1		1	Monomorphic			1		1	48	0.3125	0.38925	0.25421	0.00044	1	24	0.45833	0.4672	1	0	1	24	0.5	0.50709	1	0	1	39	0.28205	0.24542	1	0	1	39	0.25641
ss1712299853	2	A	0.6458	0.5417	0.7396	0.875	0.8333	0.7308	0.7949	0.71	0.8523	24	0.375	0.4672	0.39023	0.0005	1	24	0.5	0.50709	1	0	1	48	0.39583	0.38925	1	0	1	24	0.16667	0.2234	0.29821	0.00046	1	24	0.25	0.28369	0.50008	0.0005	1	39	0.38462	0.3986	1	0	1	39	0.35897
ss1712299852	2	T	1	1	0.9271	0.7708	0.75	0.9872	0.9103	1	0.8523	Monomorphic			1		1	Monomorphic			1		1	48	0.14583	0.13662	1	0	1	24	0.375	0.36082	1	0	1	24	0.5	0.38298	0.2731	0.00045	1	39	0.02564	0.02564	1	0	1	39	0.12821
ss1712296497	2	T	0.5625	0.7292	0.7708	0.8333	0.6667	0.3205	0.4359	0.16	0.7273	24	0.625	0.50266	0.40273	0.00049	1	24	0.45833	0.40337	0.63573	0.00052	1	48	0.25	0.35702	0.04806	0.00023	1	24	0.25	0.28369	0.50158	0.0005	1	24	0.5	0.4539	1	0	1	39	0.38462	0.44123	0.47216	0.0005	1	39	0.41026
ss1712296496	2	A	0.9167	0.8125	0.7812	0.9583	0.9583	0.4872	0.6026	0.45	0.7841	24	0.08333	0.15603	0.12685	0.00034	1	24	0.20833	0.31117	0.15185	0.00037	1	48	0.27083	0.34539	0.19474	0.00039	1	24	0.08333	0.08156	1	0	1	24	0.08333	0.08156	1	0	1	39	0.46154	0.50616	0.74867	0.00043	1	39	0.4359
ss1712296495	2	A	1	1	0.7396	0.3542	0.5417	0.859	0.6923	0.98	0.375	Monomorphic			1		1	Monomorphic			1		1	48	0.3125	0.38925	0.25476	0.00044	1	24	0.45833	0.4672	1	0	1	24	0.5	0.50709	1	0	1	39	0.28205	0.24542	1	0	1	39	0.25641
ss1712303391	2	G	1	1	0.8854	0.7083	0.8125	0.9103	0.8816	0.99	0.7045	Monomorphic			1		1	Monomorphic			1		1	48	0.22917	0.20504	1	0	1	24	0.33333	0.42199	0.34557	0.00047	1	24	0.20833	0.31117	0.15203	0.00034	1	39	0.17949	0.1655	1	0	1	38	0.23684
ss1712305010	2	T	0.9583	0.9583	0.9362	1	0.9792	0.9359	1	0.9082	0.9545	24	0.08333	0.08156	1	0	1	24	0.08333	0.08156	1	0	1	47	0.12766	0.1208	1	0	1	Monomorphic			1		1	24	0.04167	0.04167	1	0	1	39	0.12821	0.12155	1	0	1	Monomorphic
ss1712296494	2	T	0.9792	0.9583	0.9896	1	1	0.9487	0.9103	0.94	0.9091	24	0.04167	0.04167	1	0	1	24	0.08333	0.08156	1	0	1	48	0.02083	0.02083	1	0	1	Monomorphic			1		1	Monomorphic			1		1	39	0.10256	0.09857	1	0	1	39	0.17949
ss1712298665	2	T	1	1	0.9583	0.7917	0.9167	0.9359	0.8077	0.98	0.6047	Monomorphic			1		1	Monomorphic			1		1	48	0.08333	0.0807	1	0	1	24	0.25	0.33688	0.23159	0.00041	1	24	0.16667	0.15603	1	0	1	39	0.12821	0.12155	1	0	1	39	0.23077
ss1712298667	2	G	1	1	0.9167	0.7708	0.8333	0.9744	0.9359	0.99	0.8409	Monomorphic			1		1	Monomorphic			1		1	48	0.16667	0.15439	1	0	1	24	0.375	0.36082	1	0	1	24	0.33333	0.28369	1	0	1	39	0.05128	0.05062	1	0	1	39	0.12821
ss1712302759	2	T	1	1	0.8542	0.625	0.625	0.859	0.7692	0.99	0.5	Monomorphic			1		1	Monomorphic			1		1	48	0.29167	0.25175	0.57146	0.0005	1	24	0.5	0.47872	1	0	1	24	0.41667	0.47872	0.66578	0.00048	1	39	0.28205	0.24542	1	0	1	39	0.30769
ss1712302758	2	C	0.7292	0.625	0.4479	0.25	0.375	0.6538	0.4744	0.63	0.3182	24	0.20833	0.40337	0.02895	0.00017	1	24	0.66667	0.47872	0.08074	0.00027	1	48	0.47917	0.49978	1	0	1	24	0.33333	0.38298	0.5961	0.00049	1	24	0.5	0.47872	1	0	1	39	0.53846	0.45854	0.30862	0.00042	1	39	0.53846
ss1712302760	2	A	0.9583	0.9167	0.8333	0.6458	0.6042	0.6282	0.5769	0.81	0.5909	24	0.08333	0.08156	1	0	1	24	0.16667	0.15603	1	0	1	48	0.33333	0.2807	0.3221	0.00046	1	24	0.54167	0.4672	0.6555	0.00046	1	24	0.54167	0.48848	0.68384	0.00045	1	39	0.53846	0.47319	0.49649	0.00051	1	39	0.48718
ss1712298668	2	G	1	1	0.9375	0.8958	0.8958	0.9615	0.8974	1	0.7614	Monomorphic			1		1	Monomorphic			1		1	48	0.125	0.11842	1	0	1	24	0.20833	0.1906	1	0	1	24	0.20833	0.1906	1	0	1	39	0.07692	0.07493	1	0	1	39	0.15385
ss1712300170	2	A	1	1	0.9479	0.9167	0.9792	0.9103	0.8974	0.99	0.7614	Monomorphic			1		1	Monomorphic			1		1	48	0.0625	0.09978	0.10429	0.00031	1	24	0.08333	0.15603	0.12641	0.00032	1	24	0.04167	0.04167	1	0	1	39	0.17949	0.1655	1	0	1	39	0.20513
ss1712300169	2	T	0.9583	0.8958	0.75	0.4167	0.5833	0.8846	0.8333	0.98	0.6279	24	0.08333	0.08156	1	0	1	24	0.20833	0.1906	1	0	1	48	0.33333	0.37895	0.44729	0.0005	1	24	0.5	0.49645	1	0	1	24	0.33333	0.49645	0.20292	0.00042	1	39	0.23077	0.20679	1	0	1	39	0.17949
ss1712300168	2	G	0.8542	0.6458	0.7083	0.4167	0.6458	0.6282	0.5513	0.72	0.3523	24	0.20833	0.25443	0.39844	0.0005	1	24	0.54167	0.4672	0.6562	0.00047	1	48	0.375	0.41754	0.49916	0.00052	1	24	0.66667	0.49645	0.11183	0.00031	1	24	0.375	0.4672	0.39038	0.00047	1	39	0.53846	0.47319	0.49743	0.00052	1	39	0.38462
ss1712300661	2	G	1	1	0.9896	0.9792	0.9792	0.9737	0.9359	0.9184	0.9659	Monomorphic			1		1	Monomorphic			1		1	48	0.02083	0.02083	1	0	1	24	0.04167	0.04167	1	0	1	24	0.04167	0.04167	1	0	1	38	0.05263	0.05193	1	0	1	39	0.12821
rs119056093	2	A	0.6042	0.4167	0.5729	0.8333	0.8333	0.6795	0.7692	0.61	0.75	24	0.45833	0.48848	1	0	1	24	0.5	0.49645	1	0	1	48	0.47917	0.49452	1	0	1	24	0.25	0.28369	0.50115	0.0005	1	24	0.25	0.28369	0.499	0.0005	1	39	0.48718	0.44123	0.71352	0.00045	1	39	0.35897
ss1712304320	2	G	0.7083	0.8333	0.8438	0.8542	0.75	0.6026	0.6667	0.54	0.7727	24	0.58333	0.42199	0.12736	0.00033	1	24	0.33333	0.28369	1	0	1	48	0.27083	0.26645	1	0	1	24	0.125	0.25443	0.04712	0.00021	1	24	0.5	0.38298	0.27167	0.00043	1	39	0.38462	0.48518	0.3127	0.00047	1	39	0.41026
ss1712300660	2	G	1	1	0.7812	0.4792	0.7292	0.9103	0.7436	0.98	0.5114	Monomorphic			1		1	Monomorphic			1		1	48	0.3125	0.34539	0.66905	0.00047	1	24	0.54167	0.50975	1	0	1	24	0.375	0.40337	1	0	1	39	0.17949	0.1655	1	0	1	39	0.30769
ss1712300659	2	A	0.9375	0.7917	0.9167	0.9583	0.9583	0.9615	0.9744	0.92	0.8929	24	0.125	0.11968	1	0	1	24	0.41667	0.33688	0.5393	0.0005	1	48	0.16667	0.15439	1	0	1	24	0.08333	0.08156	1	0	1	24	0.08333	0.08156	1	0	1	39	0.07692	0.07493	1	0	1	39	0.05128
ss1712304325	2	A	1	1	0.8021	0.625	0.75	0.8974	0.8205	0.99	0.6705	Monomorphic			1		1	Monomorphic			1		1	48	0.1875	0.32083	0.00947	0.0001	1	24	0.5	0.47872	1	0	1	24	0.33333	0.38298	0.59642	0.0005	1	39	0.20513	0.18648	1	0	1	39	0.25641
ss1712300658	2	G	1	1	0.7396	0.3542	0.5417	0.859	0.7179	0.98	0.4432	Monomorphic			1		1	Monomorphic			1		1	48	0.35417	0.38925	0.70624	0.00046	1	24	0.45833	0.4672	1	0	1	24	0.5	0.50709	1	0	1	39	0.28205	0.24542	1	0	1	39	0.25641
ss1712304324	2	A	0.7917	0.7917	0.8333	0.7708	0.8958	0.8974	0.7949	0.88	0.7045	24	0.16667	0.33688	0.0309	0.00018	1	24	0.33333	0.33688	1	0	1	48	0.29167	0.2807	1	0	1	24	0.45833	0.36082	0.28857	0.00047	1	24	0.20833	0.1906	1	0	1	39	0.20513	0.18648	1	0	1	39	0.30769
ss1712300657	2	C	1	1	0.9479	0.9375	0.8261	0.9744	0.9359	0.99	0.7955	Monomorphic			1		1	Monomorphic			1		1	48	0.0625	0.09978	0.10349	0.00031	1	24	0.125	0.11968	1	0	1	23	0.34783	0.29372	1	0	1	39	0.05128	0.05062	1	0	1	39	0.07692
ss1712298457	2	T	0.9583	1	0.7292	0.3542	0.5417	0.8205	0.6667	0.96	0.3636	24	0.08333	0.08156	1	0	1	Monomorphic			1		1	48	0.33333	0.39912	0.28263	0.00045	1	24	0.45833	0.4672	1	0	1	24	0.5	0.50709	1	0	1	39	0.35897	0.29837	0.31986	0.00046	1	39	0.30769
ss1712298456	2	G	1	1	0.7708	0.4792	0.5625	0.9103	0.7051	0.99	0.5114	Monomorphic			1		1	Monomorphic			1		1	48	0.29167	0.35702	0.22823	0.00041	1	24	0.54167	0.50975	1	0	1	24	0.54167	0.50266	1	0	1	39	0.17949	0.1655	1	0	1	39	0.28205
ss1712298455	2	G	1	1	0.8021	0.4375	0.6875	0.9615	0.8462	0.98	0.75	Monomorphic			1		1	Monomorphic			1		1	48	0.3125	0.32083	1	0	1	24	0.45833	0.50266	0.69748	0.00046	1	24	0.375	0.43883	0.63483	0.00048	1	39	0.07692	0.07493	1	0	1	39	0.20513
ss1712298454	2	A	0.8043	0.9167	0.5833	0.2917	0.4583	0.6026	0.4342	0.7755	0.2841	23	0.21739	0.32174	0.16422	0.00038	1	24	0.16667	0.15603	1	0	1	48	0.375	0.49123	0.13646	0.00035	1	24	0.33333	0.42199	0.34661	0.00045	1	24	0.41667	0.50709	0.43512	0.00049	1	39	0.74359	0.48518	0.00077	3e-05	0.80017	38	0.39474
ss1712303776	2	A	0.7292	0.7708	0.6146	0.5625	0.7083	0.8718	0.7821	0.88	0.6477	24	0.45833	0.40337	0.63488	0.00048	1	24	0.45833	0.36082	0.28938	0.00047	1	48	0.47917	0.47873	1	0	1	24	0.54167	0.50266	1	0	1	24	0.5	0.42199	0.62123	0.00047	1	39	0.20513	0.22644	0.48119	0.0005	1	39	0.33333
ss1712298458	2	C	0.9583	0.8958	0.6979	0.3125	0.5	0.7692	0.5897	0.84	0.3523	24	0.08333	0.08156	1	0	1	24	0.20833	0.1906	1	0	1	48	0.39583	0.4261	0.73254	0.00042	1	24	0.45833	0.43883	1	0	1	24	0.41667	0.51064	0.43005	0.0005	1	39	0.41026	0.35964	0.65041	0.00047	1	39	0.35897
ss1712298459	2	T	1	1	0.8646	0.7083	0.8125	0.9744	0.8846	1	0.8295	Monomorphic			1		1	Monomorphic			1		1	48	0.27083	0.23662	0.57629	0.00048	1	24	0.41667	0.42199	1	0	1	24	0.375	0.31117	0.55081	0.0005	1	39	0.05128	0.05062	1	0	1	39	0.17949
ss1712304682	2	C	1	1	0.75	0.4375	0.6042	0.859	0.6923	0.97	0.4432	Monomorphic			1		1	Monomorphic			1		1	48	0.33333	0.37895	0.44908	0.0005	1	24	0.54167	0.50266	1	0	1	24	0.54167	0.48848	0.68303	0.00046	1	39	0.28205	0.24542	1	0	1	39	0.25641
ss1712298460	2	G	1	1	0.875	0.7083	0.7917	0.9231	0.859	0.99	0.6364	Monomorphic			1		1	Monomorphic			1		1	48	0.25	0.22105	1	0	1	24	0.41667	0.42199	1	0	1	24	0.41667	0.33688	0.53925	0.00049	1	39	0.15385	0.14386	1	0	1	39	0.23077
rs119055764	2	A	0.8542	0.8125	0.6458	0.3542	0.4583	0.7179	0.5769	0.88	0.2955	24	0.125	0.25443	0.04736	0.00022	1	24	0.375	0.31117	0.55061	0.00052	1	48	0.375	0.46228	0.21521	0.00041	1	24	0.45833	0.4672	1	0	1	24	0.58333	0.50709	0.67957	0.00046	1	39	0.46154	0.41026	0.69076	0.00046	1	39	0.4359
rs119054574	2	C	0.6458	0.7708	0.7708	0.8958	0.7708	0.6842	0.7949	0.66	0.9091	24	0.45833	0.4672	1	0	1	24	0.375	0.36082	1	0	1	48	0.45833	0.35702	0.0909	0.00029	1	24	0.20833	0.1906	1	0	1	24	0.45833	0.36082	0.28887	0.00045	1	38	0.36842	0.43789	0.44999	0.00049	1	39	0.35897
ss1712301855	2	G	0.7917	0.7708	0.587	0.3125	0.4583	0.7568	0.5946	0.898	0.3182	24	0.41667	0.33688	0.53852	0.0005	1	24	0.20833	0.36082	0.06259	0.00025	1	46	0.34783	0.49021	0.06754	0.00026	1	24	0.45833	0.43883	1	0	1	24	0.41667	0.50709	0.43448	0.00049	1	37	0.43243	0.3732	0.65159	0.00045	1	37	0.21622
ss1712304619	2	G	0.5208	0.5417	0.7292	0.9583	0.75	0.6154	0.5769	0.46	0.8182	24	0.45833	0.50975	0.69559	0.00047	1	24	0.66667	0.50709	0.21087	0.00042	1	48	0.29167	0.39912	0.07359	0.00025	1	24	0.08333	0.08156	1	0	1	24	0.41667	0.38298	1	0	1	39	0.46154	0.47952	1	0	1	39	0.33333
ss1712301856	2	C	1	1	0.7917	0.3958	0.6042	0.859	0.7564	0.98	0.4545	Monomorphic			1		1	Monomorphic			1		1	48	0.25	0.33333	0.09458	0.00029	1	24	0.54167	0.48848	0.68304	0.00047	1	24	0.54167	0.48848	0.68407	0.00047	1	39	0.23077	0.24542	0.55883	0.00049	1	39	0.28205
ss1712299804	2	G	1	1	0.9688	1	1	0.9487	0.9231	0.95	0.8636	Monomorphic			1		1	Monomorphic			1		1	48	0.0625	0.06118	1	0	1	Monomorphic			1		1	Monomorphic			1		1	39	0.05128	0.09857	0.07717	0.00026	1	39	0.15385
ss1712296071	2	C	0.1042	0.0833	0.2917	0.2917	0.2292	0.9231	0.9744	0.96	0.9091	24	0.20833	0.1906	1	0	1	24	0.16667	0.15603	1	0	1	48	0.33333	0.41754	0.17766	0.00038	1	24	0.33333	0.42199	0.34752	0.00049	1	24	0.29167	0.36082	0.55582	0.0005	1	39	0.10256	0.14386	0.18729	0.00039	1	39	0.05128
ss1712296072	2	G	0.5833	0.7917	0.5833	0.7083	0.5417	0.4487	0.4359	0.45	0.4545	24	0.66667	0.49645	0.11227	0.00032	1	24	0.25	0.33688	0.23072	0.00043	1	48	0.375	0.49123	0.13663	0.00035	1	24	0.5	0.42199	0.61998	0.00049	1	24	0.41667	0.50709	0.43289	0.0005	1	39	0.48718	0.50117	1	0	1	39	0.51282
ss1712298576	2	C	0.75	0.8125	0.6771	0.6667	0.6875	0.5897	0.5513	0.62	0.5455	24	0.33333	0.38298	0.59597	0.00048	1	24	0.29167	0.31117	1	0	1	48	0.47917	0.44189	0.74267	0.00041	1	24	0.5	0.4539	1	0	1	24	0.375	0.43883	0.63528	0.0005	1	39	0.51282	0.49018	1	0	1	39	0.38462
ss1712298577	2	A	1	1	1	0.9792	0.9792	0.9359	0.9359	0.95	0.9091	Monomorphic			1		1	Monomorphic			1		1	Monomorphic			1		1	24	0.04167	0.04167	1	0	1	24	0.04167	0.04167	1	0	1	39	0.12821	0.12155	1	0	1	39	0.12821
ss1712303800	2	C	0.9792	1	0.9375	0.9583	0.9792	0.6026	0.6154	0.64	0.6477	24	0.04167	0.04167	1	0	1	Monomorphic			1		1	48	0.08333	0.11842	0.15268	0.00038	1	24	0.08333	0.08156	1	0	1	24	0.04167	0.04167	1	0	1	39	0.48718	0.48518	1	0	1	39	0.46154
ss1712303801	2	T	0.7708	0.7083	0.6562	0.8333	0.7083	0.6711	0.6795	0.59	0.6477	24	0.45833	0.36082	0.28945	0.00046	1	24	0.41667	0.42199	1	0	1	48	0.35417	0.45592	0.19824	0.0004	1	24	0.33333	0.28369	1	0	1	24	0.5	0.42199	0.62046	0.00047	1	38	0.44737	0.44737	1	0	1	39	0.53846
ss1712298578	2	C	1	1	0.9375	0.9375	1	0.6923	0.7179	0.76	0.6364	Monomorphic			1		1	Monomorphic			1		1	48	0.125	0.11842	1	0	1	24	0.04167	0.11968	0.06357	0.00024	1	Monomorphic			1		1	39	0.46154	0.43157	0.72316	0.00044	1	39	0.41026
ss1712300815	2	T	1	1	0.9896	0.9792	1	0.9744	0.8718	0.89	0.9091	Monomorphic			1		1	Monomorphic			1		1	48	0.02083	0.02083	1	0	1	24	0.04167	0.04167	1	0	1	Monomorphic			1		1	39	0.05128	0.05062	1	0	1	39	0.10256
rs119055307	2	C	0.8125	0.9583	0.8333	0.9167	0.8958	0.9231	0.8462	0.92	0.8636	24	0.20833	0.31117	0.15207	0.00037	1	24	0.08333	0.08156	1	0	1	48	0.25	0.2807	0.59473	0.00048	1	24	0.16667	0.15603	1	0	1	24	0.125	0.1906	0.20576	0.00039	1	39	0.05128	0.14386	0.00784	9e-05	1	39	0.30769
ss1712300816	2	T	1	0.9583	0.9375	0.9792	0.9792	0.7821	0.7692	0.74	0.7273	Monomorphic			1		1	24	0.08333	0.08156	1	0	1	48	0.08333	0.11842	0.15281	0.00035	1	24	0.04167	0.04167	1	0	1	24	0.04167	0.04167	1	0	1	39	0.23077	0.34532	0.05458	0.00022	1	39	0.35897
ss1712300817	2	C	0.8958	0.875	0.8438	0.7708	0.8333	0.7436	0.7949	0.74	0.8068	24	0.20833	0.1906	1	0	1	24	0.25	0.2234	1	0	1	48	0.22917	0.26645	0.30392	0.00045	1	24	0.29167	0.36082	0.55599	0.00049	1	24	0.25	0.28369	0.50152	0.0005	1	39	0.51282	0.38628	0.04256	0.0002	1	39	0.25641
ss1712300819	2	A	0.6458	0.7708	0.5521	0.625	0.6042	0.5263	0.4615	0.52	0.4091	24	0.625	0.4672	0.17614	0.00039	1	24	0.45833	0.36082	0.28833	0.00046	1	48	0.39583	0.49978	0.23862	0.00041	1	24	0.33333	0.47872	0.19463	0.00039	1	24	0.375	0.48848	0.39074	0.00051	1	38	0.63158	0.50526	0.19097	0.00038	1	39	0.46154
ss1712299385	2	G	0.5208	0.3542	0.5312	0.625	0.5625	0.7179	0.7564	0.81	0.6591	24	0.625	0.50975	0.41118	0.00048	1	24	0.45833	0.4672	1	0	1	48	0.5625	0.50329	0.56145	0.0005	1	24	0.5	0.47872	1	0	1	24	0.54167	0.50266	1	0	1	39	0.41026	0.41026	1	0	1	39	0.33333
ss1712297197	2	C	0.7708	0.7083	0.75	0.7708	0.6667	0.7564	0.6923	0.7	0.8721	24	0.375	0.36082	1	0	1	24	0.33333	0.42199	0.34419	0.00048	1	48	0.33333	0.37895	0.44719	0.00051	1	24	0.29167	0.36082	0.55594	0.00051	1	24	0.33333	0.4539	0.3506	0.00047	1	39	0.28205	0.37329	0.18373	0.0004	1	39	0.35897
ss1712297198	2	T	0.8125	0.75	0.8854	0.8958	0.8125	0.9359	0.9103	0.94	0.9545	24	0.29167	0.31117	1	0	1	24	0.5	0.38298	0.27156	0.00045	1	48	0.22917	0.20504	1	0	1	24	0.20833	0.1906	1	0	1	24	0.20833	0.31117	0.15306	0.00036	1	39	0.12821	0.12155	1	0	1	39	0.17949
rs119055822	2	G	0.5417	0.8542	0.5938	0.4375	0.5417	0.5	0.5641	0.52	0.5341	24	0.5	0.50709	1	0	1	24	0.20833	0.25443	0.39825	0.00048	1	48	0.47917	0.4875	1	0	1	24	0.29167	0.50266	0.04908	0.00021	1	24	0.5	0.50709	1	0	1	39	0.53846	0.50649	0.75411	0.00043	1	39	0.46154
ss1712297200	2	T	0.6875	0.875	0.8229	0.875	0.8333	0.6667	0.6923	0.68	0.5909	24	0.45833	0.43883	1	0	1	24	0.25	0.2234	1	0	1	48	0.22917	0.29452	0.14015	0.00034	1	24	0.25	0.2234	1	0	1	24	0.33333	0.28369	1	0	1	39	0.30769	0.45022	0.0697	0.00026	1	39	0.46154
ss1712303532	2	T	0.7083	0.7083	0.875	0.875	0.8333	0.859	0.8205	0.9	0.9091	24	0.41667	0.42199	1	0	1	24	0.5	0.42199	0.62125	0.00048	1	48	0.20833	0.22105	0.54346	0.0005	1	24	0.25	0.2234	1	0	1	24	0.25	0.28369	0.50188	0.00049	1	39	0.23077	0.24542	0.55832	0.0005	1	39	0.30769
ss1712303533	2	A	0.9167	0.8958	0.7396	0.7083	0.7083	0.5513	0.5769	0.55	0.5	24	0.16667	0.15603	1	0	1	24	0.20833	0.1906	1	0	1	48	0.47917	0.38925	0.14178	0.00033	1	24	0.41667	0.42199	1	0	1	24	0.41667	0.42199	1	0	1	39	0.48718	0.50117	1	0	1	39	0.58974
ss1712297202	2	T	0.6875	0.5833	0.6042	0.3261	0.5	0.5256	0.4872	0.74	0.3523	24	0.54167	0.43883	0.35708	0.00048	1	24	0.5	0.49645	1	0	1	48	0.58333	0.48333	0.22513	0.00042	1	23	0.56522	0.44928	0.34457	0.00048	1	24	0.66667	0.51064	0.21611	0.00041	1	39	0.64103	0.50516	0.11406	0.00034	1	39	0.5641
ss1712304227	2	C	0.2708	0.2083	0.5208	0.7917	0.6042	0.4615	0.5	0.45	0.8068	24	0.45833	0.40337	0.6348	0.00048	1	24	0.33333	0.33688	1	0	1	48	0.5	0.50439	1	0	1	24	0.33333	0.33688	1	0	1	24	0.45833	0.48848	1	0	1	39	0.51282	0.5035	1	0	1	39	0.33333
ss1712300349	2	A	0.9792	1	0.9583	1	0.9375	0.9231	0.9103	0.92	0.9318	24	0.04167	0.04167	1	0	1	Monomorphic			1		1	48	0.08333	0.0807	1	0	1	Monomorphic			1		1	24	0.125	0.11968	1	0	1	39	0.15385	0.14386	1	0	1	39	0.17949
ss1712303749	2	G	1	1	0.9688	0.8125	0.9167	0.9487	0.8718	0.99	0.7841	Monomorphic			1		1	Monomorphic			1		1	48	0.0625	0.06118	1	0	1	24	0.29167	0.31117	1	0	1	24	0.08333	0.15603	0.12618	0.00033	1	39	0.10256	0.09857	1	0	1	39	0.20513
ss1712301883	2	G	1	1	0.9479	0.875	0.8542	0.9231	0.9359	0.98	0.8295	Monomorphic			1		1	Monomorphic			1		1	48	0.10417	0.09978	1	0	1	24	0.25	0.2234	1	0	1	24	0.20833	0.25443	0.39798	0.0005	1	39	0.15385	0.14386	1	0	1	39	0.12821
ss1712304624	2	G	0.8958	0.7708	0.8617	0.8913	0.9167	0.9744	0.9872	0.92	0.9318	24	0.20833	0.1906	1	0	1	24	0.375	0.36082	1	0	1	47	0.2766	0.24091	0.57246	0.0005	1	23	0.13043	0.19807	0.21504	0.00041	1	24	0.16667	0.15603	1	0	1	39	0.05128	0.05062	1	0	1	39	0.02564
ss1712301880	2	C	1	1	0.883	0.7708	0.7917	0.9359	0.7949	0.99	0.6591	Monomorphic			1		1	Monomorphic			1		1	47	0.19149	0.20888	0.48282	0.00048	1	24	0.375	0.36082	1	0	1	24	0.33333	0.33688	1	0	1	39	0.12821	0.12155	1	0	1	39	0.25641
ss1712302705	2	A	0.7292	0.5625	0.5938	0.3958	0.3333	0.859	0.6923	0.85	0.4659	24	0.45833	0.40337	0.63568	0.00049	1	24	0.375	0.50266	0.24146	0.00044	1	48	0.52083	0.4875	0.76679	0.00042	1	24	0.54167	0.48848	0.68276	0.00047	1	24	0.33333	0.4539	0.35207	0.00048	1	39	0.28205	0.24542	1	0	1	39	0.35897
ss1712302706	2	C	1	1	0.9167	0.6458	0.7292	0.8974	0.7692	0.98	0.5227	Monomorphic			1		1	Monomorphic			1		1	48	0.125	0.15439	0.2721	0.00044	1	24	0.375	0.4672	0.38939	0.00051	1	24	0.375	0.40337	1	0	1	39	0.20513	0.18648	1	0	1	39	0.20513
ss1712302707	2	C	0.7708	0.625	0.4792	0.1875	0.3125	0.7564	0.5641	0.81	0.3182	24	0.45833	0.36082	0.28901	0.00045	1	24	0.41667	0.47872	0.66667	0.00046	1	48	0.41667	0.50439	0.25691	0.00042	1	24	0.20833	0.31117	0.15275	0.00037	1	24	0.29167	0.43883	0.1519	0.00035	1	39	0.4359	0.37329	0.40235	0.00048	1	39	0.41026
ss1712298099	2	T	0.8333	0.7917	0.9271	0.9792	0.9792	0.7821	0.8846	0.7	0.9432	24	0.33333	0.28369	1	0	1	24	0.41667	0.33688	0.53869	0.0005	1	48	0.10417	0.13662	0.20976	0.00041	1	24	0.04167	0.04167	1	0	1	24	0.04167	0.04167	1	0	1	39	0.33333	0.34532	1	0	1	39	0.23077
ss1712302709	2	T	1	1	0.9792	0.875	0.9583	0.9231	0.9231	0.99	0.7614	Monomorphic			1		1	Monomorphic			1		1	48	0.04167	0.04123	1	0	1	24	0.25	0.2234	1	0	1	24	0.08333	0.08156	1	0	1	39	0.10256	0.14386	0.18684	0.00038	1	39	0.15385
ss1712302710	2	G	1	1	0.7812	0.4583	0.5833	0.9103	0.7692	0.98	0.6932	Monomorphic			1		1	Monomorphic			1		1	48	0.27083	0.34539	0.19664	0.00041	1	24	0.58333	0.50709	0.67887	0.00046	1	24	0.5	0.49645	1	0	1	39	0.17949	0.1655	1	0	1	39	0.25641
ss1712298100	2	A	0.6042	0.5625	0.6354	0.7708	0.7292	0.5641	0.641	0.45	0.8068	24	0.45833	0.48848	1	0	1	24	0.45833	0.50266	0.69808	0.00044	1	48	0.39583	0.4682	0.35156	0.00048	1	24	0.375	0.36082	1	0	1	24	0.375	0.40337	1	0	1	39	0.41026	0.49817	0.33365	0.00047	1	39	0.46154
ss1712296775	2	A	0.6667	0.6458	0.8229	0.875	0.75	0.9359	0.9615	0.91	0.9432	24	0.5	0.4539	1	0	1	24	0.625	0.4672	0.17446	0.00039	1	48	0.35417	0.29452	0.31871	0.00047	1	24	0.25	0.2234	1	0	1	24	0.33333	0.38298	0.59653	0.00048	1	39	0.12821	0.12155	1	0	1	39	0.07692
ss1712296777	2	T	0.9318	0.8958	0.8723	0.9167	0.9167	0.6923	0.6923	0.62	0.8636	22	0.04545	0.13002	0.06937	0.00025	1	24	0.125	0.1906	0.20528	0.00041	1	47	0.21277	0.22512	0.5517	0.0005	1	24	0.08333	0.15603	0.12661	0.00032	1	24	0.08333	0.15603	0.12673	0.00033	1	39	0.46154	0.43157	0.72201	0.00044	1	39	0.46154
ss1712295770	2	C	1	1	0.9896	1	0.9583	0.9872	1	0.99	0.9205	Monomorphic			1		1	Monomorphic			1		1	48	0.02083	0.02083	1	0	1	Monomorphic			1		1	24	0.08333	0.08156	1	0	1	39	0.02564	0.02564	1	0	1	Monomorphic
ss1712302160	2	G	0.9583	0.9167	0.7812	0.8125	0.9167	0.2308	0.2179	0.28	0.0682	24	0.08333	0.08156	1	0	1	24	0.16667	0.15603	1	0	1	48	0.27083	0.34539	0.19499	0.00038	1	24	0.29167	0.31117	1	0	1	24	0.16667	0.15603	1	0	1	39	0.41026	0.35964	0.65136	0.00049	1	39	0.28205
ss1712298621	2	C	0.5208	0.75	0.5625	0.6739	0.6739	0.8816	0.859	0.8061	0.9048	24	0.625	0.50975	0.4121	0.00048	1	24	0.5	0.38298	0.27216	0.00044	1	48	0.625	0.49737	0.08643	0.00028	1	23	0.56522	0.44928	0.34637	0.00047	1	23	0.3913	0.44928	0.64349	0.00047	1	38	0.18421	0.21158	0.41415	0.00049	1	39	0.17949
ss1712300823	2	G	0.9583	0.9167	0.9681	0.875	0.9167	0.8974	0.8684	0.87	0.8182	24	0.08333	0.08156	1	0	1	24	0.16667	0.15603	1	0	1	47	0.02128	0.06246	0.03207	0.00018	1	24	0.25	0.2234	1	0	1	24	0.08333	0.15603	0.12601	0.00033	1	39	0.20513	0.18648	1	0	1	38	0.21053
ss1712299926	2	A	1	1	0.9792	1	0.9792	0.9487	0.9487	0.99	0.9318	Monomorphic			1		1	Monomorphic			1		1	48	0.04167	0.04123	1	0	1	Monomorphic			1		1	24	0.04167	0.04167	1	0	1	39	0.10256	0.09857	1	0	1	39	0.10256
ss1712297979	3	A	0.875	0.8958	0.75	0.6667	0.7292	0.3846	0.3462	0.35	0.2955	24	0.25	0.2234	1	0	1	24	0.20833	0.1906	1	0	1	48	0.41667	0.37895	0.70209	0.00045	1	24	0.5	0.4539	1	0	1	24	0.375	0.40337	1	0	1	39	0.51282	0.47952	0.74148	0.00042	1	39	0.38462
ss1712297646	3	C	0.875	0.875	0.7812	0.625	0.7292	0.4231	0.3333	0.45	0.3182	24	0.25	0.2234	1	0	1	24	0.25	0.2234	1	0	1	48	0.39583	0.34539	0.41864	0.00049	1	24	0.41667	0.47872	0.66668	0.00046	1	24	0.45833	0.40337	0.63724	0.00048	1	39	0.4359	0.49451	0.52136	0.00048	1	39	0.35897
ss1712297647	3	A	0.75	0.6667	0.7083	0.625	0.7292	0.5256	0.5128	0.4694	0.6136	24	0.33333	0.38298	0.59651	0.00049	1	24	0.5	0.4539	1	0	1	48	0.375	0.41754	0.49989	0.00051	1	24	0.58333	0.47872	0.39078	0.00048	1	24	0.375	0.40337	1	0	1	39	0.58974	0.50516	0.34505	0.0005	1	39	0.61538
ss1712299107	3	A	0.6458	0.5417	0.5833	0.6875	0.6667	0.6795	0.7179	0.74	0.7159	24	0.45833	0.4672	1	0	1	24	0.58333	0.50709	0.67941	0.00048	1	48	0.5	0.49123	1	0	1	24	0.375	0.43883	0.63527	0.00047	1	24	0.33333	0.4539	0.35223	0.00049	1	39	0.48718	0.44123	0.71349	0.00045	1	39	0.51282
ss1712299106	3	A	0.3125	0.25	0.2604	0.4167	0.3125	0.6795	0.641	0.64	0.7386	24	0.375	0.43883	0.63589	0.00046	1	24	0.41667	0.38298	1	0	1	48	0.39583	0.38925	1	0	1	24	0.58333	0.49645	0.43173	0.0005	1	24	0.29167	0.43883	0.15155	0.00035	1	39	0.38462	0.44123	0.47318	0.00046	1	39	0.66667
ss1712297636	3	C	0.3529	0.3542	0.2917	0.3333	0.25	0.7308	0.7308	0.72	0.593	17	0.58824	0.47059	0.59086	0.00051	1	24	0.45833	0.4672	1	0	1	48	0.41667	0.41754	1	0	1	24	0.58333	0.4539	0.20066	0.00042	1	24	0.33333	0.38298	0.59744	0.00049	1	39	0.4359	0.3986	0.69618	0.00045	1	39	0.38462
ss1712297637	3	C	0.75	0.6579	0.8646	0.8333	0.7292	0.4487	0.4359	0.37	0.3409	24	0.5	0.38298	0.27175	0.00045	1	19	0.26316	0.4623	0.11658	0.00032	1	48	0.22917	0.23662	1	0	1	24	0.33333	0.28369	1	0	1	24	0.45833	0.40337	0.63537	0.00049	1	39	0.4359	0.50117	0.51913	0.00051	1	39	0.5641
ss1712297638	3	T	0.6458	0.4792	0.625	0.5417	0.6458	0.5641	0.5769	0.6	0.5114	24	0.375	0.4672	0.38974	0.00051	1	24	0.70833	0.50975	0.0972	0.00029	1	48	0.45833	0.47368	1	0	1	24	0.41667	0.50709	0.43248	0.00047	1	24	0.375	0.4672	0.39041	0.00049	1	39	0.46154	0.49817	0.74774	0.00043	1	39	0.48718
ss1712301957	3	T	0.8542	0.875	0.8438	0.6875	0.8542	0.6795	0.6026	0.67	0.6818	24	0.29167	0.25443	1	0	1	24	0.25	0.2234	1	0	1	48	0.14583	0.26645	0.00769	9e-05	1	24	0.375	0.43883	0.63499	0.00048	1	24	0.29167	0.25443	1	0	1	39	0.38462	0.44123	0.4727	0.0005	1	39	0.4359
ss1712298177	3	G	0.9375	0.875	0.9062	0.7083	0.9375	0.8333	0.8077	0.81	0.7841	24	0.125	0.11968	1	0	1	24	0.25	0.2234	1	0	1	48	0.1875	0.17171	1	0	1	24	0.33333	0.42199	0.34587	0.00046	1	24	0.125	0.11968	1	0	1	39	0.28205	0.28139	1	0	1	39	0.28205
ss1712298178	3	T	0.8958	0.9792	0.9583	0.7917	0.9792	0.859	0.7949	0.84	0.7907	24	0.20833	0.1906	1	0	1	24	0.04167	0.04167	1	0	1	48	0.08333	0.0807	1	0	1	24	0.25	0.33688	0.23092	0.00042	1	24	0.04167	0.04167	1	0	1	39	0.28205	0.24542	1	0	1	39	0.30769
ss1712301535	3	A	0.9167	0.9792	0.9583	0.7917	0.9792	0.859	0.8077	0.84	0.7841	24	0.16667	0.15603	1	0	1	24	0.04167	0.04167	1	0	1	48	0.08333	0.0807	1	0	1	24	0.25	0.33688	0.23412	0.0004	1	24	0.04167	0.04167	1	0	1	39	0.28205	0.24542	1	0	1	39	0.28205
ss1712304559	3	C	0.9167	0.9583	0.9688	0.7917	0.9792	0.859	0.8077	0.84	0.8068	24	0.16667	0.15603	1	0	1	24	0.08333	0.08156	1	0	1	48	0.0625	0.06118	1	0	1	24	0.25	0.33688	0.23232	0.00042	1	24	0.04167	0.04167	1	0	1	39	0.28205	0.24542	1	0	1	39	0.28205
ss1712301536	3	G	0.9375	0.9583	0.9362	0.9375	0.9167	0.8816	0.8718	0.73	0.7326	24	0.125	0.11968	1	0	1	24	0.08333	0.08156	1	0	1	47	0.08511	0.1208	0.15607	0.00035	1	24	0.125	0.11968	1	0	1	24	0.16667	0.15603	1	0	1	38	0.23684	0.21158	1	0	1	39	0.25641
ss1712298358	3	G	0.9167	0.8542	0.8958	0.8542	0.9583	0.7179	0.7436	0.82	0.8068	24	0.16667	0.15603	1	0	1	24	0.29167	0.25443	1	0	1	48	0.20833	0.1886	1	0	1	24	0.29167	0.25443	1	0	1	24	0.08333	0.08156	1	0	1	39	0.46154	0.41026	0.6908	0.00045	1	39	0.46154
ss1712298356	3	A	0.8958	0.9583	0.9479	0.9792	0.9167	0.7051	0.6923	0.65	0.6932	24	0.125	0.1906	0.20588	0.00039	1	24	0.08333	0.08156	1	0	1	48	0.10417	0.09978	1	0	1	24	0.04167	0.04167	1	0	1	24	0.16667	0.15603	1	0	1	39	0.33333	0.42125	0.24908	0.00046	1	39	0.46154
ss1712298355	3	T	0.7083	0.5	0.5833	0.625	0.4792	0.7436	0.6795	0.77	0.8409	24	0.5	0.42199	0.62179	0.00046	1	24	0.75	0.51064	0.03834	0.0002	1	48	0.5	0.49123	1	0	1	24	0.33333	0.47872	0.19297	0.00039	1	24	0.375	0.50975	0.2368	0.00044	1	39	0.35897	0.38628	0.68357	0.00049	1	39	0.48718
ss1712297995	3	T	0.5	0.5	0.4896	0.4167	0.4792	0.6923	0.6923	0.76	0.625	24	0.41667	0.51064	0.4315	0.00051	1	24	0.41667	0.51064	0.43318	0.00053	1	48	0.52083	0.50504	1	0	1	24	0.66667	0.49645	0.11174	0.00031	1	24	0.45833	0.50975	0.69487	0.00045	1	39	0.46154	0.43157	0.72353	0.00045	1	39	0.41026
ss1712297994	3	G	0.7292	0.8542	0.875	0.875	0.8958	0.8462	0.7564	0.8	0.75	24	0.45833	0.40337	0.63544	0.00049	1	24	0.20833	0.25443	0.39813	0.00049	1	48	0.25	0.22105	1	0	1	24	0.25	0.2234	1	0	1	24	0.125	0.1906	0.20719	0.00039	1	39	0.20513	0.26374	0.19711	0.00038	1	39	0.28205
ss1712297993	3	C	0.5625	0.4583	0.4896	0.4583	0.5417	0.6026	0.4872	0.5306	0.4659	24	0.625	0.50266	0.40292	0.00048	1	24	0.5	0.50709	1	0	1	48	0.47917	0.50504	0.77715	0.00043	1	24	0.66667	0.50709	0.21239	0.0004	1	24	0.58333	0.50709	0.68	0.00047	1	39	0.53846	0.48518	0.52355	0.0005	1	39	0.51282
ss1712301020	3	G	0.8542	0.9167	0.8542	0.75	0.7708	0.3718	0.4487	0.41	0.2273	24	0.29167	0.25443	1	0	1	24	0.16667	0.15603	1	0	1	48	0.25	0.25175	1	0	1	24	0.5	0.38298	0.27173	0.00045	1	24	0.375	0.36082	1	0	1	39	0.64103	0.47319	0.03775	0.00018	1	39	0.48718
ss1712301019	3	G	0.9583	1	1	0.9375	0.9583	0.9359	0.8718	0.91	0.8636	24	0.08333	0.08156	1	0	1	Monomorphic			1		1	Monomorphic			1		1	24	0.125	0.11968	1	0	1	24	0.08333	0.08156	1	0	1	39	0.12821	0.12155	1	0	1	39	0.20513
ss1712300485	3	C	0.8542	0.9167	0.8438	0.7708	0.7917	0.2821	0.4231	0.35	0.2614	24	0.29167	0.25443	1	0	1	24	0.16667	0.15603	1	0	1	48	0.27083	0.26645	1	0	1	24	0.45833	0.36082	0.28914	0.00044	1	24	0.33333	0.33688	1	0	1	39	0.51282	0.41026	0.22849	0.00043	1	39	0.58974
ss1712297685	3	A	0.8542	0.9167	0.8229	0.7708	0.7917	0.2308	0.4231	0.28	0.25	24	0.29167	0.25443	1	0	1	24	0.16667	0.15603	1	0	1	48	0.3125	0.29452	1	0	1	24	0.45833	0.36082	0.2887	0.00045	1	24	0.33333	0.33688	1	0	1	39	0.41026	0.35964	0.65101	0.00048	1	39	0.53846
ss1712297686	3	G	0.1458	0.1042	0.2188	0.3125	0.1875	0.7949	0.6538	0.8	0.875	24	0.29167	0.25443	1	0	1	24	0.20833	0.1906	1	0	1	48	0.35417	0.34539	1	0	1	24	0.54167	0.43883	0.35598	0.00046	1	24	0.375	0.31117	0.55108	0.00048	1	39	0.30769	0.33034	0.64035	0.00047	1	39	0.4359
ss1712297687	3	A	0.1458	0.1042	0.2396	0.2917	0.2083	0.8077	0.641	0.77	0.8295	24	0.29167	0.25443	1	0	1	24	0.20833	0.1906	1	0	1	48	0.39583	0.3682	0.70905	0.00045	1	24	0.5	0.42199	0.62221	0.00045	1	24	0.41667	0.33688	0.53956	0.00049	1	39	0.33333	0.31469	1	0	1	39	0.41026
ss1712297688	3	G	0.9583	0.9583	0.9479	0.8958	0.8542	0.8333	0.8846	0.79	0.875	24	0.08333	0.08156	1	0	1	24	0.08333	0.08156	1	0	1	48	0.10417	0.09978	1	0	1	24	0.20833	0.1906	1	0	1	24	0.20833	0.25443	0.39846	0.00047	1	39	0.28205	0.28139	1	0	1	39	0.23077
ss1712297977	3	G	0.875	0.8958	0.7188	0.6042	0.7083	0.3846	0.2692	0.37	0.3068	24	0.25	0.2234	1	0	1	24	0.20833	0.1906	1	0	1	48	0.39583	0.40855	1	0	1	24	0.45833	0.48848	1	0	1	24	0.41667	0.42199	1	0	1	39	0.46154	0.47952	1	0	1	39	0.33333
ss1712297992	3	C	0.625	0.8542	0.6875	0.7292	0.625	0.6282	0.6026	0.69	0.6628	24	0.5	0.47872	1	0	1	24	0.20833	0.25443	0.39863	0.00047	1	48	0.41667	0.43421	1	0	1	24	0.45833	0.40337	0.63542	0.00047	1	24	0.33333	0.47872	0.19441	0.00041	1	39	0.4359	0.47319	0.73419	0.00044	1	39	0.4359
ss1712298832	3	A	0.9167	0.9792	0.75	0.8542	0.75	0.4744	0.5513	0.53	0.4545	24	0.16667	0.15603	1	0	1	24	0.04167	0.04167	1	0	1	48	0.25	0.37895	0.0456	0.00021	1	24	0.29167	0.25443	1	0	1	24	0.33333	0.38298	0.59581	0.0005	1	39	0.4359	0.50516	0.5202	0.00051	1	39	0.58974
ss1712298831	3	C	0.75	0.8333	0.6667	0.6875	0.6667	0.5	0.6026	0.45	0.622	24	0.41667	0.38298	1	0	1	24	0.25	0.28369	0.50135	0.0005	1	48	0.5	0.44912	0.52243	0.00051	1	24	0.375	0.43883	0.63494	0.00048	1	24	0.5	0.4539	1	0	1	37	0.51351	0.50685	1	0	1	39	0.53846
ss1712302352	3	T	0.5833	0.7292	0.6771	0.5833	0.6667	0.4615	0.4615	0.57	0.5795	24	0.5	0.49645	1	0	1	24	0.375	0.40337	1	0	1	48	0.4375	0.44189	1	0	1	24	0.58333	0.49645	0.43284	0.00048	1	24	0.16667	0.4539	0.00311	6e-05	1	39	0.61538	0.5035	0.20351	0.00039	1	39	0.5641
ss1712302351	3	G	0.9583	0.9583	0.8958	0.8958	0.9375	0.7763	0.7692	0.84	0.8068	24	0.08333	0.08156	1	0	1	24	0.08333	0.08156	1	0	1	48	0.20833	0.1886	1	0	1	24	0.20833	0.1906	1	0	1	24	0.125	0.11968	1	0	1	38	0.34211	0.35193	1	0	1	39	0.41026
ss1712299539	3	G	0.8125	0.8542	0.75	0.9565	0.8333	0.6667	0.6154	0.66	0.7273	24	0.20833	0.31117	0.15097	0.00036	1	24	0.29167	0.25443	1	0	1	48	0.375	0.37895	1	0	1	23	0.08696	0.08502	1	0	1	24	0.25	0.28369	0.50067	0.00049	1	39	0.35897	0.45022	0.27966	0.00043	1	39	0.51282
ss1712297240	3	T	0.9167	0.8958	0.8854	0.9583	0.9375	0.7564	0.6923	0.72	0.7326	24	0.16667	0.15603	1	0	1	24	0.20833	0.1906	1	0	1	48	0.1875	0.20504	0.47484	0.00051	1	24	0.08333	0.08156	1	0	1	24	0.125	0.11968	1	0	1	39	0.38462	0.37329	1	0	1	39	0.46154
ss1712299537	3	G	0.5833	0.5625	0.6771	0.7292	0.6042	0.4079	0.5769	0.51	0.4318	24	0.58333	0.49645	0.43279	0.00049	1	24	0.625	0.50266	0.40193	0.00051	1	48	0.4375	0.44189	1	0	1	24	0.375	0.40337	1	0	1	24	0.375	0.48848	0.39071	0.00049	1	38	0.71053	0.48947	0.00646	8e-05	1	39	0.48718
ss1712302350	3	C	0.9375	0.8333	0.9062	0.9583	0.9375	0.7179	0.7564	0.79	0.7955	24	0.125	0.11968	1	0	1	24	0.33333	0.28369	1	0	1	48	0.1875	0.17171	1	0	1	24	0.08333	0.08156	1	0	1	24	0.125	0.11968	1	0	1	39	0.30769	0.41026	0.13069	0.00034	1	39	0.38462
ss1712299063	3	C	0.9792	0.8542	0.9583	0.9792	1	0.859	0.8846	0.92	0.8977	24	0.04167	0.04167	1	0	1	24	0.29167	0.25443	1	0	1	48	0.08333	0.0807	1	0	1	24	0.04167	0.04167	1	0	1	Monomorphic			1		1	39	0.28205	0.24542	1	0	1	39	0.23077
ss1712299062	3	C	0.5833	0.625	0.6979	0.6875	0.6875	0.7821	0.6667	0.66	0.6477	24	0.5	0.49645	1	0	1	24	0.5	0.47872	1	0	1	48	0.4375	0.4261	1	0	1	24	0.45833	0.43883	1	0	1	24	0.45833	0.43883	1	0	1	39	0.33333	0.34532	1	0	1	39	0.46154
ss1712299061	3	C	0.9792	1	0.8854	0.8958	0.9792	0.7949	0.8077	0.76	0.8636	24	0.04167	0.04167	1	0	1	Monomorphic			1		1	48	0.22917	0.20504	1	0	1	24	0.20833	0.1906	1	0	1	24	0.04167	0.04167	1	0	1	39	0.35897	0.33034	1	0	1	39	0.33333
ss1712299060	3	T	1	0.9792	1	0.9792	0.9792	0.9359	0.9487	0.93	0.8523	Monomorphic			1		1	24	0.04167	0.04167	1	0	1	Monomorphic			1		1	24	0.04167	0.04167	1	0	1	24	0.04167	0.04167	1	0	1	39	0.12821	0.12155	1	0	1	39	0.10256
ss1712299059	3	G	0.5833	0.6458	0.6875	0.5833	0.8333	0.4231	0.5132	0.41	0.3864	24	0.5	0.49645	1	0	1	24	0.54167	0.4672	0.65472	0.00046	1	48	0.41667	0.43421	1	0	1	24	0.58333	0.49645	0.42938	0.00052	1	24	0.33333	0.28369	1	0	1	39	0.38462	0.49451	0.19787	0.0004	1	38	0.60526
ss1712299058	3	C	0.7083	0.875	0.7604	0.8333	0.75	0.8846	0.7821	0.85	0.8523	24	0.33333	0.42199	0.34618	0.00048	1	24	0.16667	0.2234	0.29773	0.00044	1	48	0.27083	0.3682	0.10475	0.00031	1	24	0.25	0.28369	0.50127	0.0005	1	24	0.41667	0.38298	1	0	1	39	0.12821	0.20679	0.05874	0.00023	1	39	0.33333
ss1712299057	3	G	0.75	0.7708	0.7391	0.5625	0.6957	0.8974	0.9103	0.93	0.8977	24	0.41667	0.38298	1	0	1	24	0.375	0.36082	1	0	1	46	0.34783	0.38987	0.46304	0.00048	1	24	0.375	0.50266	0.24168	0.0004	1	23	0.43478	0.43285	1	0	1	39	0.20513	0.18648	1	0	1	39	0.12821
ss1712299056	3	C	0.7292	0.8333	0.8333	0.8542	0.6875	0.6538	0.7051	0.77	0.6364	24	0.45833	0.40337	0.63614	0.00048	1	24	0.25	0.28369	0.50137	0.00051	1	48	0.25	0.2807	0.5942	0.00048	1	24	0.29167	0.25443	1	0	1	24	0.45833	0.43883	1	0	1	39	0.4359	0.45854	1	0	1	39	0.33333
ss1712301773	3	A	0.9565	0.9792	0.9062	0.8958	0.9167	0.9487	0.8974	0.9	0.8636	23	0.08696	0.08502	1	0	1	24	0.04167	0.04167	1	0	1	48	0.14583	0.17171	0.33633	0.00047	1	24	0.20833	0.1906	1	0	1	24	0.16667	0.15603	1	0	1	39	0.10256	0.09857	1	0	1	39	0.15385
ss1712304608	3	C	0.7708	0.6667	0.8229	0.7917	0.75	0.8333	0.8846	0.96	0.8864	24	0.375	0.36082	1	0	1	24	0.5	0.4539	1	0	1	48	0.35417	0.29452	0.32058	0.00045	1	24	0.16667	0.33688	0.03097	0.00018	1	24	0.5	0.38298	0.27245	0.00044	1	39	0.23077	0.28139	0.26298	0.00041	1	39	0.23077
ss1712304607	3	G	0.5833	0.5208	0.5729	0.5	0.5833	0.4487	0.4872	0.53	0.3864	24	0.41667	0.49645	0.67248	0.00047	1	24	0.54167	0.50975	1	0	1	48	0.5625	0.49452	0.38531	0.00049	1	24	0.41667	0.51064	0.43114	0.0005	1	24	0.41667	0.49645	0.67327	0.00046	1	39	0.53846	0.50117	0.74939	0.00042	1	39	0.5641
ss1712301772	3	A	0.6667	0.6458	0.7292	0.5833	0.7292	0.4103	0.5128	0.47	0.5227	24	0.41667	0.4539	1	0	1	24	0.45833	0.4672	1	0	1	48	0.375	0.39912	0.72079	0.00045	1	24	0.58333	0.49645	0.43413	0.0005	1	24	0.375	0.40337	1	0	1	39	0.51282	0.49018	1	0	1	39	0.46154
rs119054590	3	A	0.6458	0.8125	0.7188	0.7708	0.8125	0.7308	0.5	0.61	0.5795	24	0.375	0.4672	0.39096	0.00047	1	24	0.29167	0.31117	1	0	1	48	0.4375	0.40855	0.72931	0.00045	1	24	0.29167	0.36082	0.55569	0.0005	1	24	0.29167	0.31117	1	0	1	39	0.38462	0.3986	1	0	1	39	0.4359
ss1712301771	3	G	0.7292	0.5833	0.6562	0.6667	0.6667	0.3077	0.3974	0.42	0.4205	24	0.45833	0.40337	0.63545	0.00048	1	24	0.41667	0.49645	0.67204	0.00046	1	48	0.52083	0.45592	0.35654	0.00047	1	24	0.33333	0.4539	0.35248	0.00049	1	24	0.58333	0.4539	0.20041	0.0004	1	39	0.51282	0.43157	0.2825	0.00043	1	39	0.48718
ss1712304606	3	C	0.7708	0.8125	0.6458	0.75	0.7292	0.7051	0.7179	0.68	0.5682	24	0.375	0.36082	1	0	1	24	0.375	0.31117	0.55104	0.00047	1	48	0.45833	0.46228	1	0	1	24	0.5	0.38298	0.27064	0.00047	1	24	0.375	0.40337	1	0	1	39	0.38462	0.42125	0.70131	0.00046	1	39	0.30769
ss1712301770	3	T	0.6458	0.4583	0.4896	0.4375	0.625	0.641	0.5256	0.63	0.5568	24	0.54167	0.4672	0.65573	0.00049	1	24	0.58333	0.50709	0.68095	0.00046	1	48	0.47917	0.50504	0.77748	0.00042	1	24	0.375	0.50266	0.24211	0.00043	1	24	0.41667	0.47872	0.66605	0.00048	1	39	0.41026	0.4662	0.49806	0.0005	1	39	0.38462
ss1712301769	3	G	0.25	0.4792	0.4167	0.3125	0.3958	0.641	0.6667	0.73	0.625	24	0.33333	0.38298	0.5955	0.00048	1	24	0.625	0.50975	0.41157	0.00049	1	48	0.41667	0.49123	0.37364	0.0005	1	24	0.375	0.43883	0.63547	0.00046	1	24	0.54167	0.48848	0.68358	0.00046	1	39	0.51282	0.4662	0.72817	0.00046	1	39	0.46154
ss1712297912	3	G	0.9792	0.9792	0.9688	0.9375	1	0.9103	0.9231	0.88	0.9432	24	0.04167	0.04167	1	0	1	24	0.04167	0.04167	1	0	1	48	0.0625	0.06118	1	0	1	24	0.04167	0.11968	0.06328	0.00024	1	Monomorphic			1		1	39	0.17949	0.1655	1	0	1	39	0.10256
ss1712297911	3	T	0.4167	0.4375	0.5	0.4792	0.4792	0.5256	0.5385	0.6	0.7159	24	0.41667	0.49645	0.6725	0.00048	1	24	0.54167	0.50266	1	0	1	48	0.45833	0.50526	0.57052	0.00048	1	24	0.375	0.50975	0.23819	0.00045	1	24	0.29167	0.50975	0.04667	0.0002	1	39	0.4359	0.50516	0.52116	0.00051	1	39	0.51282
ss1712297910	3	G	0.9792	1	0.9792	0.9583	1	0.8846	0.9615	0.94	0.875	24	0.04167	0.04167	1	0	1	Monomorphic			1		1	48	0.04167	0.04123	1	0	1	24	0.08333	0.08156	1	0	1	Monomorphic			1		1	39	0.23077	0.20679	1	0	1	39	0.02564
ss1712297835	3	C	0.6042	0.6458	0.5625	0.5	0.5208	0.641	0.7949	0.73	0.7614	24	0.54167	0.48848	0.68266	0.00044	1	24	0.29167	0.4672	0.08341	0.00029	1	48	0.41667	0.49737	0.37708	0.00051	1	24	0.5	0.51064	1	0	1	24	0.70833	0.50975	0.09858	0.00032	1	39	0.41026	0.4662	0.49769	0.00047	1	39	0.35897
ss1712297147	3	A	0.9792	0.9792	0.9896	1	1	0.9487	0.9615	0.95	0.9432	24	0.04167	0.04167	1	0	1	24	0.04167	0.04167	1	0	1	48	0.02083	0.02083	1	0	1	Monomorphic			1		1	Monomorphic			1		1	39	0.10256	0.09857	1	0	1	39	0.07692
ss1712297148	3	G	0.7917	0.9375	0.9062	0.8125	0.8542	0.5897	0.7179	0.64	0.5909	24	0.33333	0.33688	1	0	1	24	0.125	0.11968	1	0	1	48	0.1875	0.17171	1	0	1	24	0.29167	0.31117	1	0	1	24	0.20833	0.25443	0.39718	0.00047	1	39	0.46154	0.49018	0.75012	0.0004	1	39	0.30769
ss1712296306	3	T	1	1	0.9896	1	1	0.9487	0.9744	0.93	0.9659	Monomorphic			1		1	Monomorphic			1		1	48	0.02083	0.02083	1	0	1	Monomorphic			1		1	Monomorphic			1		1	39	0.10256	0.09857	1	0	1	39	0.05128
ss1712296305	3	A	0.875	0.625	0.6562	0.6875	0.7708	0.4605	0.6282	0.57	0.5909	24	0.25	0.2234	1	0	1	24	0.41667	0.47872	0.66629	0.00049	1	48	0.4375	0.45592	1	0	1	24	0.45833	0.43883	1	0	1	24	0.29167	0.36082	0.55583	0.00049	1	38	0.5	0.50351	1	0	1	39	0.33333
ss1712296304	3	T	0.6875	0.8333	0.875	0.8542	0.7708	0.9103	0.8846	0.83	0.9091	24	0.54167	0.43883	0.3572	0.00047	1	24	0.33333	0.28369	1	0	1	48	0.20833	0.22105	0.54321	0.00048	1	24	0.29167	0.25443	1	0	1	24	0.375	0.36082	1	0	1	39	0.17949	0.1655	1	0	1	39	0.23077
ss1712298701	3	A	0.9583	0.9792	0.9167	0.9375	0.9167	0.9359	0.9103	0.83	0.8977	24	0.08333	0.08156	1	0	1	24	0.04167	0.04167	1	0	1	48	0.16667	0.15439	1	0	1	24	0.125	0.11968	1	0	1	24	0.16667	0.15603	1	0	1	39	0.12821	0.12155	1	0	1	39	0.17949
ss1712297952	3	A	0.7917	0.7292	0.6146	0.6667	0.7708	0.4231	0.3333	0.42	0.3977	24	0.41667	0.33688	0.53957	0.00052	1	24	0.29167	0.40337	0.29049	0.00045	1	48	0.52083	0.47873	0.75951	0.00044	1	24	0.33333	0.4539	0.35156	0.00048	1	24	0.375	0.36082	1	0	1	39	0.4359	0.49451	0.51944	0.0005	1	39	0.51282
ss1712297953	3	T	0.6458	0.6667	0.6354	0.625	0.6458	0.6795	0.859	0.73	0.8182	24	0.625	0.4672	0.17456	0.00039	1	24	0.41667	0.4539	1	0	1	48	0.52083	0.4682	0.53625	0.0005	1	24	0.5	0.47872	1	0	1	24	0.54167	0.4672	0.65508	0.00048	1	39	0.53846	0.44123	0.26862	0.00044	1	39	0.28205
ss1712304571	3	T	0.9583	0.9167	0.8854	0.875	0.9792	0.6026	0.5897	0.52	0.6136	24	0.08333	0.08156	1	0	1	24	0.16667	0.15603	1	0	1	48	0.1875	0.20504	0.47542	0.00051	1	24	0.25	0.2234	1	0	1	24	0.04167	0.04167	1	0	1	39	0.48718	0.48518	1	0	1	39	0.46154
ss1712301618	3	A	0.875	0.7917	0.7708	0.8333	0.8333	0.5641	0.5897	0.59	0.6932	24	0.16667	0.2234	0.29824	0.00044	1	24	0.25	0.33688	0.23277	0.00043	1	48	0.33333	0.35702	0.68733	0.00045	1	24	0.33333	0.28369	1	0	1	24	0.25	0.28369	0.50193	0.00049	1	39	0.46154	0.49817	0.74774	0.00044	1	39	0.46154
ss1712301617	3	C	0.7708	0.6875	0.8125	0.7708	0.7917	0.5385	0.6154	0.57	0.5114	24	0.20833	0.36082	0.06314	0.00025	1	24	0.375	0.43883	0.6348	0.00048	1	48	0.375	0.30789	0.18039	0.00037	1	24	0.375	0.36082	1	0	1	24	0.41667	0.33688	0.53884	0.00052	1	39	0.5641	0.5035	0.52622	0.00048	1	39	0.41026
ss1712304569	3	G	0.7292	0.8333	0.7396	0.7292	0.6667	0.6667	0.6923	0.51	0.6364	24	0.375	0.40337	1	0	1	24	0.33333	0.28369	1	0	1	48	0.39583	0.38925	1	0	1	24	0.375	0.40337	1	0	1	24	0.41667	0.4539	1	0	1	39	0.51282	0.45022	0.48058	0.0005	1	39	0.35897
ss1712301616	3	C	0.2917	0.4375	0.3229	0.4375	0.3542	0.7179	0.5	0.6	0.7045	24	0.33333	0.42199	0.34612	0.00047	1	24	0.54167	0.50266	1	0	1	48	0.39583	0.44189	0.51779	0.00049	1	24	0.45833	0.50266	0.69807	0.00046	1	24	0.45833	0.4672	1	0	1	39	0.41026	0.41026	1	0	1	39	0.38462
ss1712304568	3	T	0.6458	0.8542	0.7292	0.6042	0.6458	0.5658	0.6282	0.57	0.5	24	0.45833	0.4672	1	0	1	24	0.29167	0.25443	1	0	1	48	0.375	0.39912	0.71952	0.00044	1	24	0.625	0.48848	0.21751	0.00041	1	24	0.54167	0.4672	0.65518	0.00048	1	38	0.55263	0.49789	0.52708	0.0005	1	39	0.33333
ss1712301614	3	G	0.9792	0.9167	0.9896	0.9375	0.9792	0.8718	0.8846	0.91	0.8523	24	0.04167	0.04167	1	0	1	24	0.16667	0.15603	1	0	1	48	0.02083	0.02083	1	0	1	24	0.125	0.11968	1	0	1	24	0.04167	0.04167	1	0	1	39	0.25641	0.22644	1	0	1	39	0.17949
ss1712301613	3	A	0.625	0.5417	0.5938	0.5	0.5833	0.5256	0.4872	0.66	0.6071	24	0.33333	0.47872	0.19375	0.00041	1	24	0.66667	0.50709	0.21186	0.00039	1	48	0.47917	0.4875	1	0	1	24	0.33333	0.51064	0.11376	0.0003	1	24	0.5	0.49645	1	0	1	39	0.4359	0.50516	0.52102	0.00052	1	39	0.51282
ss1712304567	3	G	0.8125	0.625	0.6979	0.7083	0.7083	0.7821	0.6923	0.77	0.7727	24	0.375	0.31117	0.55095	0.00051	1	24	0.58333	0.47872	0.39129	0.0005	1	48	0.35417	0.4261	0.30475	0.00047	1	24	0.41667	0.42199	1	0	1	24	0.25	0.42199	0.0607	0.00024	1	39	0.38462	0.34532	0.65481	0.00048	1	39	0.46154
ss1712301611	3	C	0.9167	0.9375	0.8125	0.8125	0.7917	0.8974	0.8974	0.8	0.8068	24	0.16667	0.15603	1	0	1	24	0.125	0.11968	1	0	1	48	0.29167	0.30789	0.65477	0.00049	1	24	0.20833	0.31117	0.15091	0.00033	1	24	0.41667	0.33688	0.53918	0.0005	1	39	0.20513	0.18648	1	0	1	39	0.20513
ss1712299691	3	A	0.7708	0.7708	0.7083	0.625	0.625	0.6579	0.7179	0.67	0.7159	24	0.45833	0.36082	0.28953	0.00046	1	24	0.29167	0.36082	0.55583	0.00051	1	48	0.41667	0.41754	1	0	1	24	0.41667	0.47872	0.66641	0.00048	1	24	0.41667	0.47872	0.66779	0.00047	1	38	0.47368	0.45614	1	0	1	39	0.51282
ss1712304064	3	C	0.9375	0.9583	0.9479	0.9583	0.9583	0.9359	0.9615	0.88	0.9091	24	0.125	0.11968	1	0	1	24	0.08333	0.08156	1	0	1	48	0.10417	0.09978	1	0	1	24	0.08333	0.08156	1	0	1	24	0.08333	0.08156	1	0	1	39	0.12821	0.12155	1	0	1	39	0.07692
ss1712299692	3	C	0.7917	0.9167	0.7812	0.7708	0.875	0.6026	0.5897	0.65	0.6136	24	0.16667	0.33688	0.03129	0.00018	1	24	0.16667	0.15603	1	0	1	48	0.3125	0.34539	0.6697	0.00046	1	24	0.375	0.36082	1	0	1	24	0.25	0.2234	1	0	1	39	0.38462	0.48518	0.31065	0.00045	1	39	0.5641
ss1712299693	3	G	0.875	0.9792	0.9062	0.9167	0.875	0.9359	0.8846	0.85	0.8636	24	0.16667	0.2234	0.29809	0.00044	1	24	0.04167	0.04167	1	0	1	48	0.1875	0.17171	1	0	1	24	0.08333	0.15603	0.12538	0.00033	1	24	0.25	0.2234	1	0	1	39	0.12821	0.12155	1	0	1	39	0.17949
ss1712299694	3	A	0.8125	0.8333	0.8229	0.875	0.9167	0.7692	0.5513	0.66	0.75	24	0.29167	0.31117	1	0	1	24	0.33333	0.28369	1	0	1	48	0.22917	0.29452	0.14061	0.00034	1	24	0.25	0.2234	1	0	1	24	0.08333	0.15603	0.12662	0.00034	1	39	0.41026	0.35964	0.65125	0.00047	1	39	0.48718
ss1712299695	3	A	0.8542	0.7292	0.7188	0.875	0.7708	0.4744	0.5641	0.4	0.3523	24	0.20833	0.25443	0.39855	0.00047	1	24	0.375	0.40337	1	0	1	48	0.4375	0.40855	0.7294	0.00046	1	24	0.25	0.2234	1	0	1	24	0.29167	0.36082	0.55532	0.00051	1	39	0.48718	0.50516	1	0	1	39	0.46154
ss1712305075	3	A	0.4792	0.3125	0.4479	0.4792	0.3542	0.5641	0.6667	0.67	0.6705	24	0.45833	0.50975	0.69533	0.00048	1	24	0.54167	0.43883	0.35596	0.0005	1	48	0.64583	0.49978	0.04643	0.00022	1	24	0.54167	0.50975	1	0	1	24	0.45833	0.4672	1	0	1	39	0.5641	0.49817	0.51536	0.0005	1	39	0.46154
ss1712299696	3	G	0.8043	0.7708	0.875	0.8542	0.875	0.6795	0.6282	0.65	0.5682	23	0.3913	0.32174	0.54377	0.0005	1	24	0.45833	0.36082	0.28927	0.00045	1	48	0.16667	0.22105	0.13749	0.00034	1	24	0.29167	0.25443	1	0	1	24	0.25	0.2234	1	0	1	39	0.48718	0.44123	0.71378	0.00045	1	39	0.48718
ss1712299697	3	G	0.7917	0.9375	0.875	0.8958	0.7917	0.6538	0.5769	0.62	0.6591	24	0.41667	0.33688	0.53942	0.00051	1	24	0.125	0.11968	1	0	1	48	0.25	0.22105	1	0	1	24	0.125	0.1906	0.20686	0.00041	1	24	0.16667	0.33688	0.03054	0.00017	1	39	0.48718	0.45854	0.73713	0.00042	1	39	0.58974
ss1712299698	3	G	0.8542	0.9167	0.9688	0.875	0.9167	0.8462	0.9103	0.87	0.875	24	0.20833	0.25443	0.39818	0.0005	1	24	0.16667	0.15603	1	0	1	48	0.0625	0.06118	1	0	1	24	0.16667	0.2234	0.29858	0.00045	1	24	0.08333	0.15603	0.12548	0.00033	1	39	0.20513	0.26374	0.19795	0.00039	1	39	0.17949
ss1712299699	3	C	0.6875	0.9167	0.7708	0.8333	0.7292	0.641	0.6026	0.6	0.7614	24	0.45833	0.43883	1	0	1	24	0.16667	0.15603	1	0	1	48	0.29167	0.35702	0.22869	0.00044	1	24	0.25	0.28369	0.50016	0.0005	1	24	0.29167	0.40337	0.29199	0.00046	1	39	0.51282	0.4662	0.7269	0.00044	1	39	0.58974
ss1712299701	3	A	0.5208	0.6667	0.5312	0.5833	0.6875	0.4103	0.4487	0.53	0.5	24	0.79167	0.50975	0.01221	0.00011	1	24	0.41667	0.4539	1	0	1	48	0.52083	0.50329	1	0	1	24	0.5	0.49645	1	0	1	24	0.375	0.43883	0.63478	0.00047	1	39	0.66667	0.49018	0.04414	0.0002	1	39	0.53846
ss1712301155	3	T	0.9167	0.8542	0.8854	0.9167	0.9375	0.8974	0.9103	0.94	0.8488	24	0.16667	0.15603	1	0	1	24	0.29167	0.25443	1	0	1	48	0.14583	0.20504	0.09473	0.00028	1	24	0.16667	0.15603	1	0	1	24	0.125	0.11968	1	0	1	39	0.10256	0.18648	0.0346	0.00019	1	39	0.17949
ss1712304470	3	A	0.8542	0.8333	0.8542	0.875	0.875	0.7692	0.7564	0.71	0.8409	24	0.29167	0.25443	1	0	1	24	0.33333	0.28369	1	0	1	48	0.25	0.25175	1	0	1	24	0.25	0.2234	1	0	1	24	0.16667	0.2234	0.29808	0.00046	1	39	0.30769	0.35964	0.38389	0.00046	1	39	0.38462
ss1712304472	3	C	0.7917	0.7292	0.9062	0.9167	0.875	0.5897	0.6538	0.61	0.6818	24	0.25	0.33688	0.23345	0.00042	1	24	0.54167	0.40337	0.13557	0.00033	1	48	0.1875	0.17171	1	0	1	24	0.16667	0.15603	1	0	1	24	0.08333	0.2234	0.02086	0.00014	1	39	0.51282	0.49018	1	0	1	39	0.53846
ss1712304473	3	T	0.7292	0.6667	0.8021	0.8125	0.5833	0.5641	0.4744	0.54	0.4773	24	0.45833	0.40337	0.63536	0.00048	1	24	0.5	0.4539	1	0	1	48	0.3125	0.32083	1	0	1	24	0.29167	0.31117	1	0	1	24	0.5	0.49645	1	0	1	39	0.51282	0.49817	1	0	1	39	0.53846
ss1712304471	3	G	0.3958	0.5833	0.5312	0.3542	0.5833	0.5769	0.6026	0.62	0.5455	24	0.54167	0.48848	0.68404	0.00048	1	24	0.41667	0.49645	0.67262	0.00048	1	48	0.47917	0.50329	0.77779	0.00041	1	24	0.625	0.4672	0.17507	0.00038	1	24	0.5	0.49645	1	0	1	39	0.4359	0.49451	0.51988	0.0005	1	39	0.38462
rs119055872	3	G	0.375	0.25	0.375	0.375	0.2708	0.7692	0.7564	0.77	0.7841	24	0.41667	0.47872	0.66683	0.00046	1	24	0.33333	0.38298	0.59668	0.00048	1	48	0.45833	0.47368	1	0	1	24	0.41667	0.47872	0.6662	0.00046	1	24	0.375	0.40337	1	0	1	39	0.41026	0.35964	0.65087	0.00047	1	39	0.38462
ss1712304475	3	T	0.9792	1	1	1	1	0.9487	0.9744	0.97	0.9091	24	0.04167	0.04167	1	0	1	Monomorphic			1		1	Monomorphic			1		1	Monomorphic			1		1	Monomorphic			1		1	39	0.10256	0.09857	1	0	1	39	0.05128
ss1712301157	3	A	0.6875	0.5833	0.5833	0.625	0.6458	0.6282	0.6154	0.56	0.5795	24	0.375	0.43883	0.63572	0.00047	1	24	0.33333	0.49645	0.20261	0.0004	1	48	0.5	0.49123	1	0	1	24	0.58333	0.47872	0.39163	0.00048	1	24	0.54167	0.4672	0.65544	0.00048	1	39	0.4359	0.47319	0.73384	0.00043	1	39	0.41026
rs119054744	3	C	0.8958	0.8125	0.8854	0.8958	0.9583	0.859	0.8333	0.91	0.8605	24	0.20833	0.1906	1	0	1	24	0.375	0.31117	0.55057	0.0005	1	48	0.22917	0.20504	1	0	1	24	0.125	0.1906	0.20638	0.00041	1	24	0.08333	0.08156	1	0	1	39	0.28205	0.24542	1	0	1	39	0.33333
ss1712301159	3	C	0.7083	0.8333	0.6979	0.7292	0.75	0.6282	0.6923	0.6	0.6477	24	0.58333	0.42199	0.12643	0.00034	1	24	0.33333	0.28369	1	0	1	48	0.4375	0.4261	1	0	1	24	0.375	0.40337	1	0	1	24	0.5	0.38298	0.27138	0.00045	1	39	0.38462	0.47319	0.30608	0.00047	1	39	0.30769
ss1712301160	3	C	0.3958	0.3333	0.3958	0.4583	0.5	0.7821	0.8333	0.83	0.875	24	0.45833	0.48848	1	0	1	24	0.66667	0.4539	0.02497	0.00015	1	48	0.54167	0.48333	0.5466	0.0005	1	24	0.58333	0.50709	0.67974	0.00046	1	24	0.5	0.51064	1	0	1	39	0.4359	0.34532	0.16152	0.00037	1	39	0.17949
ss1712302299	3	A	0.5417	0.5625	0.5521	0.5	0.5	0.7051	0.8077	0.8	0.7386	24	0.41667	0.50709	0.43284	0.0005	1	24	0.54167	0.50266	1	0	1	48	0.52083	0.49978	1	0	1	23	0.56522	0.51111	0.68936	0.00045	1	24	0.41667	0.51064	0.4308	0.00049	1	39	0.4359	0.42125	1	0	1	39	0.28205
ss1712302298	3	A	0.75	0.4792	0.6562	0.5833	0.7292	0.4615	0.5513	0.47	0.5	24	0.5	0.38298	0.27145	0.00044	1	24	0.54167	0.50975	1	0	1	48	0.39583	0.45592	0.51953	0.0005	1	24	0.75	0.49645	0.01498	0.00012	1	24	0.375	0.40337	1	0	1	39	0.5641	0.5035	0.52534	0.0005	1	39	0.58974
ss1712302297	3	T	0.5	0.7917	0.6042	0.6042	0.6667	0.4744	0.4872	0.61	0.4886	24	0.33333	0.51064	0.11368	0.00031	1	24	0.33333	0.33688	1	0	1	48	0.45833	0.48333	0.76808	0.00042	1	24	0.375	0.48848	0.39108	0.00047	1	24	0.25	0.4539	0.05731	0.00023	1	39	0.53846	0.50516	0.75295	0.00044	1	39	0.51282
ss1712304041	3	A	0.75	0.7083	0.8229	0.8125	0.7917	0.5513	0.4615	0.48	0.375	24	0.41667	0.38298	1	0	1	24	0.5	0.42199	0.6214	0.00047	1	48	0.27083	0.29452	0.62041	0.00048	1	24	0.20833	0.31117	0.15326	0.00035	1	24	0.25	0.33688	0.23137	0.00042	1	39	0.53846	0.50117	0.74839	0.00043	1	39	0.46154
ss1712299626	3	A	0.6042	0.4792	0.5	0.4792	0.6458	0.8718	0.8846	0.86	0.8636	24	0.54167	0.48848	0.68389	0.00047	1	24	0.375	0.50975	0.23592	0.00041	1	48	0.41667	0.50526	0.25695	0.00046	1	24	0.29167	0.50975	0.04696	0.00021	1	24	0.45833	0.4672	1	0	1	39	0.20513	0.22644	0.48201	0.00051	1	39	0.23077
ss1712304042	3	G	0.6667	0.6667	0.6042	0.5833	0.6042	0.5	0.5256	0.52	0.5	24	0.5	0.4539	1	0	1	24	0.41667	0.4539	1	0	1	48	0.45833	0.48333	0.76816	0.00044	1	24	0.58333	0.49645	0.43089	0.00049	1	24	0.70833	0.48848	0.03562	0.0002	1	39	0.58974	0.50649	0.34854	0.00049	1	39	0.53846
ss1712299627	3	G	0.6667	0.5833	0.5938	0.4792	0.75	0.5513	0.4359	0.45	0.4886	24	0.41667	0.4539	1	0	1	24	0.5	0.49645	1	0	1	48	0.64583	0.4875	0.03538	0.00019	1	24	0.375	0.50975	0.23722	0.00045	1	24	0.41667	0.38298	1	0	1	39	0.58974	0.50117	0.33591	0.00048	1	39	0.30769
ss1712304043	3	G	0.375	0.4375	0.4792	0.3333	0.5	0.7051	0.7051	0.75	0.6705	24	0.58333	0.47872	0.39269	0.00049	1	24	0.70833	0.50266	0.09231	0.00028	1	48	0.45833	0.50439	0.57214	0.00049	1	24	0.58333	0.4539	0.20038	0.0004	1	24	0.5	0.51064	1	0	1	39	0.33333	0.42125	0.24875	0.00041	1	39	0.33333
ss1712304044	3	A	0.375	0.4375	0.4792	0.3542	0.5	0.6923	0.7051	0.75	0.6818	24	0.58333	0.47872	0.39198	0.00048	1	24	0.70833	0.50266	0.09045	0.0003	1	48	0.45833	0.50439	0.57122	0.00051	1	24	0.54167	0.4672	0.65546	0.00047	1	24	0.5	0.51064	1	0	1	39	0.35897	0.43157	0.44718	0.0005	1	39	0.33333
ss1712299628	3	A	0.5208	0.6042	0.5938	0.75	0.5625	0.6154	0.5513	0.63	0.6023	24	0.375	0.50975	0.23769	0.00042	1	24	0.625	0.48848	0.21546	0.00041	1	48	0.52083	0.4875	0.76534	0.00042	1	24	0.41667	0.38298	1	0	1	24	0.375	0.50266	0.24077	0.00044	1	39	0.51282	0.47952	0.7423	0.00045	1	39	0.48718
ss1712299643	3	C	0.9167	0.9167	0.8646	0.75	0.8333	0.8718	0.8333	0.84	0.7273	24	0.16667	0.15603	1	0	1	24	0.16667	0.15603	1	0	1	48	0.27083	0.23662	0.57633	0.00049	1	24	0.41667	0.38298	1	0	1	24	0.25	0.28369	0.49967	0.00049	1	39	0.25641	0.22644	1	0	1	39	0.28205
ss1712299653	3	C	0.8958	0.9167	0.8854	0.8333	0.875	0.8333	0.8077	0.78	0.7841	24	0.20833	0.1906	1	0	1	24	0.08333	0.15603	0.1257	0.00031	1	48	0.22917	0.20504	1	0	1	24	0.33333	0.28369	1	0	1	24	0.16667	0.2234	0.29776	0.00044	1	39	0.28205	0.28139	1	0	1	39	0.38462
ss1712299661	3	C	0.9792	1	0.9792	1	1	0.9359	0.9744	0.94	0.9091	24	0.04167	0.04167	1	0	1	Monomorphic			1		1	48	0.04167	0.04123	1	0	1	Monomorphic			1		1	Monomorphic			1		1	39	0.12821	0.12155	1	0	1	39	0.05128
ss1712299662	3	G	0.3958	0.4375	0.5208	0.4792	0.5208	0.5897	0.6667	0.51	0.6932	24	0.45833	0.48848	1	0	1	24	0.54167	0.50266	1	0	1	48	0.54167	0.50439	0.77213	0.00042	1	24	0.45833	0.50975	0.69593	0.00045	1	24	0.54167	0.50975	1	0	1	39	0.46154	0.49018	0.74906	0.00044	1	39	0.46154
ss1712299663	3	C	0.8542	0.9583	0.8958	0.9167	0.9583	0.7564	0.6923	0.81	0.8462	24	0.29167	0.25443	1	0	1	24	0.08333	0.08156	1	0	1	48	0.20833	0.1886	1	0	1	24	0.16667	0.15603	1	0	1	24	0.08333	0.08156	1	0	1	39	0.38462	0.37329	1	0	1	39	0.51282
ss1712297827	3	C	0.9167	0.8958	0.9479	0.875	0.8958	0.6184	0.5658	0.64	0.625	24	0.16667	0.15603	1	0	1	24	0.20833	0.1906	1	0	1	48	0.10417	0.09978	1	0	1	24	0.25	0.2234	1	0	1	24	0.20833	0.1906	1	0	1	38	0.44737	0.47825	0.73914	0.00045	1	38	0.5
ss1712297857	3	G	1	0.8958	0.9792	0.9792	1	0.859	0.859	0.92	0.9659	Monomorphic			1		1	24	0.20833	0.1906	1	0	1	48	0.04167	0.04123	1	0	1	24	0.04167	0.04167	1	0	1	Monomorphic			1		1	39	0.28205	0.24542	1	0	1	39	0.23077
ss1712295769	3	C	0.4375	0.4375	0.4271	0.5208	0.4167	0.7564	0.641	0.73	0.6818	24	0.54167	0.50266	1	0	1	24	0.54167	0.50266	1	0	1	48	0.52083	0.49452	0.77361	0.00043	1	24	0.54167	0.50975	1	0	1	24	0.33333	0.49645	0.20257	0.00039	1	39	0.4359	0.37329	0.40291	0.00048	1	39	0.46154
ss1712295768	3	G	0.9167	0.9792	0.9062	0.8958	0.9167	0.7692	0.8333	0.84	0.8409	24	0.16667	0.15603	1	0	1	24	0.04167	0.04167	1	0	1	48	0.14583	0.17171	0.33884	0.00048	1	24	0.20833	0.1906	1	0	1	24	0.16667	0.15603	1	0	1	39	0.25641	0.35964	0.08839	0.00029	1	39	0.28205
ss1712295767	3	G	0.8125	0.9583	0.9271	0.875	0.8958	0.7308	0.7051	0.62	0.625	24	0.375	0.31117	0.55131	0.0005	1	24	0.08333	0.08156	1	0	1	48	0.10417	0.13662	0.20992	0.00041	1	24	0.25	0.2234	1	0	1	24	0.20833	0.1906	1	0	1	39	0.38462	0.3986	1	0	1	39	0.4359
ss1712295766	3	T	0.4583	0.3958	0.3646	0.4375	0.2917	0.6795	0.7692	0.69	0.7386	24	0.66667	0.50709	0.21285	0.00041	1	24	0.625	0.48848	0.21645	0.0004	1	48	0.47917	0.4682	1	0	1	24	0.29167	0.50266	0.04855	0.00022	1	24	0.41667	0.42199	1	0	1	39	0.4359	0.44123	1	0	1	39	0.41026
ss1712295765	3	C	0.9792	0.9167	0.9271	0.9583	0.9375	0.6538	0.6667	0.75	0.7955	24	0.04167	0.04167	1	0	1	24	0.16667	0.15603	1	0	1	48	0.14583	0.13662	1	0	1	24	0.08333	0.08156	1	0	1	24	0.125	0.11968	1	0	1	39	0.38462	0.45854	0.47774	0.00051	1	39	0.46154
ss1712299606	3	G	0.9583	1	1	1	0.9375	0.9359	0.9359	0.95	0.9205	24	0.08333	0.08156	1	0	1	Monomorphic			1		1	Monomorphic			1		1	Monomorphic			1		1	24	0.125	0.11968	1	0	1	39	0.12821	0.12155	1	0	1	39	0.12821
ss1712301707	3	C	1	0.8958	0.9792	0.9792	1	0.859	0.8462	0.92	0.9432	Monomorphic			1		1	24	0.20833	0.1906	1	0	1	48	0.04167	0.04123	1	0	1	24	0.04167	0.04167	1	0	1	Monomorphic			1		1	39	0.28205	0.24542	1	0	1	39	0.20513
ss1712301389	3	G	0.7917	0.7292	0.5938	0.7292	0.4792	0.6923	0.6026	0.64	0.6705	24	0.25	0.33688	0.23157	0.00042	1	24	0.45833	0.40337	0.63646	0.00049	1	48	0.52083	0.4875	0.76554	0.00043	1	24	0.375	0.40337	1	0	1	24	0.54167	0.50975	1	0	1	39	0.41026	0.43157	1	0	1	39	0.4359
ss1712301390	3	C	0.7917	0.8958	0.8542	0.8333	0.8542	0.8077	0.641	0.77	0.8409	24	0.33333	0.33688	1	0	1	24	0.20833	0.1906	1	0	1	48	0.16667	0.25175	0.04372	0.0002	1	24	0.25	0.28369	0.50178	0.0005	1	24	0.20833	0.25443	0.39873	0.0005	1	39	0.33333	0.31469	1	0	1	39	0.51282
ss1712301391	3	C	0.8125	0.7708	0.7812	0.8542	0.75	0.4872	0.5256	0.55	0.5455	24	0.29167	0.31117	1	0	1	24	0.375	0.36082	1	0	1	48	0.22917	0.34539	0.02956	0.00017	1	24	0.29167	0.25443	1	0	1	24	0.25	0.38298	0.11397	0.00031	1	39	0.66667	0.50616	0.05863	0.00023	1	39	0.53846
ss1712304546	3	G	0.8958	0.9167	0.9271	0.9167	0.9583	0.4359	0.3974	0.43	0.5909	24	0.20833	0.1906	1	0	1	24	0.16667	0.15603	1	0	1	48	0.14583	0.13662	1	0	1	24	0.16667	0.15603	1	0	1	24	0.08333	0.08156	1	0	1	39	0.46154	0.49817	0.74699	0.00045	1	39	0.58974
ss1712304545	3	G	0.8958	0.9167	0.9167	0.8958	0.9583	0.4359	0.359	0.42	0.5795	24	0.20833	0.1906	1	0	1	24	0.16667	0.15603	1	0	1	48	0.16667	0.15439	1	0	1	24	0.20833	0.1906	1	0	1	24	0.08333	0.08156	1	0	1	39	0.46154	0.49817	0.7473	0.00042	1	39	0.5641
ss1712304544	3	T	0.9375	0.9167	0.9271	0.8958	0.9583	0.4744	0.4231	0.44	0.6705	24	0.125	0.11968	1	0	1	24	0.16667	0.15603	1	0	1	48	0.14583	0.13662	1	0	1	24	0.20833	0.1906	1	0	1	24	0.08333	0.08156	1	0	1	39	0.48718	0.50516	1	0	1	39	0.58974
ss1712301480	3	T	0.8958	0.9375	0.9792	0.9167	0.9375	0.9359	0.8974	0.87	0.9205	24	0.20833	0.1906	1	0	1	24	0.125	0.11968	1	0	1	48	0.04167	0.04123	1	0	1	24	0.16667	0.15603	1	0	1	24	0.04167	0.11968	0.06409	0.00025	1	39	0.12821	0.12155	1	0	1	39	0.15385
ss1712301479	3	G	0.9583	1	0.9896	0.9792	0.9375	0.9231	0.9615	1	1	24	0.08333	0.08156	1	0	1	Monomorphic			1		1	48	0.02083	0.02083	1	0	1	24	0.04167	0.04167	1	0	1	24	0.125	0.11968	1	0	1	39	0.10256	0.14386	0.18866	0.0004	1	39	0.02564
ss1712302994	3	T	0.9792	0.75	0.9792	0.9792	0.8958	0.859	0.8718	0.89	0.8864	24	0.04167	0.04167	1	0	1	24	0.41667	0.38298	1	0	1	48	0.04167	0.04123	1	0	1	24	0.04167	0.04167	1	0	1	24	0.20833	0.1906	1	0	1	39	0.28205	0.24542	1	0	1	39	0.25641
ss1712302993	3	G	0.9792	0.8958	0.9583	1	0.9792	0.8846	0.8974	0.84	0.8864	24	0.04167	0.04167	1	0	1	24	0.20833	0.1906	1	0	1	48	0.08333	0.0807	1	0	1	Monomorphic			1		1	24	0.04167	0.04167	1	0	1	39	0.23077	0.20679	1	0	1	39	0.20513
ss1712302992	3	A	0.9167	0.9792	0.9792	0.9167	0.8958	0.9359	0.9103	0.95	0.9205	24	0.16667	0.15603	1	0	1	24	0.04167	0.04167	1	0	1	48	0.04167	0.04123	1	0	1	24	0.16667	0.15603	1	0	1	24	0.20833	0.1906	1	0	1	39	0.12821	0.12155	1	0	1	39	0.17949
ss1712301477	3	A	0.9792	1	0.9896	0.9167	0.9583	0.9359	0.859	0.86	0.8409	24	0.04167	0.04167	1	0	1	Monomorphic			1		1	48	0.02083	0.02083	1	0	1	24	0.16667	0.15603	1	0	1	24	0.08333	0.08156	1	0	1	39	0.12821	0.12155	1	0	1	39	0.23077
ss1712301476	3	A	0.625	0.7083	0.7188	0.7917	0.7292	0.7308	0.7564	0.82	0.8182	24	0.33333	0.47872	0.19344	0.0004	1	24	0.41667	0.42199	1	0	1	48	0.35417	0.40855	0.47305	0.00049	1	24	0.41667	0.33688	0.5403	0.00048	1	24	0.45833	0.40337	0.63481	0.00047	1	39	0.4359	0.3986	0.69513	0.00044	1	39	0.38462
rs119054685	3	C	0.4583	0.6667	0.5625	0.5417	0.4792	0.5256	0.6026	0.61	0.5	24	0.5	0.50709	1	0	1	24	0.41667	0.4539	1	0	1	48	0.5	0.49737	1	0	1	24	0.5	0.50709	1	0	1	24	0.45833	0.50975	0.6944	0.00044	1	39	0.4359	0.50516	0.5196	0.00051	1	39	0.48718
ss1712303187	3	G	0.8125	0.7083	0.8229	0.8125	0.8542	0.7436	0.7308	0.6429	0.6477	24	0.29167	0.31117	1	0	1	24	0.41667	0.42199	1	0	1	48	0.27083	0.29452	0.62055	0.00047	1	24	0.375	0.31117	0.55111	0.0005	1	24	0.29167	0.25443	1	0	1	39	0.51282	0.38628	0.04288	0.0002	1	39	0.38462
ss1712303186	3	G	0.75	0.8542	0.8125	0.7083	0.7917	0.7436	0.7692	0.8	0.7727	24	0.5	0.38298	0.27159	0.00043	1	24	0.29167	0.25443	1	0	1	48	0.33333	0.30789	1	0	1	24	0.5	0.42199	0.62154	0.0005	1	24	0.33333	0.33688	1	0	1	39	0.35897	0.38628	0.68362	0.00047	1	39	0.41026
ss1712303185	3	C	0.6957	0.8542	0.6667	0.587	0.5625	0.4359	0.4872	0.38	0.3409	23	0.6087	0.43285	0.06321	0.00025	1	24	0.29167	0.25443	1	0	1	48	0.45833	0.44912	1	0	1	23	0.3913	0.49565	0.39941	0.00047	1	24	0.625	0.50266	0.40251	0.00051	1	39	0.46154	0.49817	0.74776	0.00043	1	39	0.46154
ss1712303184	3	A	0.5	0.6667	0.5	0.5	0.4792	0.5641	0.641	0.57	0.4432	24	0.5	0.51064	1	0	1	24	0.5	0.4539	1	0	1	48	0.5	0.50526	1	0	1	24	0.58333	0.51064	0.68283	0.00049	1	24	0.45833	0.50975	0.69454	0.00046	1	39	0.61538	0.49817	0.19366	0.00039	1	39	0.46154
ss1712302991	3	T	0.9375	0.9375	0.8438	0.7917	0.75	0.8974	0.8974	0.9184	0.8636	24	0.125	0.11968	1	0	1	24	0.125	0.11968	1	0	1	48	0.22917	0.26645	0.30295	0.00045	1	24	0.33333	0.33688	1	0	1	24	0.41667	0.38298	1	0	1	39	0.20513	0.18648	1	0	1	39	0.20513
ss1712303182	3	A	0.7083	0.6458	0.6979	0.7292	0.75	0.5385	0.6923	0.67	0.6932	24	0.33333	0.42199	0.34471	0.00045	1	24	0.29167	0.4672	0.08377	0.00027	1	48	0.47917	0.4261	0.49985	0.00051	1	24	0.45833	0.40337	0.63614	0.00048	1	24	0.33333	0.38298	0.59598	0.00051	1	39	0.51282	0.5035	1	0	1	39	0.41026
ss1712303181	3	G	0.8261	0.8958	0.7604	0.8125	0.7917	0.7105	0.7179	0.69	0.6023	23	0.26087	0.29372	0.51937	0.00049	1	24	0.20833	0.1906	1	0	1	48	0.35417	0.3682	1	0	1	24	0.29167	0.31117	1	0	1	24	0.33333	0.33688	1	0	1	38	0.52632	0.41684	0.12856	0.00032	1	39	0.35897
ss1712302988	3	C	0.6875	0.6458	0.6458	0.6042	0.5833	0.4872	0.4737	0.42	0.5	24	0.45833	0.43883	1	0	1	24	0.29167	0.4672	0.08477	0.00026	1	48	0.5	0.46228	0.75208	0.00042	1	24	0.45833	0.48848	1	0	1	24	0.58333	0.49645	0.43258	0.0005	1	39	0.51282	0.50616	1	0	1	38	0.47368
ss1712302986	3	A	0.7917	0.8542	0.7083	0.75	0.6875	0.5641	0.5641	0.58	0.5568	24	0.25	0.33688	0.23294	0.00042	1	24	0.20833	0.25443	0.39918	0.00049	1	48	0.41667	0.41754	1	0	1	24	0.41667	0.38298	1	0	1	24	0.375	0.43883	0.63523	0.00048	1	39	0.35897	0.49817	0.10566	0.00031	1	39	0.30769
ss1712302985	3	A	1	1	0.9896	0.8958	0.9375	0.859	0.9079	0.898	0.9432	Monomorphic			1		1	Monomorphic			1		1	48	0.02083	0.02083	1	0	1	24	0.20833	0.1906	1	0	1	24	0.125	0.11968	1	0	1	39	0.23077	0.24542	0.55884	0.00049	1	38	0.18421
ss1712303180	3	A	0.4167	0.2083	0.3958	0.3125	0.3958	0.7308	0.7308	0.59	0.625	24	0.5	0.49645	1	0	1	24	0.33333	0.33688	1	0	1	48	0.5	0.48333	1	0	1	24	0.45833	0.43883	1	0	1	24	0.375	0.48848	0.39156	0.0005	1	39	0.4359	0.3986	0.69415	0.00046	1	39	0.4359
ss1712303179	3	G	0.8542	0.9583	0.8021	0.9167	0.6875	0.6538	0.6026	0.67	0.4545	24	0.29167	0.25443	1	0	1	24	0.08333	0.08156	1	0	1	48	0.3125	0.32083	1	0	1	24	0.16667	0.15603	1	0	1	24	0.45833	0.43883	1	0	1	39	0.38462	0.45854	0.47573	0.00052	1	39	0.4359
ss1712303178	3	C	0.3333	0.2708	0.3125	0.3333	0.3333	0.6923	0.6154	0.75	0.6932	24	0.33333	0.4539	0.35208	0.00046	1	24	0.375	0.40337	1	0	1	48	0.5	0.43421	0.33504	0.00045	1	24	0.66667	0.4539	0.02452	0.00015	1	24	0.41667	0.4539	1	0	1	39	0.41026	0.43157	1	0	1	39	0.51282
ss1712301475	3	C	0.8958	0.875	0.9479	0.9583	0.9583	0.859	0.9103	0.83	0.8182	24	0.20833	0.1906	1	0	1	24	0.25	0.2234	1	0	1	48	0.10417	0.09978	1	0	1	24	0.08333	0.08156	1	0	1	24	0.08333	0.08156	1	0	1	39	0.23077	0.24542	0.55859	0.00048	1	39	0.12821
ss1712304543	3	A	0.9792	0.9583	0.9896	0.9583	0.9583	0.8974	0.8462	0.78	0.8636	24	0.04167	0.04167	1	0	1	24	0.08333	0.08156	1	0	1	48	0.02083	0.02083	1	0	1	24	0.08333	0.08156	1	0	1	24	0.08333	0.08156	1	0	1	39	0.20513	0.18648	1	0	1	39	0.25641
ss1712301473	3	C	0.9167	0.9375	0.9479	0.9167	0.9167	0.7179	0.8462	0.71	0.7841	24	0.16667	0.15603	1	0	1	24	0.125	0.11968	1	0	1	48	0.10417	0.09978	1	0	1	24	0.16667	0.15603	1	0	1	24	0.08333	0.15603	0.12639	0.0003	1	39	0.35897	0.41026	0.44855	0.00051	1	39	0.30769
rs119055786	3	T	0.8958	0.8333	0.7604	0.8333	0.7917	0.7179	0.641	0.69	0.625	24	0.20833	0.1906	1	0	1	24	0.33333	0.28369	1	0	1	48	0.35417	0.3682	1	0	1	24	0.33333	0.28369	1	0	1	24	0.25	0.33688	0.23201	0.00042	1	39	0.51282	0.41026	0.22722	0.00041	1	39	0.35897
ss1712301472	3	A	0.9583	1	0.9896	0.9583	1	0.8846	0.9359	0.94	0.8977	24	0.08333	0.08156	1	0	1	Monomorphic			1		1	48	0.02083	0.02083	1	0	1	24	0.08333	0.08156	1	0	1	Monomorphic			1		1	39	0.23077	0.20679	1	0	1	39	0.07692
ss1712304542	3	T	0.75	0.8125	0.7708	0.75	0.6875	0.2949	0.2692	0.34	0.2386	24	0.41667	0.38298	1	0	1	24	0.29167	0.31117	1	0	1	48	0.29167	0.35702	0.22864	0.0004	1	24	0.33333	0.38298	0.59638	0.00049	1	24	0.375	0.43883	0.63458	0.00048	1	39	0.33333	0.42125	0.24876	0.00043	1	39	0.38462
ss1712301469	3	A	0.6875	0.7292	0.6042	0.5833	0.6667	0.5	0.4359	0.38	0.3523	24	0.45833	0.43883	1	0	1	24	0.375	0.40337	1	0	1	48	0.5	0.48333	1	0	1	24	0.33333	0.49645	0.20143	0.0004	1	24	0.41667	0.4539	1	0	1	39	0.28205	0.50649	0.00956	9e-05	1	39	0.41026
ss1712301468	3	G	0.9167	0.9375	0.9271	0.8958	0.9375	0.8077	0.8333	0.83	0.8977	24	0.16667	0.15603	1	0	1	24	0.125	0.11968	1	0	1	48	0.14583	0.13662	1	0	1	24	0.20833	0.1906	1	0	1	24	0.125	0.11968	1	0	1	39	0.33333	0.31469	1	0	1	39	0.28205
ss1712304541	3	C	0.7083	0.5417	0.7396	0.6667	0.6042	0.6795	0.6538	0.69	0.625	24	0.5	0.42199	0.62092	0.00047	1	24	0.66667	0.50709	0.21377	0.00041	1	48	0.39583	0.38925	1	0	1	24	0.41667	0.4539	1	0	1	24	0.375	0.48848	0.3901	0.00052	1	39	0.38462	0.44123	0.47167	0.00047	1	39	0.64103
ss1712304540	3	C	1	0.9167	0.9896	0.9167	0.9792	0.8077	0.859	0.81	0.8409	Monomorphic			1		1	24	0.16667	0.15603	1	0	1	48	0.02083	0.02083	1	0	1	24	0.16667	0.15603	1	0	1	24	0.04167	0.04167	1	0	1	39	0.23077	0.31469	0.11748	0.00032	1	39	0.28205
ss1712301467	3	G	0.6667	0.9375	0.8229	0.7708	0.8333	0.8462	0.7051	0.58	0.6136	24	0.41667	0.4539	1	0	1	24	0.125	0.11968	1	0	1	48	0.3125	0.29452	1	0	1	24	0.29167	0.36082	0.5552	0.00048	1	24	0.33333	0.28369	1	0	1	39	0.25641	0.26374	1	0	1	39	0.38462
ss1712301102	3	A	0.5625	0.6042	0.625	0.5208	0.625	0.5897	0.5641	0.67	0.6023	24	0.54167	0.50266	1	0	1	24	0.45833	0.48848	1	0	1	48	0.45833	0.47368	1	0	1	24	0.70833	0.50975	0.09761	0.00029	1	24	0.5	0.47872	1	0	1	39	0.51282	0.49018	1	0	1	39	0.5641
ss1712302184	3	G	0.9792	1	0.9688	0.9792	0.9375	0.8205	0.7436	0.83	0.8636	24	0.04167	0.04167	1	0	1	Monomorphic			1		1	48	0.0625	0.06118	1	0	1	24	0.04167	0.04167	1	0	1	24	0.04167	0.11968	0.06342	0.00024	1	39	0.35897	0.29837	0.31804	0.00046	1	39	0.41026
ss1712302183	3	G	0.5208	0.5833	0.6667	0.5625	0.5417	0.6795	0.6538	0.78	0.7159	24	0.625	0.50975	0.41134	0.00049	1	24	0.66667	0.49645	0.11207	0.0003	1	48	0.5	0.44912	0.52156	0.00052	1	24	0.375	0.50266	0.24158	0.00042	1	24	0.66667	0.50709	0.21281	0.00043	1	39	0.4359	0.44123	1	0	1	39	0.38462
ss1712302182	3	A	0.8125	0.8333	0.8125	0.875	0.8125	0.6184	0.5641	0.68	0.625	24	0.29167	0.31117	1	0	1	24	0.25	0.28369	0.50042	0.00049	1	48	0.33333	0.30789	1	0	1	24	0.25	0.2234	1	0	1	24	0.375	0.31117	0.55055	0.00048	1	38	0.55263	0.47825	0.48976	0.0005	1	39	0.41026
ss1712302527	3	G	0.5	0.5208	0.4271	0.4167	0.4792	0.5769	0.6282	0.71	0.5795	24	0.58333	0.51064	0.68257	0.00046	1	24	0.70833	0.50975	0.09812	0.00032	1	48	0.5625	0.49452	0.38483	0.00048	1	24	0.5	0.49645	1	0	1	24	0.54167	0.50975	1	0	1	39	0.4359	0.49451	0.52178	0.00049	1	39	0.4359
ss1712301104	3	A	0.9792	1	0.9479	0.9792	0.9792	0.7308	0.7564	0.84	0.6818	24	0.04167	0.04167	1	0	1	Monomorphic			1		1	48	0.0625	0.09978	0.10367	0.00031	1	24	0.04167	0.04167	1	0	1	24	0.04167	0.04167	1	0	1	39	0.28205	0.3986	0.09899	0.0003	1	39	0.33333
ss1712301103	3	T	0.7083	0.7292	0.7188	0.7083	0.5625	0.4103	0.4744	0.43	0.375	24	0.25	0.42199	0.06038	0.00024	1	24	0.45833	0.40337	0.63621	0.00047	1	48	0.39583	0.40855	1	0	1	24	0.5	0.42199	0.62143	0.00047	1	24	0.375	0.50266	0.24232	0.00043	1	39	0.5641	0.49018	0.50621	0.00052	1	39	0.38462
ss1712302953	3	G	0.9167	0.8542	0.8542	0.9167	0.875	0.6538	0.6538	0.71	0.6628	24	0.16667	0.15603	1	0	1	24	0.29167	0.25443	1	0	1	48	0.20833	0.25175	0.24006	0.00044	1	24	0.16667	0.15603	1	0	1	24	0.08333	0.2234	0.02087	0.00014	1	39	0.58974	0.45854	0.08729	0.00027	1	39	0.53846
ss1712302952	3	G	0.9167	0.8542	0.8542	0.9167	0.875	0.641	0.6538	0.71	0.6591	24	0.16667	0.15603	1	0	1	24	0.29167	0.25443	1	0	1	48	0.20833	0.25175	0.2417	0.0004	1	24	0.16667	0.15603	1	0	1	24	0.08333	0.2234	0.02118	0.00014	1	39	0.61538	0.4662	0.07741	0.00027	1	39	0.53846
ss1712301101	3	A	0.9783	1	1	0.9792	0.9792	0.9615	0.9737	0.97	0.9659	23	0.04348	0.04348	1	0	1	Monomorphic			1		1	Monomorphic			1		1	24	0.04167	0.04167	1	0	1	24	0.04167	0.04167	1	0	1	39	0.07692	0.07493	1	0	1	38	0.05263
ss1712304452	3	A	0.9792	0.8958	0.9792	0.9583	0.9167	0.8718	0.9103	0.9	0.7045	24	0.04167	0.04167	1	0	1	24	0.20833	0.1906	1	0	1	48	0.04167	0.04123	1	0	1	24	0.08333	0.08156	1	0	1	24	0.08333	0.15603	0.12619	0.00033	1	39	0.20513	0.22644	0.4827	0.00051	1	39	0.17949
ss1712304451	3	G	0.9792	0.8958	0.9792	0.9583	0.9167	0.8718	0.9103	0.9	0.7045	24	0.04167	0.04167	1	0	1	24	0.20833	0.1906	1	0	1	48	0.04167	0.04123	1	0	1	24	0.08333	0.08156	1	0	1	24	0.08333	0.15603	0.12661	0.00034	1	39	0.20513	0.22644	0.48297	0.00047	1	39	0.17949
ss1712301095	3	T	0.7083	0.7708	0.8958	0.8542	0.8125	0.8077	0.7949	0.8	0.8523	24	0.5	0.42199	0.62182	0.00048	1	24	0.375	0.36082	1	0	1	48	0.20833	0.1886	1	0	1	24	0.29167	0.25443	1	0	1	24	0.29167	0.31117	1	0	1	39	0.28205	0.31469	0.6046	0.0005	1	39	0.35897
ss1712301094	3	T	0.7708	0.5417	0.7396	0.8125	0.8125	0.6923	0.7949	0.69	0.5795	24	0.20833	0.36082	0.06262	0.00024	1	24	0.5	0.50709	1	0	1	48	0.39583	0.38925	1	0	1	24	0.20833	0.31117	0.1507	0.00036	1	24	0.20833	0.31117	0.15366	0.00037	1	39	0.51282	0.43157	0.28159	0.00047	1	39	0.35897
ss1712301092	3	A	0.7708	0.6667	0.6458	0.625	0.6818	0.6667	0.4872	0.5938	0.622	24	0.375	0.36082	1	0	1	24	0.58333	0.4539	0.20229	0.00041	1	48	0.41667	0.46228	0.53682	0.00053	1	24	0.66667	0.47872	0.0816	0.00028	1	22	0.54545	0.44397	0.35973	0.00048	1	36	0.27778	0.4507	0.02744	0.00016	1	39	0.51282
ss1712301090	3	T	0.4167	0.5	0.3646	0.3542	0.375	0.6795	0.5641	0.57	0.5568	24	0.25	0.49645	0.03114	0.00018	1	24	0.5	0.51064	1	0	1	48	0.4375	0.4682	0.75618	0.00041	1	24	0.375	0.4672	0.3904	0.0005	1	24	0.33333	0.47872	0.19413	0.00041	1	39	0.4359	0.44123	1	0	1	39	0.46154
ss1712298644	3	A	0.9792	0.9375	0.9792	0.8958	0.9583	0.8077	0.8333	0.82	0.8523	24	0.04167	0.04167	1	0	1	24	0.125	0.11968	1	0	1	48	0.04167	0.04123	1	0	1	24	0.20833	0.1906	1	0	1	24	0	0.08156	0.02109	0.00014	1	39	0.33333	0.31469	1	0	1	39	0.23077
ss1712298645	3	A	0.8125	0.8542	0.7396	0.7292	0.75	0.8333	0.7564	0.82	0.8295	24	0.375	0.31117	0.55112	0.00047	1	24	0.29167	0.25443	1	0	1	48	0.4375	0.38925	0.47316	0.00051	1	24	0.54167	0.40337	0.13469	0.00035	1	24	0.33333	0.38298	0.59681	0.00051	1	39	0.28205	0.28139	1	0	1	39	0.28205
ss1712298647	3	T	0.9167	0.9167	0.8854	0.8125	0.8542	0.5789	0.6026	0.55	0.5568	24	0.16667	0.15603	1	0	1	24	0.16667	0.15603	1	0	1	48	0.22917	0.20504	1	0	1	24	0.29167	0.31117	1	0	1	24	0.29167	0.25443	1	0	1	38	0.57895	0.49404	0.33222	0.00047	1	39	0.64103
ss1712298649	3	G	0.8125	0.75	0.7604	0.7917	0.75	0.4342	0.5897	0.44	0.5568	24	0.375	0.31117	0.55079	0.00052	1	24	0.41667	0.38298	1	0	1	48	0.3125	0.3682	0.42188	0.00049	1	24	0.25	0.33688	0.23208	0.00042	1	24	0.41667	0.38298	1	0	1	38	0.5	0.49789	1	0	1	39	0.46154
ss1712300143	3	T	0.8333	0.8958	0.8438	0.8958	0.8958	0.8205	0.7692	0.72	0.7159	24	0.25	0.28369	0.50126	0.00051	1	24	0.125	0.1906	0.20518	0.0004	1	48	0.22917	0.26645	0.30263	0.00047	1	24	0.125	0.1906	0.20559	0.00039	1	24	0.20833	0.1906	1	0	1	39	0.30769	0.29837	1	0	1	39	0.20513
ss1712300144	3	A	1	0.9792	0.9688	0.9167	1	0.8846	0.9231	0.89	0.8977	Monomorphic			1		1	24	0.04167	0.04167	1	0	1	48	0.0625	0.06118	1	0	1	24	0.16667	0.15603	1	0	1	Monomorphic			1		1	39	0.23077	0.20679	1	0	1	39	0.15385
ss1712304172	3	T	0.3125	0.3913	0.4896	0.4792	0.5833	0.5641	0.6282	0.69	0.6591	24	0.625	0.43883	0.05492	0.00024	1	23	0.6087	0.48696	0.37827	0.00046	1	48	0.52083	0.50504	1	0	1	24	0.625	0.50975	0.41006	0.0005	1	24	0.5	0.49645	1	0	1	39	0.51282	0.49817	1	0	1	39	0.53846
ss1712300145	3	T	0.5	0.7708	0.7188	0.7917	0.75	0.641	0.7564	0.67	0.6136	24	0.5	0.51064	1	0	1	24	0.375	0.36082	1	0	1	48	0.39583	0.40855	1	0	1	24	0.41667	0.33688	0.53989	0.0005	1	24	0.25	0.38298	0.11278	0.00031	1	39	0.51282	0.4662	0.72794	0.00046	1	39	0.48718
ss1712300146	3	G	0.75	0.75	0.7604	0.6875	0.7083	0.5256	0.5641	0.59	0.7159	24	0.41667	0.38298	1	0	1	24	0.41667	0.38298	1	0	1	48	0.35417	0.3682	1	0	1	24	0.54167	0.43883	0.35723	0.0005	1	24	0.5	0.42199	0.62071	0.00049	1	39	0.64103	0.50516	0.11437	0.00034	1	39	0.5641
ss1712304173	3	G	0.8333	0.9792	0.6458	0.6875	0.6875	0.5513	0.6282	0.51	0.4545	24	0.33333	0.28369	1	0	1	24	0.04167	0.04167	1	0	1	48	0.54167	0.46228	0.34225	0.00048	1	24	0.54167	0.43883	0.35714	0.00046	1	24	0.45833	0.43883	1	0	1	39	0.53846	0.50117	0.74943	0.00044	1	39	0.4359
ss1712304174	3	G	0.9792	0.9583	0.8438	0.9167	0.8542	0.7179	0.7949	0.84	0.7045	24	0.04167	0.04167	1	0	1	24	0.08333	0.08156	1	0	1	48	0.3125	0.26645	0.57726	0.00049	1	24	0.16667	0.15603	1	0	1	24	0.20833	0.25443	0.39869	0.0005	1	39	0.46154	0.41026	0.69014	0.00048	1	39	0.30769
ss1712300148	3	G	0.9583	0.9792	0.9375	1	0.9792	0.7179	0.7308	0.73	0.8636	24	0.08333	0.08156	1	0	1	24	0.04167	0.04167	1	0	1	48	0.125	0.11842	1	0	1	Monomorphic			1		1	24	0.04167	0.04167	1	0	1	39	0.30769	0.41026	0.13202	0.00031	1	39	0.38462
ss1712300150	3	G	0.9375	0.6458	0.8542	0.8333	0.8333	0.7564	0.7436	0.71	0.6818	24	0.125	0.11968	1	0	1	24	0.54167	0.4672	0.656	0.00048	1	48	0.25	0.25175	1	0	1	24	0.33333	0.28369	1	0	1	24	0.33333	0.28369	1	0	1	39	0.38462	0.37329	1	0	1	39	0.41026
ss1712298764	3	A	0.9375	0.8125	0.8021	0.7917	0.75	0.7051	0.7436	0.65	0.6932	24	0.125	0.11968	1	0	1	24	0.29167	0.31117	1	0	1	48	0.35417	0.32083	0.66297	0.00045	1	24	0.33333	0.33688	1	0	1	24	0.33333	0.38298	0.5963	0.00048	1	39	0.28205	0.42125	0.05364	0.00022	1	39	0.35897
ss1712303843	3	G	0.8958	1	0.9271	0.7708	0.875	0.859	0.7436	0.82	0.8182	24	0.20833	0.1906	1	0	1	Monomorphic			1		1	48	0.14583	0.13662	1	0	1	24	0.45833	0.36082	0.29021	0.00044	1	24	0.08333	0.2234	0.02103	0.00014	1	39	0.17949	0.24542	0.1406	0.00036	1	39	0.35897
ss1712298765	3	T	0.875	0.9375	0.8854	0.8333	0.9167	0.7692	0.8333	0.78	0.7614	24	0.25	0.2234	1	0	1	24	0.125	0.11968	1	0	1	48	0.1875	0.20504	0.4755	0.00049	1	24	0.25	0.28369	0.50262	0.0005	1	24	0.16667	0.15603	1	0	1	39	0.46154	0.35964	0.16376	0.00038	1	39	0.33333
ss1712298766	3	G	0.75	0.8333	0.8021	0.7917	0.6875	0.4744	0.5	0.53	0.5233	24	0.41667	0.38298	1	0	1	24	0.33333	0.28369	1	0	1	48	0.3125	0.32083	1	0	1	24	0.25	0.33688	0.23154	0.00043	1	24	0.54167	0.43883	0.35783	0.00047	1	39	0.4359	0.50516	0.52056	0.00046	1	39	0.48718
ss1712298767	3	T	0.9167	0.8125	0.8646	0.8958	0.8958	0.6282	0.6026	0.61	0.6932	24	0.16667	0.15603	1	0	1	24	0.29167	0.31117	1	0	1	48	0.27083	0.23662	0.57582	0.00048	1	24	0.20833	0.1906	1	0	1	24	0.125	0.1906	0.20584	0.00041	1	39	0.58974	0.47319	0.17227	0.00039	1	39	0.48718
ss1712298768	3	G	0.5833	0.5833	0.5417	0.6667	0.6875	0.5385	0.6282	0.66	0.5	24	0.33333	0.49645	0.20228	0.00043	1	24	0.5	0.49645	1	0	1	48	0.54167	0.50175	0.77136	0.00043	1	24	0.41667	0.4539	1	0	1	24	0.375	0.43883	0.63547	0.00049	1	39	0.51282	0.5035	1	0	1	39	0.38462
ss1712298769	3	G	0.8958	0.8958	0.8958	0.875	0.9167	0.5769	0.6026	0.58	0.5	24	0.125	0.1906	0.2058	0.00041	1	24	0.20833	0.1906	1	0	1	48	0.20833	0.1886	1	0	1	24	0.16667	0.2234	0.2986	0.00047	1	24	0.16667	0.15603	1	0	1	39	0.53846	0.49451	0.74335	0.00043	1	39	0.38462
ss1712299745	3	G	0.9583	0.9583	0.9271	0.9792	0.9792	0.8974	0.9103	0.92	0.8636	24	0.08333	0.08156	1	0	1	24	0.08333	0.08156	1	0	1	48	0.10417	0.13662	0.20916	0.00041	1	24	0.04167	0.04167	1	0	1	24	0.04167	0.04167	1	0	1	39	0.20513	0.18648	1	0	1	39	0.17949
ss1712299746	3	A	0.9792	1	0.9792	0.9792	1	0.8974	0.8718	0.9	0.9432	24	0.04167	0.04167	1	0	1	Monomorphic			1		1	48	0.04167	0.04123	1	0	1	24	0.04167	0.04167	1	0	1	Monomorphic			1		1	39	0.20513	0.18648	1	0	1	39	0.25641
ss1712299747	3	A	0.4375	0.5	0.4792	0.4583	0.4375	0.5769	0.6154	0.56	0.5227	24	0.45833	0.50266	0.69862	0.00048	1	24	0.5	0.51064	1	0	1	48	0.58333	0.50439	0.38495	0.00052	1	24	0.41667	0.50709	0.43229	0.00047	1	24	0.45833	0.50266	0.69705	0.00047	1	39	0.4359	0.49451	0.51996	0.00052	1	39	0.46154
ss1712298374	3	G	0.5625	0.4167	0.5312	0.6042	0.5417	0.5641	0.5641	0.53	0.5682	24	0.54167	0.50266	1	0	1	24	0.75	0.49645	0.01456	0.00012	1	48	0.39583	0.50329	0.15657	0.00034	1	24	0.45833	0.48848	1	0	1	24	0.5	0.50709	1	0	1	39	0.41026	0.49817	0.3312	0.00046	1	39	0.51282
ss1712297799	3	T	0.6875	0.625	0.4896	0.6667	0.7292	0.3974	0.5128	0.4	0.3864	24	0.54167	0.43883	0.3555	0.00048	1	24	0.66667	0.47872	0.08149	0.00029	1	48	0.60417	0.50504	0.24682	0.00044	1	24	0.25	0.4539	0.05756	0.00023	1	24	0.375	0.40337	1	0	1	39	0.4359	0.48518	0.7373	0.00045	1	39	0.46154
ss1712297798	3	G	0.4583	0.7917	0.6354	0.7083	0.6667	0.7564	0.7821	0.74	0.7273	24	0.58333	0.50709	0.68005	0.00045	1	24	0.33333	0.33688	1	0	1	48	0.39583	0.4682	0.35067	0.00047	1	24	0.33333	0.42199	0.34531	0.00047	1	24	0.25	0.4539	0.05701	0.00023	1	39	0.28205	0.37329	0.18445	0.00041	1	39	0.38462
ss1712297797	3	T	0.9792	0.9167	0.9792	0.9375	1	0.8846	0.8718	0.78	0.9318	24	0.04167	0.04167	1	0	1	24	0.08333	0.15603	0.12604	0.00034	1	48	0.04167	0.04123	1	0	1	24	0.04167	0.11968	0.06339	0.00025	1	Monomorphic			1		1	39	0.17949	0.20679	0.40514	0.00049	1	39	0.20513
ss1712302405	3	T	0.9167	0.9583	0.9062	0.9375	0.9792	0.6667	0.6795	0.7	0.7841	24	0.16667	0.15603	1	0	1	24	0.08333	0.08156	1	0	1	48	0.1875	0.17171	1	0	1	24	0.125	0.11968	1	0	1	24	0.04167	0.04167	1	0	1	39	0.5641	0.45022	0.15354	0.00035	1	39	0.33333
ss1712302406	3	C	0.7708	0.7708	0.75	0.625	0.8125	0.5128	0.4231	0.32	0.4091	24	0.375	0.36082	1	0	1	24	0.29167	0.36082	0.55563	0.00048	1	48	0.41667	0.37895	0.70182	0.00047	1	24	0.5	0.47872	1	0	1	24	0.20833	0.31117	0.15183	0.00037	1	39	0.51282	0.50616	1	0	1	39	0.48718
ss1712302407	3	C	1	1	1	1	1	0.9872	0.9744	0.98	0.9318	Monomorphic			1		1	Monomorphic			1		1	Monomorphic			1		1	Monomorphic			1		1	Monomorphic			1		1	39	0.02564	0.02564	1	0	1	39	0.05128
ss1712304757	3	A	1	1	1	1	1	1	0.9872	0.97	0.9186	Monomorphic			1		1	Monomorphic			1		1	Monomorphic			1		1	Monomorphic			1		1	Monomorphic			1		1	Monomorphic			1		1	39	0.02564
ss1712302408	3	G	0.8333	0.9167	0.8854	0.8958	0.8542	0.4872	0.4744	0.51	0.5568	24	0.25	0.28369	0.50142	0.00048	1	24	0.16667	0.15603	1	0	1	48	0.1875	0.20504	0.47456	0.00049	1	24	0.125	0.1906	0.20554	0.00041	1	24	0.29167	0.25443	1	0	1	39	0.41026	0.50616	0.33504	0.00045	1	39	0.48718
ss1712302409	3	A	0.9375	0.8333	0.875	0.9167	0.9583	0.6923	0.6154	0.59	0.5909	24	0.125	0.11968	1	0	1	24	0.25	0.28369	0.50271	0.00051	1	48	0.25	0.22105	1	0	1	24	0.16667	0.15603	1	0	1	24	0.08333	0.08156	1	0	1	39	0.35897	0.43157	0.44905	0.00049	1	39	0.51282
rs119054573	3	T	0.8333	0.7708	0.8854	0.9167	0.875	0.7949	0.8974	0.89	0.9186	24	0.33333	0.28369	1	0	1	24	0.20833	0.36082	0.06219	0.00024	1	48	0.22917	0.20504	1	0	1	24	0.16667	0.15603	1	0	1	24	0.25	0.2234	1	0	1	39	0.30769	0.33034	0.64074	0.00049	1	39	0.20513
rs119054572	3	T	0.875	0.9792	0.875	0.8958	0.8958	0.859	0.9103	0.8	0.7955	24	0.25	0.2234	1	0	1	24	0.04167	0.04167	1	0	1	48	0.20833	0.22105	0.5424	0.00046	1	24	0.20833	0.1906	1	0	1	24	0.20833	0.1906	1	0	1	39	0.28205	0.24542	1	0	1	39	0.12821
ss1712302410	3	T	0.7292	0.7917	0.7292	0.7917	0.7708	0.2692	0.3846	0.3125	0.2841	24	0.375	0.40337	1	0	1	24	0.33333	0.33688	1	0	1	48	0.375	0.39912	0.71974	0.00044	1	24	0.33333	0.33688	1	0	1	24	0.45833	0.36082	0.28897	0.00046	1	39	0.4359	0.3986	0.69444	0.00048	1	39	0.35897
ss1712302411	3	C	0.8125	0.6458	0.8438	0.875	0.8125	0.7692	0.7051	0.62	0.6932	24	0.375	0.31117	0.55163	0.0005	1	24	0.625	0.4672	0.17531	0.00038	1	48	0.3125	0.26645	0.57599	0.00047	1	24	0.25	0.2234	1	0	1	24	0.29167	0.31117	1	0	1	39	0.30769	0.35964	0.38337	0.00049	1	39	0.38462
ss1712304758	3	T	0.8542	0.6875	0.7708	0.7292	0.7708	0.7179	0.7564	0.75	0.8295	24	0.29167	0.25443	1	0	1	24	0.45833	0.43883	1	0	1	48	0.41667	0.35702	0.41227	0.00048	1	24	0.45833	0.40337	0.63517	0.00048	1	24	0.20833	0.36082	0.06235	0.00023	1	39	0.30769	0.41026	0.13039	0.00034	1	39	0.4359
ss1712302412	3	T	0.6042	0.7292	0.5729	0.7174	0.5435	0.3846	0.359	0.36	0.5	24	0.375	0.48848	0.39121	0.0005	1	24	0.375	0.40337	1	0	1	48	0.47917	0.49452	1	0	1	23	0.3913	0.41449	1	0	1	23	0.47826	0.50725	1	0	1	39	0.41026	0.47952	0.49759	0.00049	1	39	0.41026
ss1712304759	3	A	0.7917	0.8958	0.8542	0.7708	0.7917	0.7179	0.7179	0.62	0.75	24	0.33333	0.33688	1	0	1	24	0.20833	0.1906	1	0	1	48	0.25	0.25175	1	0	1	24	0.375	0.36082	1	0	1	24	0.33333	0.33688	1	0	1	39	0.46154	0.41026	0.68973	0.00048	1	39	0.35897
ss1712304760	3	T	0.7917	0.8958	0.7917	0.7708	0.7917	0.7308	0.6026	0.59	0.5568	24	0.33333	0.33688	1	0	1	24	0.20833	0.1906	1	0	1	48	0.29167	0.33333	0.3957	0.00049	1	24	0.375	0.36082	1	0	1	24	0.41667	0.33688	0.54015	0.0005	1	39	0.38462	0.3986	1	0	1	39	0.38462
ss1712304761	3	C	0.8333	0.7292	0.7396	0.75	0.7708	0.7821	0.7564	0.84	0.8721	24	0.33333	0.28369	1	0	1	24	0.45833	0.40337	0.63646	0.00049	1	48	0.4375	0.38925	0.47307	0.0005	1	24	0.33333	0.38298	0.59554	0.00049	1	24	0.375	0.36082	1	0	1	39	0.33333	0.34532	1	0	1	39	0.38462
ss1712304762	3	A	0.8125	0.6875	0.6354	0.7083	0.7292	0.7436	0.7564	0.79	0.8864	24	0.375	0.31117	0.5511	0.0005	1	24	0.54167	0.43883	0.35689	0.00049	1	48	0.47917	0.4682	1	0	1	24	0.41667	0.42199	1	0	1	24	0.375	0.40337	1	0	1	39	0.35897	0.38628	0.68479	0.00044	1	39	0.38462
ss1712302414	3	A	0.6458	0.9583	0.7917	0.8125	0.7917	0.7821	0.7308	0.77	0.7045	24	0.54167	0.4672	0.65561	0.00047	1	24	0.08333	0.08156	1	0	1	48	0.375	0.33333	0.66109	0.00048	1	24	0.29167	0.31117	1	0	1	24	0.33333	0.33688	1	0	1	39	0.38462	0.34532	0.65542	0.00048	1	39	0.4359
ss1712304763	3	C	0.9583	0.9583	0.9583	0.9792	1	0.7692	0.7692	0.75	0.7273	24	0.08333	0.08156	1	0	1	24	0.08333	0.08156	1	0	1	48	0.08333	0.0807	1	0	1	24	0.04167	0.04167	1	0	1	Monomorphic			1		1	39	0.15385	0.35964	0.00109	3e-05	0.809077	39	0.30769
ss1712302415	3	C	0.6875	0.5833	0.6042	0.625	0.6875	0.6154	0.7692	0.74	0.8182	24	0.29167	0.43883	0.15156	0.00037	1	24	0.58333	0.49645	0.4327	0.00051	1	48	0.625	0.48333	0.06797	0.00026	1	24	0.5	0.47872	1	0	1	24	0.20833	0.43883	0.0155	0.00012	1	39	0.35897	0.47952	0.17374	0.00039	1	39	0.35897
ss1712302416	3	G	1	0.9583	0.9896	1	1	0.9359	0.9872	0.98	0.9545	Monomorphic			1		1	24	0.08333	0.08156	1	0	1	48	0.02083	0.02083	1	0	1	Monomorphic			1		1	Monomorphic			1		1	39	0.07692	0.12155	0.12825	0.00033	1	39	0.02564
ss1712304764	3	A	0.7708	0.6875	0.7188	0.8542	0.8542	0.4359	0.2821	0.32	0.3977	24	0.375	0.36082	1	0	1	24	0.375	0.43883	0.63525	0.00049	1	48	0.39583	0.40855	1	0	1	24	0.29167	0.25443	1	0	1	24	0.29167	0.25443	1	0	1	39	0.5641	0.49817	0.51757	0.00046	1	39	0.46154
ss1712302417	3	T	0.9792	1	0.9896	1	1	0.9872	0.9615	0.98	0.9205	24	0.04167	0.04167	1	0	1	Monomorphic			1		1	48	0.02083	0.02083	1	0	1	Monomorphic			1		1	Monomorphic			1		1	39	0.02564	0.02564	1	0	1	39	0.07692
ss1712303075	3	G	0.9583	0.9375	0.9271	0.8333	0.9375	0.7436	0.7308	0.71	0.6705	24	0.08333	0.08156	1	0	1	24	0.125	0.11968	1	0	1	48	0.10417	0.13662	0.20971	0.00041	1	24	0.33333	0.28369	1	0	1	24	0.125	0.11968	1	0	1	39	0.30769	0.38628	0.22304	0.0004	1	39	0.38462
ss1712303076	3	A	0.9583	0.9375	0.9271	0.8333	0.9375	0.7308	0.7179	0.72	0.6705	24	0.08333	0.08156	1	0	1	24	0.125	0.11968	1	0	1	48	0.10417	0.13662	0.20856	0.00041	1	24	0.33333	0.28369	1	0	1	24	0.125	0.11968	1	0	1	39	0.33333	0.3986	0.41403	0.00051	1	39	0.41026
ss1712302418	3	T	0.8542	0.8333	0.8229	0.875	0.8542	0.3974	0.3974	0.42	0.3864	24	0.29167	0.25443	1	0	1	24	0.25	0.28369	0.50115	0.0005	1	48	0.35417	0.29452	0.32032	0.00047	1	24	0.25	0.2234	1	0	1	24	0.29167	0.25443	1	0	1	39	0.48718	0.48518	1	0	1	39	0.48718
ss1712304765	3	G	0.8958	0.8333	0.8125	0.9167	0.8958	0.2821	0.3077	0.2	0.3864	24	0.20833	0.1906	1	0	1	24	0.33333	0.28369	1	0	1	48	0.33333	0.30789	1	0	1	24	0.16667	0.15603	1	0	1	24	0.20833	0.1906	1	0	1	39	0.35897	0.41026	0.4488	0.00049	1	39	0.41026
ss1712304766	3	G	0.9792	0.9375	0.9271	0.7708	0.9583	0.8974	0.859	0.93	0.7727	24	0.04167	0.04167	1	0	1	24	0.125	0.11968	1	0	1	48	0.10417	0.13662	0.2098	0.00038	1	24	0.45833	0.36082	0.28949	0.00045	1	24	0.08333	0.08156	1	0	1	39	0.20513	0.18648	1	0	1	39	0.23077
ss1712304767	3	A	0.9583	0.9375	0.9062	0.6667	0.9167	0.9103	0.859	0.87	0.7273	24	0.08333	0.08156	1	0	1	24	0.125	0.11968	1	0	1	48	0.14583	0.17171	0.33952	0.00044	1	24	0.41667	0.4539	1	0	1	24	0.08333	0.15603	0.12626	0.00032	1	39	0.17949	0.1655	1	0	1	39	0.28205
ss1712304768	3	A	0.5417	0.4167	0.4375	0.5833	0.4792	0.5641	0.6795	0.64	0.5909	24	0.5	0.50709	1	0	1	24	0.66667	0.49645	0.11239	0.00031	1	48	0.54167	0.49737	0.57058	0.00048	1	24	0.41667	0.49645	0.67218	0.00047	1	24	0.54167	0.50975	1	0	1	39	0.46154	0.49817	0.74796	0.00042	1	39	0.4359
ss1712304769	3	G	1	0.9167	1	0.9792	0.9792	0.9359	0.9615	1	0.9318	Monomorphic			1		1	24	0.16667	0.15603	1	0	1	Monomorphic			1		1	24	0.04167	0.04167	1	0	1	24	0.04167	0.04167	1	0	1	39	0.12821	0.12155	1	0	1	39	0.07692
ss1712304770	3	G	0.9375	1	0.9375	1	0.9583	0.8026	0.6923	0.79	0.7273	24	0.125	0.11968	1	0	1	Monomorphic			1		1	48	0.08333	0.11842	0.15321	0.00038	1	Monomorphic			1		1	24	0.08333	0.08156	1	0	1	38	0.28947	0.32105	0.61071	0.00049	1	39	0.41026
ss1712302419	3	G	0.8125	1	0.9479	0.9167	0.875	0.7821	0.9231	0.92	0.8864	24	0.29167	0.31117	1	0	1	Monomorphic			1		1	48	0.10417	0.09978	1	0	1	24	0.16667	0.15603	1	0	1	24	0.16667	0.2234	0.29601	0.00043	1	39	0.4359	0.34532	0.16134	0.00037	1	39	0.15385
ss1712304771	3	C	0.7292	0.75	0.75	0.7083	0.5625	0.3333	0.4231	0.54	0.3636	24	0.45833	0.40337	0.63579	0.00047	1	24	0.41667	0.38298	1	0	1	48	0.33333	0.37895	0.44955	0.0005	1	24	0.41667	0.42199	1	0	1	24	0.375	0.50266	0.24125	0.00042	1	39	0.5641	0.45022	0.15203	0.00036	1	39	0.53846
ss1712302420	3	G	0.625	0.5	0.5729	0.5417	0.5833	0.7949	0.7308	0.67	0.7273	24	0.33333	0.47872	0.19404	0.0004	1	24	0.58333	0.51064	0.68254	0.00046	1	48	0.4375	0.49452	0.55564	0.0005	1	24	0.33333	0.50709	0.11516	0.00031	1	24	0.58333	0.49645	0.43023	0.00048	1	39	0.35897	0.33034	1	0	1	39	0.28205
ss1712304772	3	A	0.7083	0.6042	0.7396	0.8542	0.6667	0.7821	0.6795	0.7	0.7045	24	0.5	0.42199	0.62001	0.00048	1	24	0.54167	0.48848	0.683	0.00048	1	48	0.35417	0.38925	0.70527	0.00045	1	24	0.29167	0.25443	1	0	1	24	0.5	0.4539	1	0	1	39	0.33333	0.34532	1	0	1	39	0.4359
ss1712302265	3	A	0.4583	0.6875	0.4479	0.4792	0.5625	0.5641	0.5	0.51	0.6364	24	0.5	0.50709	1	0	1	24	0.375	0.43883	0.63488	0.0005	1	48	0.47917	0.49978	1	0	1	24	0.45833	0.50975	0.69436	0.00045	1	24	0.375	0.50266	0.24026	0.00043	1	39	0.41026	0.49817	0.33275	0.00046	1	39	0.4359
ss1712303061	3	G	1	1	1	1	1	0.9744	0.9615	0.99	0.9545	Monomorphic			1		1	Monomorphic			1		1	Monomorphic			1		1	Monomorphic			1		1	Monomorphic			1		1	39	0.05128	0.05062	1	0	1	39	0.07692
ss1712303062	3	G	0.6458	0.6667	0.5208	0.5833	0.6667	0.3718	0.3846	0.51	0.4773	24	0.375	0.4672	0.39025	0.00049	1	24	0.5	0.4539	1	0	1	48	0.54167	0.50439	0.77213	0.00042	1	24	0.41667	0.49645	0.67223	0.00047	1	24	0.33333	0.4539	0.35177	0.00047	1	39	0.64103	0.47319	0.0381	0.00019	1	39	0.46154
ss1712303063	3	T	0.75	0.8333	0.7604	0.7917	0.7917	0.4872	0.5	0.57	0.5455	24	0.33333	0.38298	0.59651	0.0005	1	24	0.33333	0.28369	1	0	1	48	0.4375	0.3682	0.25254	0.00043	1	24	0.33333	0.33688	1	0	1	24	0.25	0.33688	0.2306	0.00042	1	39	0.5641	0.50616	0.53174	0.0005	1	39	0.48718
ss1712302266	3	G	0.6042	0.7292	0.5104	0.3958	0.4167	0.8974	0.7949	0.88	0.875	24	0.54167	0.48848	0.68356	0.00047	1	24	0.375	0.40337	1	0	1	48	0.47917	0.50504	0.77763	0.00042	1	24	0.45833	0.48848	1	0	1	24	0.5	0.49645	1	0	1	39	0.20513	0.18648	1	0	1	39	0.30769
ss1712304714	3	G	0.7917	0.8542	0.7812	0.7708	0.8125	0.5513	0.5256	0.52	0.5568	24	0.41667	0.33688	0.53964	0.00052	1	24	0.20833	0.25443	0.39832	0.00049	1	48	0.35417	0.34539	1	0	1	24	0.45833	0.36082	0.28875	0.00046	1	24	0.29167	0.31117	1	0	1	39	0.48718	0.50117	1	0	1	39	0.48718
ss1712302267	3	G	0.6667	0.75	0.6562	0.75	0.75	0.5897	0.6282	0.54	0.5795	24	0.58333	0.4539	0.1994	0.00041	1	24	0.33333	0.38298	0.59657	0.0005	1	48	0.39583	0.45592	0.52017	0.00051	1	24	0.41667	0.38298	1	0	1	24	0.25	0.38298	0.11258	0.00033	1	39	0.51282	0.49018	1	0	1	39	0.48718
ss1712302268	3	A	0.7708	0.8333	0.8646	0.8958	0.8125	0.641	0.6282	0.55	0.5227	24	0.375	0.36082	1	0	1	24	0.16667	0.28369	0.08941	0.00029	1	48	0.27083	0.23662	0.57603	0.00049	1	24	0.20833	0.1906	1	0	1	24	0.375	0.31117	0.5509	0.00051	1	39	0.46154	0.4662	1	0	1	39	0.53846
ss1712304715	3	A	0.8542	0.7292	0.7188	0.8333	0.75	0.4744	0.5513	0.58	0.4545	24	0.125	0.25443	0.04743	0.00021	1	24	0.375	0.40337	1	0	1	48	0.47917	0.40855	0.29521	0.00045	1	24	0.25	0.28369	0.50128	0.00049	1	24	0.41667	0.38298	1	0	1	39	0.58974	0.50516	0.34275	0.00049	1	39	0.53846
ss1712302270	3	G	1	0.9375	0.9792	0.9792	1	0.8333	0.8462	0.73	0.8864	Monomorphic			1		1	24	0.125	0.11968	1	0	1	48	0.04167	0.04123	1	0	1	24	0.04167	0.04167	1	0	1	Monomorphic			1		1	39	0.23077	0.28139	0.26274	0.00044	1	39	0.20513
ss1712302271	3	G	0.7708	0.5625	0.7083	0.7917	0.6875	0.3846	0.4103	0.46	0.5114	24	0.375	0.36082	1	0	1	24	0.45833	0.50266	0.69859	0.00043	1	48	0.45833	0.41754	0.72598	0.00045	1	24	0.33333	0.33688	1	0	1	24	0.45833	0.43883	1	0	1	39	0.46154	0.47952	1	0	1	39	0.61538
ss1712302431	3	A	0.6875	0.8542	0.6979	0.6875	0.5625	0.6667	0.7308	0.69	0.625	24	0.375	0.43883	0.63466	0.00047	1	24	0.20833	0.25443	0.39835	0.00048	1	48	0.39583	0.4261	0.73351	0.00045	1	24	0.54167	0.43883	0.35637	0.00051	1	24	0.45833	0.50266	0.69767	0.00046	1	39	0.51282	0.45022	0.48057	0.00053	1	39	0.28205
ss1712304775	3	G	0.375	0.5208	0.3958	0.3125	0.3125	0.7179	0.6795	0.79	0.6364	24	0.58333	0.47872	0.39159	0.0005	1	24	0.45833	0.50975	0.6938	0.00047	1	48	0.45833	0.48333	0.76783	0.00042	1	24	0.29167	0.43883	0.15147	0.00035	1	24	0.45833	0.43883	1	0	1	39	0.35897	0.41026	0.44687	0.00049	1	39	0.33333
ss1712304774	3	T	0.375	0.6458	0.3958	0.3333	0.2708	0.7051	0.6538	0.74	0.6477	24	0.58333	0.47872	0.39183	0.0005	1	24	0.375	0.4672	0.39023	0.00052	1	48	0.45833	0.48333	0.76696	0.00042	1	24	0.33333	0.4539	0.35132	0.00048	1	24	0.45833	0.40337	0.63629	0.00048	1	39	0.38462	0.42125	0.70146	0.00045	1	39	0.33333
ss1712304773	3	C	0.6957	0.8333	0.6042	0.7708	0.6667	0.4342	0.5513	0.5	0.6136	23	0.52174	0.43285	0.61936	0.00047	1	24	0.33333	0.28369	1	0	1	48	0.375	0.48333	0.13868	0.00036	1	24	0.20833	0.36082	0.06277	0.00024	1	24	0.25	0.4539	0.05699	0.00023	1	38	0.5	0.49789	1	0	1	39	0.33333
ss1712302429	3	G	0.7708	0.6458	0.8438	0.8125	0.75	0.6667	0.5769	0.7	0.6591	24	0.45833	0.36082	0.28861	0.00046	1	24	0.54167	0.4672	0.65547	0.00047	1	48	0.22917	0.26645	0.30362	0.00047	1	24	0.29167	0.31117	1	0	1	24	0.5	0.38298	0.27221	0.00044	1	39	0.41026	0.45022	0.72028	0.00044	1	39	0.4359
ss1712302428	3	A	0.5625	0.6875	0.6354	0.6875	0.75	0.3333	0.4487	0.39	0.3977	24	0.375	0.50266	0.24138	0.00043	1	24	0.54167	0.43883	0.3566	0.00049	1	48	0.39583	0.4682	0.35194	0.00046	1	24	0.54167	0.43883	0.35651	0.00048	1	24	0.33333	0.38298	0.59594	0.0005	1	39	0.35897	0.45022	0.27716	0.00044	1	39	0.4359
ss1712304033	3	G	0.8542	0.7708	0.8646	0.9792	0.875	0.6667	0.6667	0.66	0.6136	24	0.29167	0.25443	1	0	1	24	0.45833	0.36082	0.28843	0.00043	1	48	0.1875	0.23662	0.18455	0.0004	1	24	0.04167	0.04167	1	0	1	24	0.25	0.2234	1	0	1	39	0.30769	0.45022	0.06941	0.00025	1	39	0.41026
ss1712304032	3	A	0.875	0.7708	0.8021	0.7917	0.7917	0.6026	0.6538	0.56	0.6023	24	0.25	0.2234	1	0	1	24	0.45833	0.36082	0.28835	0.00046	1	48	0.3125	0.32083	1	0	1	24	0.33333	0.33688	1	0	1	24	0.33333	0.33688	1	0	1	39	0.48718	0.48518	1	0	1	39	0.38462
ss1712299580	3	T	0.7609	0.6522	0.7604	0.925	0.6957	0.6282	0.5897	0.61	0.5455	23	0.30435	0.37198	0.55991	0.00049	1	23	0.52174	0.46377	0.66252	0.00047	1	48	0.35417	0.3682	1	0	1	20	0.15	0.14231	1	0	1	23	0.34783	0.43285	0.3653	0.00046	1	39	0.38462	0.47319	0.30682	0.00045	1	39	0.5641
ss1712299578	3	A	0.75	0.7708	0.6458	0.6667	0.6667	0.5641	0.5	0.43	0.5114	24	0.33333	0.38298	0.59546	0.00048	1	24	0.45833	0.36082	0.28936	0.00046	1	48	0.5	0.46228	0.75185	0.00042	1	24	0.5	0.4539	1	0	1	24	0.5	0.4539	1	0	1	39	0.5641	0.49817	0.51786	0.00048	1	39	0.53846
ss1712299579	3	C	0.9792	0.9792	0.9792	0.9583	0.9792	0.9615	0.9359	0.98	0.9432	24	0.04167	0.04167	1	0	1	24	0.04167	0.04167	1	0	1	48	0.04167	0.04123	1	0	1	24	0.08333	0.08156	1	0	1	24	0.04167	0.04167	1	0	1	39	0.07692	0.07493	1	0	1	39	0.12821
ss1712304031	3	C	0.6458	0.5	0.5938	0.4792	0.4167	0.8974	0.8974	0.85	0.8295	24	0.54167	0.4672	0.6569	0.00047	1	24	0.5	0.51064	1	0	1	48	0.47917	0.4875	1	0	1	24	0.29167	0.50975	0.04686	0.00021	1	24	0.58333	0.49645	0.43243	0.0005	1	39	0.15385	0.18648	0.32802	0.00048	1	39	0.15385
ss1712299576	3	G	0.9375	0.8542	0.9271	0.9167	0.9375	0.7821	0.7949	0.76	0.7386	24	0.125	0.11968	1	0	1	24	0.29167	0.25443	1	0	1	48	0.14583	0.13662	1	0	1	24	0.08333	0.15603	0.12585	0.00033	1	24	0.125	0.11968	1	0	1	39	0.38462	0.34532	0.65468	0.00048	1	39	0.41026
ss1712299575	3	C	0.7292	0.8958	0.6667	0.6667	0.6667	0.6538	0.6154	0.77	0.625	24	0.375	0.40337	1	0	1	24	0.20833	0.1906	1	0	1	48	0.41667	0.44912	0.74525	0.00042	1	24	0.5	0.4539	1	0	1	24	0.41667	0.4539	1	0	1	39	0.53846	0.45854	0.3108	0.00046	1	39	0.46154
ss1712299811	3	G	0.9167	0.8333	0.875	0.9167	0.7292	0.7051	0.6923	0.73	0.6136	24	0.16667	0.15603	1	0	1	24	0.33333	0.28369	1	0	1	48	0.20833	0.22105	0.54108	0.00049	1	24	0.16667	0.15603	1	0	1	24	0.20833	0.40337	0.02854	0.00017	1	39	0.4359	0.42125	1	0	1	39	0.30769
ss1712304030	3	C	0.7083	0.7292	0.625	0.6875	0.7292	0.5769	0.4487	0.49	0.5114	24	0.33333	0.42199	0.34626	0.00047	1	24	0.45833	0.40337	0.63536	0.00047	1	48	0.41667	0.47368	0.53783	0.00048	1	24	0.45833	0.43883	1	0	1	24	0.45833	0.40337	0.63559	0.00049	1	39	0.64103	0.49451	0.09861	0.0003	1	39	0.58974
ss1712299574	3	A	0.75	0.8958	0.75	0.7708	0.6875	0.4872	0.5897	0.53	0.4432	24	0.33333	0.38298	0.59541	0.0005	1	24	0.20833	0.1906	1	0	1	48	0.45833	0.37895	0.24626	0.00042	1	24	0.45833	0.36082	0.28958	0.00046	1	24	0.45833	0.43883	1	0	1	39	0.41026	0.50616	0.33368	0.00046	1	39	0.51282
ss1712304087	3	G	0.9375	0.875	0.875	0.875	0.8333	0.4103	0.3718	0.34	0.2955	24	0.125	0.11968	1	0	1	24	0.25	0.2234	1	0	1	48	0.25	0.22105	1	0	1	24	0.16667	0.2234	0.29908	0.00046	1	24	0.33333	0.28369	1	0	1	39	0.35897	0.49018	0.10907	0.00032	1	39	0.64103
ss1712304086	3	G	0.9375	0.8333	0.9271	0.875	0.875	0.5385	0.6282	0.57	0.5795	24	0.125	0.11968	1	0	1	24	0.33333	0.28369	1	0	1	48	0.14583	0.13662	1	0	1	24	0.25	0.2234	1	0	1	24	0.25	0.2234	1	0	1	39	0.35897	0.5035	0.10542	0.0003	1	39	0.48718
ss1712299809	3	G	0.6875	0.7917	0.5938	0.7083	0.7083	0.4872	0.5128	0.41	0.4205	24	0.375	0.43883	0.63634	0.00049	1	24	0.41667	0.33688	0.5392	0.00049	1	48	0.39583	0.4875	0.23598	0.00043	1	24	0.25	0.42199	0.06024	0.00023	1	24	0.41667	0.42199	1	0	1	39	0.46154	0.50616	0.74846	0.00043	1	39	0.51282
ss1712299808	3	C	0.2083	0.5417	0.2083	0.2917	0.3125	0.8718	0.9231	0.91	0.9205	24	0.25	0.33688	0.23318	0.00042	1	24	0.41667	0.50709	0.43332	0.00051	1	48	0.25	0.33333	0.09604	0.0003	1	24	0.5	0.42199	0.62238	0.00049	1	24	0.375	0.43883	0.63534	0.00047	1	39	0.25641	0.22644	1	0	1	39	0.15385
ss1712298113	3	C	0.8958	0.7292	0.9062	0.8542	0.9583	0.7179	0.7308	0.73	0.6818	24	0.125	0.1906	0.205	0.00042	1	24	0.54167	0.40337	0.13493	0.00035	1	48	0.14583	0.17171	0.33618	0.00047	1	24	0.29167	0.25443	1	0	1	24	0.08333	0.08156	1	0	1	39	0.30769	0.41026	0.13113	0.00033	1	39	0.4359
rs119054754	3	G	0.5833	0.75	0.6146	0.625	0.6667	0.5128	0.5	0.42	0.4091	24	0.75	0.49645	0.01456	0.00012	1	24	0.41667	0.38298	1	0	1	48	0.47917	0.47873	1	0	1	24	0.5	0.47872	1	0	1	24	0.5	0.4539	1	0	1	39	0.41026	0.50616	0.33399	0.00049	1	39	0.53846
ss1712298112	3	C	0.8542	0.8125	0.9375	0.875	0.9167	0.8108	0.6579	0.6429	0.6829	24	0.29167	0.25443	1	0	1	24	0.29167	0.31117	1	0	1	48	0.125	0.11842	1	0	1	24	0.25	0.2234	1	0	1	24	0.16667	0.15603	1	0	1	37	0.32432	0.311	1	0	1	38	0.52632
ss1712298111	3	T	0.8333	0.625	0.75	0.7708	0.8333	0.8077	0.8205	0.82	0.7045	24	0.16667	0.28369	0.08953	0.00029	1	24	0.58333	0.47872	0.39217	0.0005	1	48	0.375	0.37895	1	0	1	24	0.375	0.36082	1	0	1	24	0.33333	0.28369	1	0	1	39	0.33333	0.31469	1	0	1	39	0.20513
ss1712298109	3	G	0.8125	0.7917	0.8229	0.8125	0.7917	0.4615	0.5513	0.71	0.5909	24	0.20833	0.31117	0.15256	0.00035	1	24	0.33333	0.33688	1	0	1	48	0.3125	0.29452	1	0	1	24	0.375	0.31117	0.55084	0.00049	1	24	0.25	0.33688	0.23281	0.0004	1	39	0.46154	0.5035	0.74734	0.00042	1	39	0.58974
ss1712301068	3	A	0.9167	0.9583	0.875	0.875	0.875	0.8846	0.8205	0.87	0.875	24	0.08333	0.15603	0.12667	0.00031	1	24	0.08333	0.08156	1	0	1	48	0.25	0.22105	1	0	1	24	0.25	0.2234	1	0	1	24	0.16667	0.2234	0.29993	0.00047	1	39	0.23077	0.20679	1	0	1	39	0.30769
rs119054722	3	G	0.9167	0.9583	0.9583	0.9792	0.9583	0.9615	0.9103	0.88	0.8523	24	0.16667	0.15603	1	0	1	24	0.08333	0.08156	1	0	1	48	0.08333	0.0807	1	0	1	24	0.04167	0.04167	1	0	1	24	0.08333	0.08156	1	0	1	39	0.07692	0.07493	1	0	1	39	0.12821
ss1712301069	3	A	0.5652	0.625	0.413	0.6875	0.5	0.7051	0.7436	0.76	0.6705	23	0.43478	0.50242	0.67366	0.00045	1	24	0.5	0.47872	1	0	1	46	0.34783	0.49021	0.06758	0.00024	1	24	0.54167	0.43883	0.35673	0.00047	1	24	0.58333	0.51064	0.68255	0.00046	1	39	0.4359	0.42125	1	0	1	39	0.35897
ss1712301070	3	T	0.6667	0.5833	0.625	0.6458	0.5833	0.6667	0.5513	0.48	0.5568	24	0.41667	0.4539	1	0	1	24	0.66667	0.49645	0.11193	0.00032	1	48	0.45833	0.47368	1	0	1	24	0.625	0.4672	0.17469	0.00041	1	24	0.5	0.49645	1	0	1	39	0.30769	0.45022	0.0697	0.00025	1	39	0.4359
ss1712304447	3	C	0.75	0.7708	0.6979	0.5208	0.6458	0.641	0.5897	0.5408	0.5476	24	0.25	0.38298	0.11347	0.00031	1	24	0.45833	0.36082	0.28853	0.00045	1	48	0.52083	0.4261	0.17227	0.00037	1	24	0.54167	0.50975	1	0	1	24	0.45833	0.4672	1	0	1	39	0.61538	0.4662	0.07873	0.00027	1	39	0.41026
ss1712300807	3	G	0.9583	0.8958	0.9167	0.9375	0.9583	0.859	0.859	0.86	0.8295	24	0.08333	0.08156	1	0	1	24	0.20833	0.1906	1	0	1	48	0.125	0.15439	0.27189	0.00045	1	24	0.125	0.11968	1	0	1	24	0.08333	0.08156	1	0	1	39	0.23077	0.24542	0.55837	0.00051	1	39	0.28205
ss1712302148	3	G	0.9792	1	0.9792	0.9792	1	0.8462	0.9615	0.89	0.9432	24	0.04167	0.04167	1	0	1	Monomorphic			1		1	48	0.04167	0.04123	1	0	1	24	0.04167	0.04167	1	0	1	Monomorphic			1		1	39	0.25641	0.26374	1	0	1	39	0.07692
ss1712302147	3	C	0.8125	0.875	0.7188	0.8125	0.6667	0.6282	0.5641	0.62	0.6591	24	0.375	0.31117	0.55025	0.0005	1	24	0.25	0.2234	1	0	1	48	0.35417	0.40855	0.47008	0.0005	1	24	0.375	0.31117	0.55125	0.00052	1	24	0.58333	0.4539	0.19824	0.00039	1	39	0.4359	0.47319	0.73473	0.00044	1	39	0.25641
ss1712299570	3	T	0.6458	0.625	0.6562	0.6458	0.6875	0.8205	0.8077	0.78	0.7614	24	0.29167	0.4672	0.08454	0.00027	1	24	0.58333	0.47872	0.39122	0.00049	1	48	0.52083	0.45592	0.35608	0.00049	1	24	0.54167	0.4672	0.6559	0.00046	1	24	0.45833	0.43883	1	0	1	39	0.35897	0.29837	0.31994	0.00046	1	39	0.28205
ss1712299569	3	A	0.9167	0.8542	0.9167	0.8958	0.875	0.8846	0.9231	0.9	0.9091	24	0.16667	0.15603	1	0	1	24	0.29167	0.25443	1	0	1	48	0.16667	0.15439	1	0	1	24	0.125	0.1906	0.20696	0.0004	1	24	0.25	0.2234	1	0	1	39	0.23077	0.20679	1	0	1	39	0.15385
ss1712304029	3	G	0.9167	0.9375	0.9271	0.9167	0.9167	0.8846	0.9231	0.92	0.9205	24	0.16667	0.15603	1	0	1	24	0.125	0.11968	1	0	1	48	0.14583	0.13662	1	0	1	24	0.08333	0.15603	0.12693	0.00033	1	24	0.16667	0.15603	1	0	1	39	0.23077	0.20679	1	0	1	39	0.15385
ss1712299568	3	A	0.9167	0.8958	0.9792	0.8333	0.9167	0.7564	0.7051	0.72	0.7159	24	0.16667	0.15603	1	0	1	24	0.125	0.1906	0.20615	0.00042	1	48	0.04167	0.04123	1	0	1	24	0.25	0.28369	0.50191	0.00052	1	24	0.16667	0.15603	1	0	1	39	0.38462	0.37329	1	0	1	39	0.38462
ss1712299567	3	C	0.9167	0.875	0.9468	0.9583	0.9583	0.7692	0.7692	0.79	0.7841	24	0.16667	0.15603	1	0	1	24	0.25	0.2234	1	0	1	47	0.10638	0.10181	1	0	1	24	0.08333	0.08156	1	0	1	24	0.08333	0.08156	1	0	1	39	0.46154	0.35964	0.16255	0.00038	1	39	0.41026
ss1712299565	3	T	0.7292	0.8333	0.75	0.7083	0.7708	0.7308	0.8205	0.79	0.7955	24	0.45833	0.40337	0.63646	0.00048	1	24	0.25	0.28369	0.50164	0.00052	1	48	0.41667	0.37895	0.70198	0.00045	1	24	0.41667	0.42199	1	0	1	24	0.375	0.36082	1	0	1	39	0.4359	0.3986	0.69512	0.00046	1	39	0.30769
ss1712299564	3	A	0.7381	0.8333	0.7396	0.7708	0.8125	0.5385	0.3846	0.46	0.4659	21	0.33333	0.39605	0.5796	0.00049	1	24	0.33333	0.28369	1	0	1	48	0.35417	0.38925	0.70659	0.00043	1	24	0.29167	0.36082	0.5558	0.00048	1	24	0.29167	0.31117	1	0	1	39	0.35897	0.5035	0.10626	0.0003	1	39	0.46154
ss1712299563	3	A	0.9167	0.6458	0.883	0.913	0.9091	0.4359	0.3846	0.54	0.5455	24	0.16667	0.15603	1	0	1	24	0.29167	0.4672	0.08443	0.00029	1	47	0.14894	0.20888	0.09957	0.00029	1	23	0.08696	0.16232	0.13138	0.00033	1	22	0.09091	0.16913	0.13784	0.00034	1	39	0.5641	0.49817	0.51587	0.0005	1	39	0.46154
ss1712299562	3	C	0.8333	0.9792	0.8438	0.8958	0.7917	0.7179	0.7564	0.74	0.6364	24	0.33333	0.28369	1	0	1	24	0.04167	0.04167	1	0	1	48	0.27083	0.26645	1	0	1	24	0.20833	0.1906	1	0	1	24	0.33333	0.33688	1	0	1	39	0.25641	0.41026	0.04005	0.00018	1	39	0.4359
ss1712299561	3	G	0.9792	0.9375	0.9688	1	1	0.9744	0.9231	0.9	0.9091	24	0.04167	0.04167	1	0	1	24	0.125	0.11968	1	0	1	48	0.0625	0.06118	1	0	1	Monomorphic			1		1	Monomorphic			1		1	39	0.05128	0.05062	1	0	1	39	0.15385
ss1712299560	3	T	0.5208	0.6875	0.4583	0.5417	0.4583	0.4872	0.5256	0.5	0.5682	24	0.54167	0.50975	1	0	1	24	0.54167	0.43883	0.35615	0.00046	1	48	0.5	0.50175	1	0	1	24	0.5	0.50709	1	0	1	24	0.5	0.50709	1	0	1	39	0.51282	0.50616	1	0	1	39	0.48718
ss1712299559	3	C	0.9167	0.9565	0.9375	0.9583	0.9348	0.9231	0.8974	0.93	0.8523	24	0.16667	0.15603	1	0	1	23	0.08696	0.08502	1	0	1	48	0.125	0.11842	1	0	1	24	0	0.08156	0.02075	0.00014	1	23	0.04348	0.12464	0.06594	0.00025	1	39	0.15385	0.14386	1	0	1	39	0.15385
ss1712299557	3	A	0.9375	0.9167	0.8958	0.9348	0.9375	0.8205	0.7692	0.7	0.7273	24	0.125	0.11968	1	0	1	24	0.08333	0.15603	0.12623	0.00033	1	48	0.20833	0.1886	1	0	1	23	0.13043	0.12464	1	0	1	24	0.125	0.11968	1	0	1	39	0.25641	0.29837	0.57794	0.00048	1	39	0.35897
rs119056086	3	C	0.5652	0.5625	0.4375	0.4375	0.4792	0.8462	0.9103	0.84	0.9318	23	0.6087	0.50242	0.4055	0.00049	1	24	0.70833	0.50266	0.09069	0.00029	1	48	0.54167	0.49737	0.56964	0.0005	1	24	0.54167	0.50266	1	0	1	24	0.54167	0.50975	1	0	1	39	0.30769	0.26374	0.56488	0.00048	1	39	0.12821
ss1712299555	3	A	0.8333	0.9375	0.6667	0.8125	0.7292	0.7051	0.7692	0.63	0.7614	24	0.33333	0.28369	1	0	1	24	0.125	0.11968	1	0	1	48	0.5	0.44912	0.52408	0.00049	1	24	0.29167	0.31117	1	0	1	24	0.45833	0.40337	0.63556	0.00045	1	39	0.48718	0.42125	0.44794	0.00051	1	39	0.30769
ss1712299554	3	T	0.8958	0.8333	0.875	0.8542	0.9375	0.7949	0.6923	0.67	0.7273	24	0.20833	0.1906	1	0	1	24	0.25	0.28369	0.50032	0.0005	1	48	0.25	0.22105	1	0	1	24	0.29167	0.25443	1	0	1	24	0.125	0.11968	1	0	1	39	0.35897	0.33034	1	0	1	39	0.41026
ss1712299553	3	T	0.5	0.5	0.5521	0.5833	0.5	0.5897	0.5641	0.6	0.5341	24	0.58333	0.51064	0.6825	0.00046	1	24	0.58333	0.51064	0.6817	0.00045	1	48	0.47917	0.49978	1	0	1	24	0.58333	0.49645	0.43191	0.00047	1	24	0.5	0.51064	1	0	1	39	0.5641	0.49018	0.5054	0.00051	1	39	0.61538
ss1712304028	3	A	0.7609	0.7083	0.7917	0.8333	0.8958	0.4605	0.5769	0.46	0.4318	23	0.3913	0.37198	1	0	1	24	0.58333	0.42199	0.12778	0.00033	1	48	0.33333	0.33333	1	0	1	24	0.33333	0.28369	1	0	1	24	0.20833	0.1906	1	0	1	38	0.39474	0.50351	0.20632	0.00039	1	39	0.58974
ss1712304027	3	A	0.8333	0.6458	0.6979	0.6458	0.8542	0.5513	0.5641	0.55	0.5682	24	0.33333	0.28369	1	0	1	24	0.625	0.4672	0.17511	0.00037	1	48	0.47917	0.4261	0.49845	0.00051	1	24	0.54167	0.4672	0.65533	0.00047	1	24	0.29167	0.25443	1	0	1	39	0.4359	0.50117	0.5214	0.00053	1	39	0.71795
ss1712304026	3	T	0.7292	0.7917	0.7708	0.7917	0.6875	0.8462	0.7564	0.7	0.7386	24	0.45833	0.40337	0.6354	0.00048	1	24	0.33333	0.33688	1	0	1	48	0.41667	0.35702	0.41376	0.00049	1	24	0.41667	0.33688	0.53991	0.00048	1	24	0.45833	0.43883	1	0	1	39	0.25641	0.26374	1	0	1	39	0.33333
ss1712299552	3	T	0.9167	0.9375	0.8298	0.8542	0.8333	0.6538	0.7051	0.54	0.625	24	0.16667	0.15603	1	0	1	24	0.125	0.11968	1	0	1	47	0.29787	0.28552	1	0	1	24	0.29167	0.25443	1	0	1	24	0.33333	0.28369	1	0	1	39	0.4359	0.45854	1	0	1	39	0.38462
ss1712304025	3	A	0.5476	0.875	0.6064	0.6087	0.6667	0.7568	0.5641	0.73	0.75	21	0.42857	0.50755	0.66104	0.00045	1	24	0.16667	0.2234	0.29884	0.00046	1	47	0.44681	0.4825	0.76137	0.00043	1	23	0.6087	0.48696	0.37846	0.00047	1	24	0.41667	0.4539	1	0	1	37	0.48649	0.3732	0.08117	0.00027	1	39	0.5641
ss1712299550	3	T	0.4583	0.6458	0.6875	0.6667	0.75	0.5641	0.6282	0.41	0.5	24	0.5	0.50709	1	0	1	24	0.375	0.4672	0.39093	0.0005	1	48	0.41667	0.43421	1	0	1	24	0.58333	0.4539	0.19927	0.00039	1	24	0.41667	0.38298	1	0	1	39	0.51282	0.49817	1	0	1	39	0.48718
ss1712300538	3	T	0.7917	0.9167	0.875	0.7917	0.8542	0.9359	0.9359	0.95	0.9659	24	0.25	0.33688	0.23291	0.00042	1	24	0.16667	0.15603	1	0	1	48	0.25	0.22105	1	0	1	24	0.25	0.33688	0.23193	0.00041	1	24	0.20833	0.25443	0.39754	0.0005	1	39	0.12821	0.12155	1	0	1	39	0.12821
ss1712300537	3	G	0.9583	1	0.9255	0.8542	0.9583	0.8077	0.7564	0.81	0.7273	24	0.08333	0.08156	1	0	1	Monomorphic			1		1	47	0.14894	0.13933	1	0	1	24	0.29167	0.25443	1	0	1	24	0.08333	0.08156	1	0	1	39	0.28205	0.31469	0.60455	0.00048	1	39	0.33333
ss1712297746	3	C	0.7917	0.8125	0.7188	0.6458	0.7917	0.7763	0.7436	0.77	0.6364	24	0.41667	0.33688	0.53853	0.0005	1	24	0.29167	0.31117	1	0	1	48	0.4375	0.40855	0.73024	0.00045	1	24	0.54167	0.4672	0.6557	0.00046	1	24	0.33333	0.33688	1	0	1	38	0.34211	0.35193	1	0	1	39	0.35897
ss1712296939	3	C	0.9583	0.9167	0.9479	0.9792	0.9583	0.9231	0.859	0.88	0.9318	24	0.08333	0.08156	1	0	1	24	0.16667	0.15603	1	0	1	48	0.10417	0.09978	1	0	1	24	0.04167	0.04167	1	0	1	24	0.08333	0.08156	1	0	1	39	0.15385	0.14386	1	0	1	39	0.23077
ss1712296938	3	T	0.8542	0.75	0.7708	0.7708	0.7708	0.6667	0.6795	0.74	0.7386	24	0.29167	0.25443	1	0	1	24	0.33333	0.38298	0.59605	0.00049	1	48	0.25	0.35702	0.04684	0.00021	1	24	0.45833	0.36082	0.28812	0.00044	1	24	0.29167	0.36082	0.55602	0.0005	1	39	0.41026	0.45022	0.71829	0.00046	1	39	0.53846
ss1712303479	3	A	0.5833	0.7708	0.617	0.625	0.8333	0.5132	0.5385	0.4375	0.5568	24	0.33333	0.49645	0.20104	0.00039	1	24	0.45833	0.36082	0.28906	0.00046	1	47	0.46809	0.47769	1	0	1	24	0.41667	0.47872	0.66617	0.00046	1	24	0.25	0.28369	0.50179	0.00051	1	38	0.55263	0.50632	0.74523	0.00045	1	39	0.46154
ss1712303478	3	T	0.8958	0.9375	0.8854	0.9375	0.9167	0.6154	0.6154	0.65	0.5455	24	0.125	0.1906	0.20558	0.00039	1	24	0.125	0.11968	1	0	1	48	0.22917	0.20504	1	0	1	24	0.125	0.11968	1	0	1	24	0.16667	0.15603	1	0	1	39	0.46154	0.47952	1	0	1	39	0.51282
rs119055793	3	C	0.4583	0.5417	0.5312	0.4375	0.3958	0.5513	0.5641	0.52	0.5795	24	0.66667	0.50709	0.21366	0.0004	1	24	0.66667	0.50709	0.21222	0.00041	1	48	0.35417	0.50329	0.04715	0.0002	1	24	0.54167	0.50266	1	0	1	24	0.45833	0.48848	1	0	1	39	0.48718	0.50117	1	0	1	39	0.46154
ss1712296937	3	C	0.7708	0.6458	0.7917	0.75	0.8125	0.5641	0.5769	0.59	0.5682	24	0.375	0.36082	1	0	1	24	0.54167	0.4672	0.6557	0.0005	1	48	0.33333	0.33333	1	0	1	24	0.25	0.38298	0.11293	0.00032	1	24	0.375	0.31117	0.55109	0.00049	1	39	0.41026	0.49817	0.33409	0.00044	1	39	0.53846
ss1712296936	3	T	1	0.9167	1	1	1	0.9872	0.9744	0.96	0.9205	Monomorphic			1		1	24	0.16667	0.15603	1	0	1	Monomorphic			1		1	Monomorphic			1		1	Monomorphic			1		1	39	0.02564	0.02564	1	0	1	39	0.05128
ss1712296935	3	T	0.7292	0.875	0.7812	0.8333	0.8333	0.8846	0.8846	0.95	0.8295	24	0.375	0.40337	1	0	1	24	0.25	0.2234	1	0	1	48	0.35417	0.34539	1	0	1	24	0.33333	0.28369	1	0	1	24	0.33333	0.28369	1	0	1	39	0.17949	0.20679	0.40345	0.00051	1	39	0.23077
ss1712296461	3	G	1	1	0.9688	1	1	0.9487	0.9487	0.93	0.875	Monomorphic			1		1	Monomorphic			1		1	48	0.0625	0.06118	1	0	1	Monomorphic			1		1	Monomorphic			1		1	39	0.10256	0.09857	1	0	1	39	0.10256
ss1712296009	3	A	0.625	0.5625	0.625	0.5208	0.6875	0.5769	0.5641	0.61	0.625	24	0.58333	0.47872	0.39192	0.0005	1	24	0.54167	0.50266	1	0	1	48	0.54167	0.47368	0.3676	0.00046	1	24	0.45833	0.50975	0.6951	0.00044	1	24	0.375	0.43883	0.63585	0.00048	1	39	0.64103	0.49451	0.09914	0.0003	1	39	0.41026
ss1712296008	3	G	0.5625	0.7292	0.4896	0.5833	0.5208	0.6026	0.5897	0.6	0.6364	24	0.45833	0.50266	0.69822	0.00045	1	24	0.375	0.40337	1	0	1	48	0.5625	0.50504	0.56398	0.00051	1	24	0.5	0.49645	1	0	1	24	0.625	0.50975	0.41127	0.00049	1	39	0.48718	0.48518	1	0	1	39	0.61538
ss1712297504	3	T	0.9167	0.8958	0.7812	0.875	0.8333	0.7436	0.7692	0.77	0.7045	24	0.16667	0.15603	1	0	1	24	0.20833	0.1906	1	0	1	48	0.35417	0.34539	1	0	1	24	0.25	0.2234	1	0	1	24	0.25	0.28369	0.50049	0.00049	1	39	0.30769	0.38628	0.22347	0.00041	1	39	0.25641
ss1712297588	3	T	0.9167	1	0.8646	0.9167	0.8958	0.8205	0.7821	0.85	0.8977	24	0.16667	0.15603	1	0	1	Monomorphic			1		1	48	0.1875	0.23662	0.18375	0.00038	1	24	0.16667	0.15603	1	0	1	24	0.125	0.1906	0.2061	0.00038	1	39	0.30769	0.29837	1	0	1	39	0.28205
ss1712297044	3	C	0.9792	0.9375	0.9583	1	0.9792	0.8974	0.9231	0.84	0.9318	24	0.04167	0.04167	1	0	1	24	0.125	0.11968	1	0	1	48	0.08333	0.0807	1	0	1	Monomorphic			1		1	24	0.04167	0.04167	1	0	1	39	0.15385	0.18648	0.32872	0.00046	1	39	0.15385
ss1712298273	3	A	0.9583	0.9375	0.8958	0.9375	0.9375	0.7564	0.7051	0.8	0.8295	24	0.08333	0.08156	1	0	1	24	0.125	0.11968	1	0	1	48	0.20833	0.1886	1	0	1	24	0.125	0.11968	1	0	1	24	0.125	0.11968	1	0	1	39	0.23077	0.37329	0.02525	0.00016	1	39	0.38462
ss1712303507	3	G	0.7955	0.7708	0.7708	0.7917	0.7826	0.4359	0.4103	0.52	0.5455	22	0.31818	0.33298	1	0	1	24	0.375	0.36082	1	0	1	48	0.375	0.35702	1	0	1	24	0.41667	0.33688	0.53935	0.0005	1	23	0.26087	0.34783	0.25076	0.00043	1	39	0.61538	0.49817	0.1948	0.0004	1	39	0.51282
ss1712303506	3	C	0.4583	0.413	0.4792	0.4167	0.5	0.7308	0.8243	0.74	0.8636	24	0.33333	0.50709	0.11573	0.00033	1	23	0.47826	0.49565	1	0	1	48	0.54167	0.50439	0.77294	0.0004	1	24	0.66667	0.49645	0.11125	0.0003	1	24	0.41667	0.51064	0.43223	0.0005	1	39	0.48718	0.3986	0.23118	0.00041	1	37	0.24324
ss1712303505	3	C	0.4583	0.3958	0.4792	0.413	0.5	0.7436	0.7821	0.74	0.8636	24	0.33333	0.50709	0.11346	0.00033	1	24	0.45833	0.48848	1	0	1	48	0.54167	0.50439	0.77176	0.00041	1	23	0.65217	0.49565	0.19799	0.0004	1	24	0.41667	0.51064	0.43118	0.00049	1	39	0.46154	0.38628	0.39787	0.00046	1	39	0.28205
ss1712303504	3	C	0.8125	0.6875	0.7812	0.75	0.8542	0.8718	0.8816	0.8	0.9432	24	0.29167	0.31117	1	0	1	24	0.625	0.43883	0.05439	0.00023	1	48	0.39583	0.34539	0.41908	0.0005	1	24	0.5	0.38298	0.27269	0.00044	1	24	0.20833	0.25443	0.3979	0.00051	1	39	0.25641	0.22644	1	0	1	38	0.23684
ss1712297053	3	C	0.8958	0.9375	0.9062	0.875	0.8958	0.8077	0.8077	0.85	0.8409	24	0.125	0.1906	0.20519	0.0004	1	24	0.125	0.11968	1	0	1	48	0.1875	0.17171	1	0	1	24	0.25	0.2234	1	0	1	24	0.125	0.1906	0.20444	0.0004	1	39	0.33333	0.31469	1	0	1	39	0.23077
ss1712297052	3	C	1	0.9167	0.9688	0.913	0.9792	0.7821	0.9103	0.83	0.8068	Monomorphic			1		1	24	0.16667	0.15603	1	0	1	48	0.0625	0.06118	1	0	1	23	0.17391	0.16232	1	0	1	24	0.04167	0.04167	1	0	1	39	0.33333	0.34532	1	0	1	39	0.17949
ss1712297051	3	C	0.3958	0.5417	0.4167	0.375	0.5	0.6538	0.7308	0.72	0.7045	24	0.70833	0.48848	0.0362	0.00018	1	24	0.33333	0.50709	0.11458	0.00031	1	48	0.45833	0.49123	0.76632	0.00043	1	24	0.58333	0.47872	0.39194	0.0005	1	24	0.58333	0.51064	0.68248	0.00046	1	39	0.48718	0.45854	0.73813	0.00044	1	39	0.4359
ss1712297050	3	A	0.9792	0.9167	0.8854	0.875	0.875	0.6026	0.5897	0.6	0.5	24	0.04167	0.04167	1	0	1	24	0.16667	0.15603	1	0	1	48	0.1875	0.20504	0.47344	0.00048	1	24	0.25	0.2234	1	0	1	24	0.25	0.2234	1	0	1	39	0.53846	0.48518	0.52295	0.0005	1	39	0.46154
ss1712296523	3	G	0.7917	0.875	0.8298	0.6667	0.6667	0.8718	0.7821	0.7653	0.6905	24	0.33333	0.33688	1	0	1	24	0.25	0.2234	1	0	1	47	0.29787	0.28552	1	0	1	24	0.58333	0.4539	0.20011	0.00041	1	24	0.41667	0.4539	1	0	1	39	0.15385	0.22644	0.09399	0.00029	1	39	0.33333
ss1712303503	3	G	0.7292	0.8333	0.6875	0.6875	0.75	0.6795	0.6154	0.72	0.6705	24	0.45833	0.40337	0.6354	0.00047	1	24	0.16667	0.28369	0.09015	0.00029	1	48	0.5	0.43421	0.33341	0.00048	1	24	0.375	0.43883	0.63585	0.00047	1	24	0.41667	0.38298	1	0	1	39	0.4359	0.44123	1	0	1	39	0.51282
ss1712297049	3	T	0.9583	0.8333	0.9792	0.9583	0.9375	0.6538	0.7692	0.7	0.7614	24	0.08333	0.08156	1	0	1	24	0.16667	0.28369	0.09041	0.00029	1	48	0.04167	0.04123	1	0	1	24	0.08333	0.08156	1	0	1	24	0.125	0.11968	1	0	1	39	0.48718	0.45854	0.73669	0.00044	1	39	0.41026
ss1712302642	3	G	0.5625	0.875	0.6354	0.5208	0.7083	0.7564	0.7821	0.84	0.7955	24	0.45833	0.50266	0.69723	0.00045	1	24	0.25	0.2234	1	0	1	48	0.4375	0.4682	0.75703	0.00044	1	24	0.625	0.50975	0.41177	0.0005	1	24	0.33333	0.42199	0.34448	0.00047	1	39	0.33333	0.37329	0.6628	0.00046	1	39	0.17949
ss1712302641	3	C	1	0.8125	0.9479	1	0.9583	0.6923	0.7308	0.64	0.6023	Monomorphic			1		1	24	0.375	0.31117	0.55075	0.00052	1	48	0.10417	0.09978	1	0	1	Monomorphic			1		1	24	0.08333	0.08156	1	0	1	39	0.46154	0.43157	0.72309	0.00044	1	39	0.33333
ss1712297048	3	C	0.8333	0.6667	0.8021	0.7917	0.5833	0.641	0.6447	0.54	0.6136	24	0.25	0.28369	0.50143	0.0005	1	24	0.66667	0.4539	0.02445	0.00016	1	48	0.3125	0.32083	1	0	1	24	0.41667	0.33688	0.54014	0.00048	1	24	0.66667	0.49645	0.11239	0.0003	1	39	0.46154	0.4662	1	0	1	38	0.39474
ss1712297047	3	G	0.8542	0.8333	0.8229	0.8333	0.8333	0.7821	0.8205	0.82	0.8409	24	0.29167	0.25443	1	0	1	24	0.25	0.28369	0.50089	0.0005	1	48	0.27083	0.29452	0.62049	0.00048	1	24	0.33333	0.28369	1	0	1	24	0.33333	0.28369	1	0	1	39	0.33333	0.34532	1	0	1	39	0.25641
ss1712303502	3	G	0.9583	1	0.9167	0.9583	0.9583	0.859	0.8718	0.92	0.8636	24	0.08333	0.08156	1	0	1	Monomorphic			1		1	48	0.125	0.15439	0.27043	0.00044	1	24	0.08333	0.08156	1	0	1	24	0.08333	0.08156	1	0	1	39	0.23077	0.24542	0.5574	0.00048	1	39	0.25641
ss1712303501	3	T	0.9583	0.9375	0.8854	0.8542	0.9583	0.8462	0.7821	0.84	0.7727	24	0.08333	0.08156	1	0	1	24	0.125	0.11968	1	0	1	48	0.22917	0.20504	1	0	1	24	0.20833	0.25443	0.39862	0.0005	1	24	0.08333	0.08156	1	0	1	39	0.20513	0.26374	0.19543	0.00039	1	39	0.38462
ss1712297045	3	T	0.5208	0.5833	0.5833	0.7708	0.5833	0.7692	0.6667	0.77	0.7841	24	0.375	0.50975	0.23589	0.00042	1	24	0.41667	0.49645	0.67304	0.00048	1	48	0.5	0.49123	1	0	1	24	0.375	0.36082	1	0	1	24	0.41667	0.49645	0.67181	0.00048	1	39	0.35897	0.35964	1	0	1	39	0.51282
ss1712301061	3	C	0.4792	0.6458	0.5417	0.5417	0.625	0.7949	0.6795	0.63	0.7045	24	0.54167	0.50975	1	0	1	24	0.54167	0.4672	0.65661	0.0005	1	48	0.5	0.50175	1	0	1	24	0.16667	0.50709	0.00113	3e-05	0.922645	24	0.5	0.47872	1	0	1	39	0.35897	0.33034	1	0	1	39	0.48718
ss1712301063	3	T	0.9167	0.9583	0.9062	0.8542	0.875	0.6795	0.6154	0.63	0.6591	24	0.16667	0.15603	1	0	1	24	0.08333	0.08156	1	0	1	48	0.1875	0.17171	1	0	1	24	0.20833	0.25443	0.39811	0.00048	1	24	0.25	0.2234	1	0	1	39	0.38462	0.44123	0.47161	0.00049	1	39	0.46154
ss1712297270	3	A	0.8125	0.7292	0.8333	0.75	0.7917	0.5256	0.5128	0.39	0.375	24	0.29167	0.31117	1	0	1	24	0.45833	0.40337	0.63648	0.00048	1	48	0.29167	0.2807	1	0	1	24	0.41667	0.38298	1	0	1	24	0.33333	0.33688	1	0	1	39	0.58974	0.50516	0.34316	0.00046	1	39	0.41026
ss1712297268	3	C	1	1	0.9896	1	0.9792	0.8846	0.8846	0.94	0.9432	Monomorphic			1		1	Monomorphic			1		1	48	0.02083	0.02083	1	0	1	Monomorphic			1		1	24	0.04167	0.04167	1	0	1	39	0.17949	0.20679	0.40522	0.00048	1	39	0.17949
ss1712297265	3	A	0.9167	0.8958	0.8958	0.7292	0.7708	0.7564	0.7821	0.81	0.8523	24	0.16667	0.15603	1	0	1	24	0.20833	0.1906	1	0	1	48	0.20833	0.1886	1	0	1	24	0.29167	0.40337	0.29054	0.00046	1	24	0.375	0.36082	1	0	1	39	0.33333	0.37329	0.66176	0.00046	1	39	0.33333
ss1712297264	3	C	0.5417	0.6667	0.4479	0.5625	0.3958	0.6795	0.7949	0.83	0.8182	24	0.5	0.50709	1	0	1	24	0.5	0.4539	1	0	1	48	0.5625	0.49978	0.39941	0.00049	1	24	0.54167	0.50266	1	0	1	24	0.625	0.48848	0.21723	0.00041	1	39	0.4359	0.44123	1	0	1	39	0.35897
ss1712297263	3	C	0.7292	0.7083	0.8542	0.8958	0.8333	0.3205	0.359	0.29	0.2045	24	0.29167	0.40337	0.2915	0.00047	1	24	0.41667	0.42199	1	0	1	48	0.25	0.25175	1	0	1	24	0.20833	0.1906	1	0	1	24	0.25	0.28369	0.50083	0.00048	1	39	0.4359	0.44123	1	0	1	39	0.46154
ss1712303548	3	G	0.5	0.4167	0.4792	0.3542	0.5	0.6282	0.641	0.61	0.5682	24	0.58333	0.51064	0.68264	0.00044	1	24	0.58333	0.49645	0.43283	0.0005	1	48	0.5	0.50439	1	0	1	24	0.54167	0.4672	0.65611	0.00047	1	24	0.5	0.51064	1	0	1	39	0.48718	0.47319	1	0	1	39	0.35897
ss1712297261	3	G	0.6667	0.7917	0.75	0.8333	0.5833	0.7179	0.6538	0.8	0.7727	24	0.58333	0.4539	0.19919	0.00038	1	24	0.33333	0.33688	1	0	1	48	0.20833	0.37895	0.00374	6e-05	0.954016	24	0.33333	0.28369	1	0	1	24	0.58333	0.49645	0.43389	0.00046	1	39	0.30769	0.41026	0.13118	0.00034	1	39	0.64103
ss1712297260	3	A	0.9583	0.9792	0.9062	0.9167	0.8958	0.9487	0.9615	0.96	0.9545	24	0.08333	0.08156	1	0	1	24	0.04167	0.04167	1	0	1	48	0.1875	0.17171	1	0	1	24	0.16667	0.15603	1	0	1	24	0.125	0.1906	0.20555	0.0004	1	39	0.10256	0.09857	1	0	1	39	0.07692
ss1712300626	3	G	0.6667	0.7292	0.7292	0.7708	0.6875	0.5641	0.6026	0.54	0.5341	24	0.5	0.4539	1	0	1	24	0.375	0.40337	1	0	1	48	0.33333	0.39912	0.28282	0.00046	1	24	0.45833	0.36082	0.28879	0.00046	1	24	0.45833	0.43883	1	0	1	39	0.35897	0.49817	0.10556	0.00031	1	39	0.48718
ss1712300624	3	T	0.5208	0.4167	0.625	0.625	0.4792	0.6538	0.7179	0.67	0.6477	24	0.54167	0.50975	1	0	1	24	0.58333	0.49645	0.43192	0.00048	1	48	0.5	0.47368	0.7643	0.00043	1	24	0.66667	0.47872	0.08194	0.00028	1	24	0.625	0.50975	0.41091	0.0005	1	39	0.38462	0.45854	0.4757	0.00049	1	39	0.41026
ss1712300622	3	G	0.75	0.8542	0.7292	0.875	0.7917	0.859	0.859	0.85	0.8977	24	0.41667	0.38298	1	0	1	24	0.29167	0.25443	1	0	1	48	0.41667	0.39912	1	0	1	24	0.25	0.2234	1	0	1	24	0.33333	0.33688	1	0	1	39	0.23077	0.24542	0.55972	0.0005	1	39	0.28205
ss1712300621	3	A	0.6667	0.5435	0.6875	0.7708	0.625	0.5513	0.5769	0.44	0.5227	24	0.41667	0.4539	1	0	1	23	0.30435	0.50725	0.09037	0.00029	1	48	0.41667	0.43421	1	0	1	24	0.29167	0.36082	0.55461	0.00051	1	24	0.33333	0.47872	0.19414	0.00039	1	39	0.53846	0.50117	0.74906	0.00042	1	39	0.4359
ss1712300620	3	T	0.75	0.9167	0.8542	0.7917	0.8125	0.5897	0.5897	0.64	0.5341	24	0.41667	0.38298	1	0	1	24	0.08333	0.15603	0.12569	0.00033	1	48	0.25	0.25175	1	0	1	24	0.33333	0.33688	1	0	1	24	0.29167	0.31117	1	0	1	39	0.46154	0.49018	0.74914	0.00042	1	39	0.41026
ss1712300292	3	G	0.9375	0.9583	0.8542	0.9167	0.9583	0.8718	0.8718	0.91	0.9545	24	0.125	0.11968	1	0	1	24	0.08333	0.08156	1	0	1	48	0.25	0.25175	1	0	1	24	0.08333	0.15603	0.12709	0.00033	1	24	0.08333	0.08156	1	0	1	39	0.20513	0.22644	0.48214	0.00051	1	39	0.15385
rs119056145	3	C	0.2917	0.4375	0.4479	0.4167	0.4167	0.5385	0.6282	0.57	0.5682	24	0.5	0.42199	0.62145	0.00047	1	24	0.625	0.50266	0.40378	0.0005	1	48	0.60417	0.49978	0.15797	0.00034	1	24	0.58333	0.49645	0.43308	0.00048	1	24	0.41667	0.49645	0.67292	0.00046	1	39	0.61538	0.5035	0.20461	0.00041	1	39	0.4359
ss1712300293	3	C	0.9583	0.8542	0.8958	0.9583	0.875	0.8333	0.9359	0.82	0.7955	24	0.08333	0.08156	1	0	1	24	0.29167	0.25443	1	0	1	48	0.20833	0.1886	1	0	1	24	0.08333	0.08156	1	0	1	24	0.25	0.2234	1	0	1	39	0.28205	0.28139	1	0	1	39	0.07692
ss1712300294	3	G	0.8333	0.7292	0.7188	0.8542	0.7917	0.6026	0.6154	0.61	0.5568	24	0.33333	0.28369	1	0	1	24	0.29167	0.40337	0.29114	0.00045	1	48	0.52083	0.40855	0.07391	0.00025	1	24	0.29167	0.25443	1	0	1	24	0.41667	0.33688	0.53913	0.0005	1	39	0.53846	0.48518	0.52374	0.00048	1	39	0.46154
ss1712300298	3	A	0.8333	0.9583	0.7917	0.7292	0.6458	0.7436	0.7821	0.67	0.6591	24	0.25	0.28369	0.50106	0.00049	1	24	0.08333	0.08156	1	0	1	48	0.41667	0.33333	0.17632	0.00038	1	24	0.45833	0.40337	0.6355	0.00049	1	24	0.45833	0.4672	1	0	1	39	0.46154	0.38628	0.3966	0.0005	1	39	0.33333
ss1712300299	3	C	1	1	0.9896	0.9583	0.9792	0.9615	0.9744	0.96	0.8977	Monomorphic			1		1	Monomorphic			1		1	48	0.02083	0.02083	1	0	1	24	0.08333	0.08156	1	0	1	24	0.04167	0.04167	1	0	1	39	0.07692	0.07493	1	0	1	39	0.05128
ss1712300300	3	G	0.4792	0.375	0.5104	0.5833	0.5208	0.6667	0.5128	0.62	0.5341	24	0.375	0.50975	0.23755	0.00041	1	24	0.5	0.47872	1	0	1	48	0.52083	0.50504	1	0	1	24	0.5	0.49645	1	0	1	24	0.375	0.50975	0.23645	0.00041	1	39	0.35897	0.45022	0.27966	0.00045	1	39	0.61538
ss1712298123	3	G	0.875	0.9167	0.6458	0.7083	0.6458	0.3974	0.4487	0.42	0.4659	24	0.25	0.2234	1	0	1	24	0.16667	0.15603	1	0	1	48	0.45833	0.46228	1	0	1	24	0.5	0.42199	0.62036	0.00049	1	24	0.45833	0.4672	1	0	1	39	0.4359	0.48518	0.73717	0.00042	1	39	0.38462
ss1712298121	3	A	0.9167	0.875	0.9167	0.8958	0.8958	0.8846	0.8846	0.86	0.8182	24	0.16667	0.15603	1	0	1	24	0.25	0.2234	1	0	1	48	0.125	0.15439	0.27127	0.00046	1	24	0.125	0.1906	0.20609	0.0004	1	24	0.20833	0.1906	1	0	1	39	0.17949	0.20679	0.40437	0.00049	1	39	0.17949
ss1712298120	3	T	0.8958	0.7708	0.7292	0.6042	0.6667	0.3846	0.359	0.28	0.2955	24	0.20833	0.1906	1	0	1	24	0.45833	0.36082	0.28788	0.00045	1	48	0.375	0.39912	0.71969	0.00044	1	24	0.625	0.48848	0.21725	0.00039	1	24	0.41667	0.4539	1	0	1	39	0.35897	0.47952	0.17487	0.0004	1	39	0.46154
ss1712296249	3	T	0.6042	0.7917	0.8021	0.7083	0.75	0.7051	0.5769	0.56	0.5114	24	0.625	0.48848	0.21675	0.00042	1	24	0.41667	0.33688	0.53928	0.00049	1	48	0.3125	0.32083	1	0	1	24	0.41667	0.42199	1	0	1	24	0.25	0.38298	0.11414	0.00032	1	39	0.38462	0.42125	0.70221	0.00046	1	39	0.48718
ss1712296250	3	G	0.8333	0.8125	0.6979	0.6458	0.9375	0.5769	0.6923	0.49	0.4432	24	0.33333	0.28369	1	0	1	24	0.375	0.31117	0.55129	0.00048	1	48	0.47917	0.4261	0.4987	0.00049	1	24	0.45833	0.4672	1	0	1	24	0.125	0.11968	1	0	1	39	0.53846	0.49451	0.74254	0.00044	1	39	0.41026
ss1712302557	3	G	0.7917	0.7292	0.8021	0.75	0.8125	0.6923	0.6026	0.59	0.5455	24	0.41667	0.33688	0.53927	0.00049	1	24	0.45833	0.40337	0.63587	0.00047	1	48	0.3125	0.32083	1	0	1	24	0.5	0.38298	0.27268	0.00047	1	24	0.29167	0.31117	1	0	1	39	0.41026	0.43157	1	0	1	39	0.53846
ss1712302558	3	A	0.7083	0.75	0.6042	0.5833	0.75	0.7179	0.8718	0.65	0.7386	24	0.41667	0.42199	1	0	1	24	0.5	0.38298	0.27187	0.00045	1	48	0.54167	0.48333	0.54556	0.00049	1	24	0.5	0.49645	1	0	1	24	0.41667	0.38298	1	0	1	39	0.46154	0.41026	0.69095	0.00048	1	39	0.20513
ss1712302559	3	C	0.9583	0.9792	0.9583	0.875	0.9583	0.8205	0.7564	0.76	0.7386	24	0.08333	0.08156	1	0	1	24	0.04167	0.04167	1	0	1	48	0.08333	0.0807	1	0	1	24	0.25	0.2234	1	0	1	24	0.08333	0.08156	1	0	1	39	0.30769	0.29837	1	0	1	39	0.33333
ss1712302560	3	G	0.8958	0.8125	0.875	0.8125	0.8542	0.6795	0.5385	0.49	0.5	24	0.20833	0.1906	1	0	1	24	0.29167	0.31117	1	0	1	48	0.25	0.22105	1	0	1	24	0.29167	0.31117	1	0	1	24	0.20833	0.25443	0.39863	0.00049	1	39	0.4359	0.44123	1	0	1	39	0.61538
ss1712302561	3	G	0.875	0.8125	0.875	0.7917	0.8542	0.6154	0.5385	0.49	0.4886	24	0.25	0.2234	1	0	1	24	0.29167	0.31117	1	0	1	48	0.25	0.22105	1	0	1	24	0.25	0.33688	0.23161	0.00041	1	24	0.20833	0.25443	0.3984	0.00051	1	39	0.51282	0.47952	0.74282	0.00042	1	39	0.61538
ss1712298140	3	C	0.75	0.7083	0.625	0.5625	0.75	0.5513	0.641	0.47	0.5227	24	0.33333	0.38298	0.59728	0.0005	1	24	0.41667	0.42199	1	0	1	48	0.54167	0.47368	0.36597	0.00047	1	24	0.54167	0.50266	1	0	1	24	0.41667	0.38298	1	0	1	39	0.38462	0.50117	0.19584	0.00039	1	39	0.46154
ss1712299998	3	T	0.7917	0.8125	0.7396	0.6458	0.875	0.4737	0.3205	0.23	0.1932	24	0.33333	0.33688	1	0	1	24	0.20833	0.31117	0.15294	0.00036	1	48	0.52083	0.38925	0.02083	0.00014	1	24	0.54167	0.4672	0.65585	0.0005	1	24	0.25	0.2234	1	0	1	38	0.52632	0.50526	1	0	1	39	0.48718
ss1712300160	3	A	0.4167	0.7083	0.4583	0.4167	0.4375	0.5	0.5769	0.57	0.5909	24	0.41667	0.49645	0.67155	0.00046	1	24	0.41667	0.42199	1	0	1	48	0.5	0.50175	1	0	1	24	0.5	0.49645	1	0	1	24	0.54167	0.50266	1	0	1	39	0.53846	0.50649	0.75444	0.00042	1	39	0.53846
ss1712300159	3	C	0.4792	0.7292	0.5104	0.5	0.3958	0.4744	0.6026	0.64	0.6477	24	0.375	0.50975	0.23703	0.00041	1	24	0.45833	0.40337	0.63535	0.00048	1	48	0.60417	0.50504	0.24708	0.00043	1	24	0.5	0.51064	1	0	1	24	0.54167	0.48848	0.6842	0.00046	1	39	0.53846	0.50516	0.75397	0.00041	1	39	0.53846
ss1712300088	3	G	0.9375	1	0.9271	0.9583	0.9583	0.859	0.9487	0.76	0.75	24	0.125	0.11968	1	0	1	Monomorphic			1		1	48	0.14583	0.13662	1	0	1	24	0.08333	0.08156	1	0	1	24	0.08333	0.08156	1	0	1	39	0.28205	0.24542	1	0	1	39	0.10256
ss1712300089	3	A	0.4318	0.625	0.5	0.5417	0.4375	0.6667	0.6795	0.77	0.7955	22	0.59091	0.50211	0.66182	0.00046	1	24	0.5	0.47872	1	0	1	48	0.625	0.50526	0.14688	0.00034	1	24	0.58333	0.50709	0.67946	0.00047	1	24	0.45833	0.50266	0.69779	0.00045	1	39	0.35897	0.45022	0.27969	0.00042	1	39	0.4359
ss1712300177	3	G	1	1	1	0.9583	1	0.9615	0.9487	0.96	0.9545	Monomorphic			1		1	Monomorphic			1		1	Monomorphic			1		1	24	0.08333	0.08156	1	0	1	Monomorphic			1		1	39	0.07692	0.07493	1	0	1	39	0.10256
ss1712300178	3	G	1	1	1	1	1	0.9103	0.9487	0.95	0.9545	Monomorphic			1		1	Monomorphic			1		1	Monomorphic			1		1	Monomorphic			1		1	Monomorphic			1		1	39	0.17949	0.1655	1	0	1	39	0.10256
ss1712300179	3	C	0.9167	0.9773	0.9583	0.8913	0.9167	0.8077	0.7179	0.82	0.7558	24	0.16667	0.15603	1	0	1	22	0.04545	0.04545	1	0	1	48	0.08333	0.0807	1	0	1	23	0.13043	0.19807	0.21503	0.00042	1	24	0.08333	0.15603	0.12627	0.00032	1	39	0.33333	0.31469	1	0	1	39	0.30769
ss1712296900	3	A	0.3696	0.2292	0.4688	0.4091	0.4583	0.7179	0.7179	0.73	0.6023	23	0.56522	0.47633	0.6516	0.00048	1	24	0.45833	0.36082	0.29099	0.00046	1	48	0.47917	0.50329	0.77692	0.00043	1	22	0.45455	0.49471	1	0	1	24	0.58333	0.50709	0.68056	0.00045	1	39	0.41026	0.41026	1	0	1	39	0.46154
ss1712296902	3	C	0.9792	0.9375	0.9583	0.8542	0.9375	0.8514	0.9103	0.8367	0.8182	24	0.04167	0.04167	1	0	1	24	0.125	0.11968	1	0	1	48	0.08333	0.0807	1	0	1	24	0.29167	0.25443	1	0	1	24	0.125	0.11968	1	0	1	37	0.2973	0.25657	0.57366	0.00049	1	39	0.17949
ss1712305156	3	G	0.9792	0.9792	0.9468	0.9375	0.8958	0.9103	0.8974	0.85	0.8636	24	0.04167	0.04167	1	0	1	24	0.04167	0.04167	1	0	1	47	0.06383	0.10181	0.10663	0.00032	1	24	0.125	0.11968	1	0	1	24	0.20833	0.1906	1	0	1	39	0.17949	0.1655	1	0	1	39	0.15385
ss1712300196	3	G	0.9375	0.7917	0.9167	0.9375	0.913	0.8846	0.9231	0.93	0.8256	24	0.125	0.11968	1	0	1	24	0.33333	0.33688	1	0	1	48	0.125	0.15439	0.27099	0.00046	1	24	0.125	0.11968	1	0	1	23	0.17391	0.16232	1	0	1	39	0.17949	0.20679	0.40581	0.00047	1	39	0.15385
ss1712300195	3	G	0.8333	0.9792	0.8152	0.8043	0.7708	0.7436	0.6667	0.72	0.8182	24	0.33333	0.28369	1	0	1	24	0.04167	0.04167	1	0	1	46	0.32609	0.30459	1	0	1	23	0.30435	0.32174	1	0	1	24	0.375	0.36082	1	0	1	39	0.46154	0.38628	0.39829	0.00049	1	39	0.35897
rs119055652	3	G	0.8333	0.7083	0.6979	0.75	0.5833	0.7051	0.7821	0.8	0.7727	24	0.33333	0.28369	1	0	1	24	0.5	0.42199	0.62125	0.00047	1	48	0.35417	0.4261	0.30419	0.00048	1	24	0.33333	0.38298	0.59685	0.00049	1	24	0.41667	0.49645	0.67194	0.00047	1	39	0.4359	0.42125	1	0	1	39	0.38462
ss1712296585	3	C	0.8333	0.6667	0.6354	0.75	0.6042	0.4744	0.5769	0.63	0.5795	24	0.33333	0.28369	1	0	1	24	0.41667	0.4539	1	0	1	48	0.4375	0.4682	0.75726	0.00042	1	24	0.41667	0.38298	1	0	1	24	0.29167	0.48848	0.08312	0.00028	1	39	0.48718	0.50516	1	0	1	39	0.58974
rs119054702	3	T	0.9583	0.8958	0.8958	0.9167	0.8958	0.5769	0.6538	0.72	0.6932	24	0.08333	0.08156	1	0	1	24	0.20833	0.1906	1	0	1	48	0.20833	0.1886	1	0	1	24	0.16667	0.15603	1	0	1	24	0.20833	0.1906	1	0	1	39	0.53846	0.49451	0.74362	0.00044	1	39	0.48718
ss1712296586	3	T	0.6458	0.6875	0.5833	0.6875	0.6875	0.641	0.641	0.72	0.625	24	0.375	0.4672	0.38998	0.00048	1	24	0.29167	0.43883	0.15102	0.00035	1	48	0.54167	0.49123	0.55777	0.00054	1	24	0.54167	0.43883	0.35602	0.00047	1	24	0.375	0.43883	0.635	0.00048	1	39	0.46154	0.4662	1	0	1	39	0.46154
ss1712296588	3	A	0.5	0.4792	0.6146	0.5	0.7917	0.4872	0.5513	0.54	0.5682	24	0.5	0.51064	1	0	1	24	0.625	0.50975	0.41107	0.0005	1	48	0.27083	0.47873	0.00476	7e-05	0.968666	24	0.33333	0.51064	0.11294	0.00032	1	24	0.33333	0.33688	1	0	1	39	0.46154	0.50616	0.74807	0.00044	1	39	0.53846
ss1712296386	3	C	0.9583	0.875	0.9896	0.9583	0.9375	0.9231	0.9359	0.89	0.875	24	0.08333	0.08156	1	0	1	24	0.25	0.2234	1	0	1	48	0.02083	0.02083	1	0	1	24	0.08333	0.08156	1	0	1	24	0.125	0.11968	1	0	1	39	0.15385	0.14386	1	0	1	39	0.12821
ss1712296385	3	C	0.6042	0.6087	0.6979	0.6667	0.7083	0.6923	0.7564	0.74	0.6512	24	0.45833	0.48848	1	0	1	23	0.6087	0.48696	0.37812	0.00051	1	48	0.39583	0.4261	0.73253	0.00045	1	24	0.41667	0.4539	1	0	1	24	0.41667	0.42199	1	0	1	39	0.41026	0.43157	1	0	1	39	0.38462
ss1712297075	3	A	0.9375	0.7917	0.8958	0.9375	0.8958	0.7179	0.7051	0.68	0.6932	24	0.125	0.11968	1	0	1	24	0.16667	0.33688	0.03114	0.00018	1	48	0.125	0.1886	0.06408	0.00024	1	24	0.125	0.11968	1	0	1	24	0.20833	0.1906	1	0	1	39	0.41026	0.41026	1	0	1	39	0.33333
ss1712297074	3	G	0.625	0.625	0.7604	0.7083	0.7083	0.6538	0.6282	0.65	0.6364	24	0.5	0.47872	1	0	1	24	0.5	0.47872	1	0	1	48	0.39583	0.3682	0.70878	0.00044	1	24	0.25	0.42199	0.05995	0.00024	1	24	0.33333	0.42199	0.34555	0.00046	1	39	0.38462	0.45854	0.47553	0.00049	1	39	0.38462
ss1712297073	3	A	1	1	0.9167	0.9583	0.9792	0.9744	0.9487	0.92	0.875	Monomorphic			1		1	Monomorphic			1		1	48	0.16667	0.15439	1	0	1	24	0.08333	0.08156	1	0	1	24	0.04167	0.04167	1	0	1	39	0.05128	0.05062	1	0	1	39	0.10256
ss1712296478	3	T	0.7292	0.6667	0.6354	0.625	0.6667	0.641	0.7436	0.71	0.75	24	0.45833	0.40337	0.636	0.00049	1	24	0.5	0.4539	1	0	1	48	0.4375	0.4682	0.75766	0.00043	1	24	0.58333	0.47872	0.39198	0.00048	1	24	0.41667	0.4539	1	0	1	39	0.41026	0.4662	0.49819	0.00048	1	39	0.30769
ss1712296477	3	C	1	1	0.9688	0.9375	0.9792	0.9359	0.8974	0.89	0.8182	Monomorphic			1		1	Monomorphic			1		1	48	0.0625	0.06118	1	0	1	24	0.125	0.11968	1	0	1	24	0.04167	0.04167	1	0	1	39	0.12821	0.12155	1	0	1	39	0.15385
ss1712296476	3	G	0.9167	0.8125	0.8542	0.875	0.875	0.8462	0.859	0.77	0.8182	24	0.16667	0.15603	1	0	1	24	0.29167	0.31117	1	0	1	48	0.25	0.25175	1	0	1	24	0.25	0.2234	1	0	1	24	0.16667	0.2234	0.29893	0.00045	1	39	0.25641	0.26374	1	0	1	39	0.28205
ss1712298624	3	C	0.5208	0.7292	0.5833	0.5208	0.5833	0.5256	0.4231	0.49	0.4886	24	0.375	0.50975	0.23824	0.00043	1	24	0.375	0.40337	1	0	1	48	0.41667	0.49123	0.37474	0.00048	1	24	0.45833	0.50975	0.69437	0.00046	1	24	0.66667	0.49645	0.11233	0.00032	1	39	0.48718	0.50516	1	0	1	39	0.58974
ss1712298094	3	A	0.6875	0.6458	0.5938	0.625	0.5833	0.4103	0.5641	0.4	0.5114	24	0.375	0.43883	0.63457	0.00048	1	24	0.375	0.4672	0.39054	0.00047	1	48	0.52083	0.4875	0.76613	0.00045	1	24	0.41667	0.47872	0.66614	0.00045	1	24	0.5	0.49645	1	0	1	39	0.61538	0.49018	0.18347	0.00038	1	39	0.61538
ss1712297500	3	A	0.1739	0.1458	0.1875	0.2917	0.3125	0.7821	0.7237	0.7959	0.9091	23	0.34783	0.29372	1	0	1	24	0.29167	0.25443	1	0	1	48	0.33333	0.30789	1	0	1	24	0.41667	0.42199	1	0	1	24	0.45833	0.43883	1	0	1	39	0.33333	0.34532	1	0	1	38	0.39474
ss1712296036	4	A	0.8958	0.7292	0.7917	0.625	0.75	0.7564	0.7564	0.74	0.5909	24	0.20833	0.1906	1	0	1	24	0.45833	0.40337	0.6354	0.00048	1	48	0.41667	0.33333	0.17564	0.00038	1	24	0.33333	0.47872	0.19253	0.0004	1	24	0.25	0.38298	0.11387	0.00034	1	39	0.38462	0.37329	1	0	1	39	0.38462
ss1712300035	4	T	0.7292	0.8542	0.7396	0.7917	0.7292	0.8077	0.8333	0.69	0.6023	24	0.54167	0.40337	0.1356	0.00035	1	24	0.20833	0.25443	0.39948	0.00047	1	48	0.27083	0.38925	0.05476	0.00024	1	24	0.41667	0.33688	0.53918	0.00049	1	24	0.45833	0.40337	0.63567	0.0005	1	39	0.38462	0.31469	0.30655	0.00047	1	39	0.33333
ss1712299182	4	G	0.6944	0.9375	0.7396	0.7917	0.7391	0.8205	0.8205	0.69	0.6136	18	0.27778	0.43651	0.25345	0.00043	1	24	0.125	0.11968	1	0	1	48	0.27083	0.38925	0.0557	0.00023	1	24	0.41667	0.33688	0.53957	0.00051	1	23	0.43478	0.3942	1	0	1	39	0.35897	0.29837	0.31943	0.00047	1	39	0.35897
ss1712300917	4	A	0.625	0.6739	0.5521	0.4167	0.4583	0.6923	0.6667	0.67	0.4205	24	0.41667	0.47872	0.66653	0.00049	1	23	0.56522	0.44928	0.34495	0.00047	1	48	0.47917	0.49978	1	0	1	24	0.58333	0.49645	0.43177	0.00049	1	24	0.41667	0.50709	0.43244	0.0005	1	39	0.41026	0.43157	1	0	1	39	0.46154
ss1712300918	4	T	0.9375	0.9792	0.875	0.9167	0.7917	0.8718	0.859	0.9	0.6364	24	0.04167	0.11968	0.0645	0.00025	1	24	0.04167	0.04167	1	0	1	48	0.20833	0.22105	0.54348	0.00049	1	24	0.16667	0.15603	1	0	1	24	0.25	0.33688	0.23256	0.00043	1	39	0.20513	0.22644	0.48386	0.00049	1	39	0.28205
ss1712296514	4	G	0.8333	0.7083	0.75	0.7917	0.75	0.6667	0.6538	0.71	0.75	24	0.25	0.28369	0.50042	0.00051	1	24	0.5	0.42199	0.62096	0.00048	1	48	0.41667	0.37895	0.70162	0.00046	1	24	0.25	0.33688	0.23258	0.00043	1	24	0.41667	0.38298	1	0	1	39	0.51282	0.45022	0.47838	0.00051	1	39	0.4359
ss1712296515	4	T	1	1	0.9896	1	1	0.9359	0.9615	0.98	0.875	Monomorphic			1		1	Monomorphic			1		1	48	0.02083	0.02083	1	0	1	Monomorphic			1		1	Monomorphic			1		1	39	0.07692	0.12155	0.12706	0.00035	1	39	0.07692
ss1712302393	4	C	0.625	0.8125	0.4688	0.4167	0.4583	0.6154	0.7051	0.62	0.5227	24	0.5	0.47872	1	0	1	24	0.375	0.31117	0.55145	0.00049	1	48	0.52083	0.50329	1	0	1	24	0.41667	0.49645	0.67223	0.00045	1	24	0.25	0.50709	0.01676	0.00013	1	39	0.51282	0.47952	0.74176	0.00046	1	39	0.4359
ss1712302394	4	G	0.9167	0.8542	0.8542	0.875	0.9583	0.859	0.7692	0.85	0.8409	24	0.16667	0.15603	1	0	1	24	0.20833	0.25443	0.39832	0.00049	1	48	0.29167	0.25175	0.57092	0.00048	1	24	0.25	0.2234	1	0	1	24	0	0.08156	0.0211	0.00015	1	39	0.28205	0.24542	1	0	1	39	0.30769
ss1712300500	4	G	0.9167	0.8958	0.9688	0.9583	0.9583	0.9487	0.8974	0.89	0.8864	24	0.08333	0.15603	0.12676	0.00033	1	24	0.20833	0.1906	1	0	1	48	0.0625	0.06118	1	0	1	24	0.08333	0.08156	1	0	1	24	0.08333	0.08156	1	0	1	39	0.10256	0.09857	1	0	1	39	0.15385
ss1712297682	4	A	0.5	0.4792	0.625	0.6042	0.625	0.5128	0.5385	0.57	0.6591	24	0.5	0.51064	1	0	1	24	0.54167	0.50975	1	0	1	48	0.45833	0.47368	1	0	1	24	0.45833	0.48848	1	0	1	24	0.5	0.47872	1	0	1	39	0.51282	0.50616	1	0	1	39	0.41026
ss1712297683	4	T	0.4375	0.6042	0.5312	0.5833	0.5625	0.5513	0.5385	0.57	0.5455	24	0.45833	0.50266	0.6973	0.00047	1	24	0.45833	0.48848	1	0	1	48	0.4375	0.50329	0.39646	0.0005	1	24	0.41667	0.49645	0.67285	0.0005	1	24	0.625	0.50266	0.4031	0.00051	1	39	0.48718	0.50117	1	0	1	39	0.46154
ss1712297684	4	A	0.6042	0.75	0.6596	0.5833	0.6458	0.7051	0.8077	0.57	0.5227	24	0.54167	0.48848	0.68387	0.00047	1	24	0.41667	0.38298	1	0	1	47	0.38298	0.4539	0.33586	0.00049	1	24	0.58333	0.49645	0.43313	0.00048	1	24	0.375	0.4672	0.38989	0.00048	1	39	0.4359	0.42125	1	0	1	39	0.23077
ss1712303617	4	C	0.6458	0.75	0.6354	0.7917	0.7292	0.7179	0.7179	0.67	0.7727	24	0.29167	0.4672	0.0848	0.00028	1	24	0.33333	0.38298	0.59622	0.0005	1	48	0.4375	0.4682	0.75721	0.00043	1	24	0.33333	0.33688	1	0	1	24	0.29167	0.40337	0.29109	0.00049	1	39	0.41026	0.41026	1	0	1	39	0.35897
ss1712300499	4	C	0.7292	0.5625	0.5938	0.5833	0.6667	0.7821	0.7179	0.65	0.5568	24	0.29167	0.40337	0.29108	0.00046	1	24	0.45833	0.50266	0.69712	0.00046	1	48	0.35417	0.4875	0.07283	0.00025	1	24	0.41667	0.49645	0.67188	0.00049	1	24	0.25	0.4539	0.05724	0.00024	1	39	0.33333	0.34532	1	0	1	39	0.46154
ss1712297815	4	C	0.7708	0.7292	0.75	0.7083	0.6667	0.9103	0.9359	0.89	0.8068	24	0.45833	0.36082	0.28933	0.00045	1	24	0.375	0.40337	1	0	1	48	0.41667	0.37895	0.70272	0.00046	1	24	0.5	0.42199	0.62165	0.00049	1	24	0.58333	0.4539	0.20126	0.00042	1	39	0.12821	0.1655	0.2553	0.00045	1	39	0.12821
ss1712303645	4	G	0.7917	0.7917	0.6979	0.6667	0.8542	0.6667	0.7436	0.68	0.7614	24	0.33333	0.33688	1	0	1	24	0.25	0.33688	0.2321	0.00042	1	48	0.39583	0.4261	0.73249	0.00045	1	24	0.58333	0.4539	0.19967	0.00039	1	24	0.20833	0.25443	0.39856	0.00049	1	39	0.46154	0.45022	1	0	1	39	0.41026
ss1712300642	4	C	0.7917	0.5625	0.7083	0.6458	0.5833	0.6154	0.5128	0.43	0.4545	24	0.25	0.33688	0.23253	0.00044	1	24	0.45833	0.50266	0.69876	0.00046	1	48	0.45833	0.41754	0.72644	0.00046	1	24	0.45833	0.4672	1	0	1	24	0.5	0.49645	1	0	1	39	0.41026	0.47952	0.49792	0.00051	1	39	0.46154
ss1712300507	4	C	0.8958	0.8125	0.75	0.7917	0.8125	0.5769	0.6282	0.74	0.7159	24	0.125	0.1906	0.2052	0.00042	1	24	0.375	0.31117	0.55126	0.00049	1	48	0.41667	0.37895	0.70175	0.00045	1	24	0.33333	0.33688	1	0	1	24	0.29167	0.31117	1	0	1	39	0.48718	0.49451	1	0	1	39	0.58974
ss1712300508	4	C	0.9583	0.7708	0.7708	0.8958	0.8125	0.7692	0.7949	0.74	0.7386	24	0.08333	0.08156	1	0	1	24	0.45833	0.36082	0.28843	0.00046	1	48	0.45833	0.35702	0.09154	0.00031	1	24	0.20833	0.1906	1	0	1	24	0.375	0.31117	0.55118	0.00049	1	39	0.46154	0.35964	0.16372	0.00039	1	39	0.41026
ss1712296195	4	C	0.7708	0.7083	0.5729	0.6667	0.6667	0.5769	0.5641	0.69	0.5909	24	0.45833	0.36082	0.28978	0.00044	1	24	0.58333	0.42199	0.1266	0.00034	1	48	0.39583	0.49452	0.23839	0.00041	1	24	0.25	0.4539	0.05692	0.00023	1	24	0.33333	0.4539	0.35175	0.00047	1	39	0.48718	0.49451	1	0	1	39	0.41026
ss1712300036	4	T	0.9167	0.8125	0.7604	0.8958	0.6667	0.7179	0.7564	0.79	0.5795	24	0.08333	0.15603	0.12651	0.00033	1	24	0.20833	0.31117	0.15219	0.00035	1	48	0.35417	0.3682	1	0	1	24	0.20833	0.1906	1	0	1	24	0.41667	0.4539	1	0	1	39	0.46154	0.41026	0.69106	0.00045	1	39	0.33333
ss1712296983	4	T	0.5625	0.6875	0.7083	0.6875	0.6875	0.5256	0.6538	0.53	0.6023	24	0.45833	0.50266	0.69725	0.00044	1	24	0.375	0.43883	0.63524	0.00048	1	48	0.41667	0.41754	1	0	1	24	0.54167	0.43883	0.35592	0.00049	1	24	0.54167	0.43883	0.35702	0.00047	1	39	0.4359	0.50516	0.51963	0.00051	1	39	0.4359
ss1712299870	4	G	0.9375	0.8542	0.9479	0.9792	0.8958	0.8846	0.8846	0.94	0.8864	24	0.125	0.11968	1	0	1	24	0.20833	0.25443	0.39808	0.00049	1	48	0.10417	0.09978	1	0	1	24	0.04167	0.04167	1	0	1	24	0.20833	0.1906	1	0	1	39	0.23077	0.20679	1	0	1	39	0.17949
ss1712301177	4	C	0.8958	0.5208	0.8958	0.8333	0.8333	0.7051	0.6282	0.7	0.8295	24	0.20833	0.1906	1	0	1	24	0.625	0.50975	0.41051	0.00048	1	48	0.20833	0.1886	1	0	1	24	0.25	0.28369	0.50029	0.00049	1	24	0.25	0.28369	0.50167	0.0005	1	39	0.48718	0.42125	0.44759	0.0005	1	39	0.38462
ss1712297780	4	C	0.9583	0.9167	0.9468	0.9583	0.9583	0.8718	0.8846	0.86	0.8295	24	0.08333	0.08156	1	0	1	24	0.16667	0.15603	1	0	1	47	0.10638	0.10181	1	0	1	24	0.08333	0.08156	1	0	1	24	0.08333	0.08156	1	0	1	39	0.25641	0.22644	1	0	1	39	0.23077
ss1712297781	4	A	0.625	0.7708	0.5938	0.625	0.625	0.6154	0.6282	0.68	0.6818	24	0.5	0.47872	1	0	1	24	0.20833	0.36082	0.06257	0.00024	1	48	0.5625	0.4875	0.37239	0.00048	1	24	0.41667	0.47872	0.66729	0.00047	1	24	0.5	0.47872	1	0	1	39	0.51282	0.47952	0.74202	0.00043	1	39	0.53846
ss1712296504	4	A	0.6667	0.6042	0.5625	0.6667	0.5417	0.4744	0.4872	0.38	0.4545	24	0.41667	0.4539	1	0	1	24	0.45833	0.48848	1	0	1	48	0.45833	0.49737	0.76929	0.00042	1	24	0.5	0.4539	1	0	1	24	0.5	0.50709	1	0	1	39	0.64103	0.50516	0.11416	0.00033	1	39	0.51282
ss1712296505	4	G	0.9375	0.9167	0.8542	0.9167	0.875	0.8846	0.9103	0.91	0.8523	24	0.125	0.11968	1	0	1	24	0.16667	0.15603	1	0	1	48	0.20833	0.25175	0.24049	0.00043	1	24	0.16667	0.15603	1	0	1	24	0.16667	0.2234	0.29747	0.00046	1	39	0.17949	0.20679	0.40557	0.00048	1	39	0.17949
ss1712296506	4	G	0.9375	0.8958	0.9688	0.9375	0.9792	0.9487	0.8846	0.9	0.8636	24	0.125	0.11968	1	0	1	24	0.20833	0.1906	1	0	1	48	0.0625	0.06118	1	0	1	24	0.125	0.11968	1	0	1	24	0.04167	0.04167	1	0	1	39	0.10256	0.09857	1	0	1	39	0.17949
ss1712302890	4	C	0.7708	0.7708	0.875	0.9167	0.8333	0.8846	0.9103	0.86	0.8214	24	0.45833	0.36082	0.28915	0.00044	1	24	0.375	0.36082	1	0	1	48	0.25	0.22105	1	0	1	24	0.16667	0.15603	1	0	1	24	0.25	0.28369	0.50095	0.00051	1	39	0.23077	0.20679	1	0	1	39	0.17949
ss1712302891	4	G	0.7708	0.8043	0.8646	0.8958	0.8125	0.8846	0.9103	0.85	0.8256	24	0.45833	0.36082	0.28988	0.00045	1	23	0.3913	0.32174	0.54389	0.0005	1	48	0.27083	0.23662	0.57606	0.0005	1	24	0.20833	0.1906	1	0	1	24	0.29167	0.31117	1	0	1	39	0.23077	0.20679	1	0	1	39	0.17949
ss1712302892	4	G	0.5	0.3542	0.5729	0.6667	0.625	0.4615	0.5128	0.69	0.7045	24	0.5	0.51064	1	0	1	24	0.625	0.4672	0.17504	0.00039	1	48	0.5625	0.49452	0.38707	0.00048	1	24	0.58333	0.4539	0.19973	0.0004	1	24	0.5	0.47872	1	0	1	39	0.61538	0.5035	0.20299	0.0004	1	39	0.51282
ss1712302893	4	A	0.5	0.3333	0.5729	0.6667	0.625	0.4615	0.5128	0.69	0.7045	24	0.5	0.51064	1	0	1	24	0.58333	0.4539	0.19855	0.00039	1	48	0.5625	0.49452	0.38644	0.00046	1	24	0.58333	0.4539	0.19975	0.00039	1	24	0.5	0.47872	1	0	1	39	0.61538	0.5035	0.20398	0.00038	1	39	0.51282
ss1712302894	4	A	0.75	0.7292	0.8125	0.9167	0.7917	0.859	0.8718	0.84	0.8182	24	0.5	0.38298	0.27197	0.00044	1	24	0.45833	0.40337	0.63484	0.00048	1	48	0.375	0.30789	0.182	0.00036	1	24	0.16667	0.15603	1	0	1	24	0.33333	0.33688	1	0	1	39	0.28205	0.24542	1	0	1	39	0.25641
ss1712302895	4	T	0.6458	0.6458	0.5833	0.5208	0.5	0.6538	0.7564	0.58	0.5455	24	0.45833	0.4672	1	0	1	24	0.45833	0.4672	1	0	1	48	0.625	0.49123	0.07688	0.00026	1	24	0.45833	0.50975	0.69513	0.00046	1	24	0.58333	0.51064	0.68189	0.00046	1	39	0.53846	0.45854	0.31109	0.00048	1	39	0.4359
ss1712302896	4	A	0.8125	0.9375	0.8021	0.875	0.8333	0.859	0.8974	0.85	0.9432	24	0.375	0.31117	0.55084	0.00049	1	24	0.125	0.11968	1	0	1	48	0.3125	0.32083	1	0	1	24	0.25	0.2234	1	0	1	24	0.25	0.28369	0.49962	0.0005	1	39	0.28205	0.24542	1	0	1	39	0.15385
ss1712302897	4	A	0.6667	0.8542	0.6875	0.7292	0.7917	0.7949	0.859	0.68	0.625	24	0.5	0.4539	1	0	1	24	0.20833	0.25443	0.39926	0.00049	1	48	0.41667	0.43421	1	0	1	24	0.54167	0.40337	0.13491	0.00034	1	24	0.25	0.33688	0.23272	0.00043	1	39	0.41026	0.33034	0.31434	0.00047	1	39	0.23077
ss1712296039	4	T	0.8333	0.8958	0.7083	0.7708	0.7708	0.859	0.7949	0.68	0.5795	24	0.33333	0.28369	1	0	1	24	0.20833	0.1906	1	0	1	48	0.41667	0.41754	1	0	1	24	0.45833	0.36082	0.28891	0.00044	1	24	0.29167	0.36082	0.55613	0.00051	1	39	0.23077	0.24542	0.55856	0.0005	1	39	0.30769
ss1712296040	4	T	0.6667	0.7708	0.7396	0.6875	0.6667	0.6538	0.6795	0.73	0.7614	24	0.58333	0.4539	0.19915	0.00039	1	24	0.375	0.36082	1	0	1	48	0.35417	0.38925	0.70596	0.00044	1	24	0.54167	0.43883	0.35736	0.00047	1	24	0.41667	0.4539	1	0	1	39	0.48718	0.45854	0.73762	0.00045	1	39	0.33333
ss1712296041	4	G	0.9583	0.9167	0.9062	0.9167	0.9583	0.9359	0.9359	0.91	0.8977	24	0.08333	0.08156	1	0	1	24	0.16667	0.15603	1	0	1	48	0.14583	0.17171	0.33687	0.00046	1	24	0.16667	0.15603	1	0	1	24	0.08333	0.08156	1	0	1	39	0.12821	0.12155	1	0	1	39	0.12821
ss1712299881	4	A	0.9583	1	0.9896	0.9792	0.9792	0.9615	0.9615	0.98	0.9659	24	0.08333	0.08156	1	0	1	Monomorphic			1		1	48	0.02083	0.02083	1	0	1	24	0.04167	0.04167	1	0	1	24	0.04167	0.04167	1	0	1	39	0.07692	0.07493	1	0	1	39	0.07692
ss1712300857	4	C	1	0.8958	0.9479	0.9375	0.9167	0.859	0.859	0.76	0.8523	Monomorphic			1		1	24	0.20833	0.1906	1	0	1	48	0.10417	0.09978	1	0	1	24	0.04167	0.11968	0.06326	0.00024	1	24	0.16667	0.15603	1	0	1	39	0.17949	0.24542	0.14032	0.00033	1	39	0.28205
ss1712304377	4	C	0.8542	0.8542	0.8125	0.8333	0.875	0.8718	0.9103	0.9	0.8409	24	0.29167	0.25443	1	0	1	24	0.29167	0.25443	1	0	1	48	0.29167	0.30789	0.6542	0.00047	1	24	0.25	0.28369	0.5008	0.00052	1	24	0.25	0.2234	1	0	1	39	0.25641	0.22644	1	0	1	39	0.17949
ss1712300858	4	C	0.5833	0.6042	0.7083	0.6667	0.5833	0.6538	0.5128	0.62	0.7614	24	0.58333	0.49645	0.43238	0.0005	1	24	0.29167	0.48848	0.083	0.00026	1	48	0.375	0.41754	0.49771	0.00049	1	24	0.41667	0.4539	1	0	1	24	0.41667	0.49645	0.67188	0.00047	1	39	0.4359	0.45854	1	0	1	39	0.61538
ss1712304378	4	C	0.7917	0.75	0.6562	0.6667	0.7083	0.7692	0.6795	0.74	0.7727	24	0.41667	0.33688	0.54018	0.00051	1	24	0.41667	0.38298	1	0	1	48	0.64583	0.45592	0.00367	6e-05	0.954016	24	0.58333	0.4539	0.20027	0.00039	1	24	0.58333	0.42199	0.12681	0.00034	1	39	0.35897	0.35964	1	0	1	39	0.48718
ss1712298802	4	A	0.8333	0.8333	0.7708	0.7708	0.75	0.6923	0.7436	0.65	0.7159	24	0.25	0.28369	0.50014	0.00051	1	24	0.25	0.28369	0.50158	0.00049	1	48	0.375	0.35702	1	0	1	24	0.29167	0.36082	0.55582	0.00049	1	24	0.41667	0.38298	1	0	1	39	0.51282	0.43157	0.28381	0.00045	1	39	0.35897
ss1712298812	4	T	0.9792	0.9375	0.9792	0.875	0.9583	0.9615	0.8462	0.95	0.9091	24	0.04167	0.04167	1	0	1	24	0.125	0.11968	1	0	1	48	0.04167	0.04123	1	0	1	24	0.16667	0.2234	0.29932	0.00046	1	24	0.08333	0.08156	1	0	1	39	0.07692	0.07493	1	0	1	39	0.25641
ss1712298813	4	C	0.6458	0.5625	0.5312	0.6042	0.5208	0.4744	0.4615	0.56	0.5909	24	0.45833	0.4672	1	0	1	24	0.375	0.50266	0.24106	0.00043	1	48	0.47917	0.50329	0.77719	0.00042	1	24	0.625	0.48848	0.21564	0.00043	1	24	0.29167	0.50975	0.04678	0.00021	1	39	0.4359	0.50516	0.52188	0.00049	1	39	0.51282
ss1712299869	4	C	0.6667	0.4375	0.5417	0.5208	0.6875	0.5897	0.6154	0.5	0.5114	24	0.58333	0.4539	0.19979	0.00039	1	24	0.45833	0.50266	0.69795	0.00047	1	48	0.375	0.50175	0.08899	0.00027	1	24	0.29167	0.50975	0.04701	0.00021	1	24	0.29167	0.43883	0.15137	0.00038	1	39	0.41026	0.49018	0.3366	0.00046	1	39	0.46154
ss1712300426	4	G	0.875	0.8958	0.9271	0.8958	0.9375	0.7179	0.8333	0.81	0.7841	24	0.25	0.2234	1	0	1	24	0.20833	0.1906	1	0	1	48	0.10417	0.13662	0.20866	0.00039	1	24	0.20833	0.1906	1	0	1	24	0.125	0.11968	1	0	1	39	0.35897	0.41026	0.44826	0.0005	1	39	0.17949
ss1712304247	4	G	0.8125	0.75	0.6979	0.6458	0.7708	0.7308	0.7564	0.64	0.6591	24	0.375	0.31117	0.55039	0.00052	1	24	0.33333	0.38298	0.59619	0.00047	1	48	0.4375	0.4261	1	0	1	24	0.45833	0.4672	1	0	1	24	0.375	0.36082	1	0	1	39	0.4359	0.3986	0.69488	0.00047	1	39	0.33333
ss1712298742	4	G	0.9167	0.8542	0.7188	0.8333	0.7917	0.859	0.7436	0.87	0.8068	24	0.16667	0.15603	1	0	1	24	0.125	0.25443	0.04723	0.00021	1	48	0.39583	0.40855	1	0	1	24	0.33333	0.28369	1	0	1	24	0.41667	0.33688	0.54016	0.0005	1	39	0.23077	0.24542	0.55911	0.00052	1	39	0.41026
ss1712299917	4	G	0.8125	0.8542	0.7188	0.7708	0.7708	0.6026	0.6538	0.66	0.5568	24	0.375	0.31117	0.55159	0.00048	1	24	0.29167	0.25443	1	0	1	48	0.4375	0.40855	0.73071	0.00044	1	24	0.45833	0.36082	0.28916	0.00044	1	24	0.375	0.36082	1	0	1	39	0.58974	0.48518	0.19884	0.0004	1	39	0.48718
ss1712299918	4	A	0.9375	0.9167	0.9479	0.9583	0.9583	0.9359	0.8974	0.97	0.9545	24	0.125	0.11968	1	0	1	24	0.16667	0.15603	1	0	1	48	0.10417	0.09978	1	0	1	24	0.08333	0.08156	1	0	1	24	0.08333	0.08156	1	0	1	39	0.07692	0.12155	0.12723	0.00033	1	39	0.15385
ss1712300533	4	C	0.4375	0.75	0.5729	0.75	0.6875	0.6538	0.6923	0.69	0.7209	24	0.45833	0.50266	0.69728	0.00045	1	24	0.25	0.38298	0.11326	0.00032	1	48	0.47917	0.49452	1	0	1	24	0.41667	0.38298	1	0	1	24	0.54167	0.43883	0.35662	0.00048	1	39	0.48718	0.45854	0.73775	0.00043	1	39	0.35897
ss1712302532	4	G	0.9583	0.9167	0.9167	0.9167	0.8542	0.8718	0.8333	0.81	0.7955	24	0.08333	0.08156	1	0	1	24	0.16667	0.15603	1	0	1	48	0.125	0.15439	0.27029	0.00045	1	24	0.16667	0.15603	1	0	1	24	0.29167	0.25443	1	0	1	39	0.25641	0.22644	1	0	1	39	0.33333
ss1712300631	4	G	0.9167	0.8958	0.9167	0.8333	0.8958	0.8718	0.8974	0.95	0.8636	24	0.16667	0.15603	1	0	1	24	0.20833	0.1906	1	0	1	48	0.16667	0.15439	1	0	1	24	0.33333	0.28369	1	0	1	24	0.20833	0.1906	1	0	1	39	0.25641	0.22644	1	0	1	39	0.15385
ss1712300629	4	C	0.8542	0.875	0.875	0.9167	0.8542	0.8333	0.8462	0.8673	0.7614	24	0.20833	0.25443	0.39792	0.00049	1	24	0.25	0.2234	1	0	1	48	0.25	0.22105	1	0	1	24	0.16667	0.15603	1	0	1	24	0.20833	0.25443	0.39889	0.0005	1	39	0.23077	0.28139	0.26214	0.00046	1	39	0.25641
ss1712300628	4	T	0.875	0.8958	0.9271	0.9583	0.8333	0.9615	0.9872	0.89	0.9773	24	0.25	0.2234	1	0	1	24	0.20833	0.1906	1	0	1	48	0.10417	0.13662	0.20957	0.00041	1	24	0.08333	0.08156	1	0	1	24	0.33333	0.28369	1	0	1	39	0.07692	0.07493	1	0	1	39	0.02564
ss1712302227	4	A	0.4583	0.4792	0.5729	0.4583	0.5	0.5513	0.4872	0.4592	0.5568	24	0.66667	0.50709	0.21238	0.00042	1	24	0.45833	0.50975	0.69522	0.00046	1	48	0.52083	0.49452	0.77343	0.00042	1	24	0.33333	0.50709	0.11421	0.00032	1	24	0.5	0.51064	1	0	1	39	0.4359	0.50117	0.51943	0.00051	1	39	0.61538
ss1712299503	4	T	0.6667	0.75	0.5938	0.7292	0.6667	0.4872	0.5128	0.48	0.5568	24	0.5	0.4539	1	0	1	24	0.41667	0.38298	1	0	1	48	0.52083	0.4875	0.76515	0.00042	1	24	0.375	0.40337	1	0	1	24	0.5	0.4539	1	0	1	39	0.5641	0.50616	0.53147	0.00049	1	39	0.51282
ss1712299504	4	C	0.8958	0.8125	0.8021	0.8333	0.7917	0.5769	0.5897	0.59	0.4886	24	0.125	0.1906	0.20564	0.00039	1	24	0.375	0.31117	0.55119	0.00051	1	48	0.35417	0.32083	0.66382	0.00047	1	24	0.25	0.28369	0.50138	0.00049	1	24	0.33333	0.33688	1	0	1	39	0.48718	0.49451	1	0	1	39	0.35897
ss1712302049	4	C	0.8958	0.8125	0.8542	0.7292	0.7708	0.8077	0.7949	0.87	0.7159	24	0.20833	0.1906	1	0	1	24	0.375	0.31117	0.55051	0.0005	1	48	0.20833	0.25175	0.23905	0.00042	1	24	0.20833	0.40337	0.02932	0.00017	1	24	0.375	0.36082	1	0	1	39	0.33333	0.31469	1	0	1	39	0.41026
ss1712302047	4	A	0.5833	0.5833	0.5	0.5833	0.4375	0.5769	0.5641	0.65	0.5341	24	0.5	0.49645	1	0	1	24	0.58333	0.49645	0.43135	0.0005	1	48	0.54167	0.50526	0.77274	0.00041	1	24	0.58333	0.49645	0.4326	0.00049	1	24	0.54167	0.50266	1	0	1	39	0.4359	0.49451	0.51973	0.0005	1	39	0.46154
ss1712302045	4	C	0.1667	0.4583	0.3723	0.3333	0.3542	0.7436	0.7436	0.7959	0.7442	24	0.33333	0.28369	1	0	1	24	0.41667	0.50709	0.43406	0.00049	1	47	0.3617	0.47243	0.12611	0.00036	1	24	0.58333	0.4539	0.19936	0.00039	1	24	0.375	0.4672	0.39134	0.00048	1	39	0.51282	0.38628	0.04246	0.0002	1	39	0.46154
ss1712295795	4	T	1	0.9792	0.9896	1	1	0.9615	0.9359	0.96	0.9659	Monomorphic			1		1	24	0.04167	0.04167	1	0	1	48	0.02083	0.02083	1	0	1	Monomorphic			1		1	Monomorphic			1		1	39	0.07692	0.07493	1	0	1	39	0.12821
ss1712295796	4	C	0.875	0.8125	0.8021	0.8333	0.875	0.4615	0.359	0.32	0.2273	24	0.25	0.2234	1	0	1	24	0.29167	0.31117	1	0	1	48	0.35417	0.32083	0.66354	0.00048	1	24	0.25	0.28369	0.50224	0.00051	1	24	0.16667	0.2234	0.29833	0.00044	1	39	0.51282	0.5035	1	0	1	39	0.35897
ss1712295797	4	C	0.9583	0.875	0.9479	0.8125	0.9583	1	0.9615	0.98	0.9773	24	0.08333	0.08156	1	0	1	24	0.25	0.2234	1	0	1	48	0.10417	0.09978	1	0	1	24	0.375	0.31117	0.5505	0.00049	1	24	0.08333	0.08156	1	0	1	Monomorphic			1		1	39	0.07692
ss1712298059	4	T	0.8958	0.7292	0.8438	0.9375	0.8958	0.6282	0.5769	0.5204	0.5227	24	0.20833	0.1906	1	0	1	24	0.45833	0.40337	0.63518	0.0005	1	48	0.27083	0.26645	1	0	1	24	0.125	0.11968	1	0	1	24	0.20833	0.1906	1	0	1	39	0.48718	0.47319	1	0	1	39	0.53846
ss1712298058	4	C	0.9792	1	0.9896	1	1	0.9872	0.9615	0.97	0.875	24	0.04167	0.04167	1	0	1	Monomorphic			1		1	48	0.02083	0.02083	1	0	1	Monomorphic			1		1	Monomorphic			1		1	39	0.02564	0.02564	1	0	1	39	0.07692
ss1712298057	4	T	0.8958	0.6875	0.7917	0.7083	0.6667	0.8205	0.7821	0.8	0.8068	24	0.20833	0.1906	1	0	1	24	0.45833	0.43883	1	0	1	48	0.29167	0.33333	0.39424	0.00047	1	24	0.33333	0.42199	0.34524	0.00048	1	24	0.41667	0.4539	1	0	1	39	0.25641	0.29837	0.57786	0.00046	1	39	0.33333
ss1712296111	4	G	0.9792	0.9583	0.9688	0.9792	0.9583	0.8333	0.8462	0.75	0.8182	24	0.04167	0.04167	1	0	1	24	0.08333	0.08156	1	0	1	48	0.02083	0.06118	0.03075	0.00017	1	24	0.04167	0.04167	1	0	1	24	0.08333	0.08156	1	0	1	39	0.28205	0.28139	1	0	1	39	0.30769
ss1712296114	4	T	0.7083	0.7917	0.7917	0.8125	0.7292	0.9359	1	1	0.9773	24	0.33333	0.42199	0.34611	0.00048	1	24	0.33333	0.33688	1	0	1	48	0.25	0.33333	0.09478	0.0003	1	24	0.29167	0.31117	1	0	1	24	0.375	0.40337	1	0	1	39	0.07692	0.12155	0.12618	0.00034	1	Monomorphic
ss1712296115	4	G	0.75	0.75	0.7188	0.7292	0.7917	0.6154	0.5641	0.59	0.5341	24	0.33333	0.38298	0.59591	0.00049	1	24	0.33333	0.38298	0.59626	0.0005	1	48	0.4375	0.40855	0.73016	0.00044	1	24	0.29167	0.40337	0.29177	0.00045	1	24	0.16667	0.33688	0.03084	0.00018	1	39	0.46154	0.47952	1	0	1	39	0.41026
ss1712300494	4	G	0.6458	0.75	0.7812	0.7609	0.7083	0.6711	0.6842	0.77	0.7791	24	0.375	0.4672	0.39078	0.00047	1	24	0.41667	0.38298	1	0	1	48	0.3125	0.34539	0.66826	0.00047	1	23	0.30435	0.37198	0.561	0.00052	1	24	0.5	0.42199	0.62197	0.00048	1	38	0.39474	0.44737	0.48195	0.00048	1	38	0.36842
ss1712296542	4	G	0.9375	0.8333	0.9479	0.9167	0.9375	0.5769	0.6667	0.62	0.5682	24	0.125	0.11968	1	0	1	24	0.33333	0.28369	1	0	1	48	0.10417	0.09978	1	0	1	24	0.16667	0.15603	1	0	1	24	0.125	0.11968	1	0	1	39	0.4359	0.49451	0.52034	0.00049	1	39	0.35897
ss1712296541	4	T	0.4583	0.6042	0.4792	0.5	0.4375	0.6184	0.4487	0.58	0.4886	24	0.5	0.50709	1	0	1	24	0.375	0.48848	0.39151	0.00046	1	48	0.54167	0.50439	0.772	0.0004	1	24	0.33333	0.51064	0.11223	0.00032	1	24	0.54167	0.50266	1	0	1	38	0.5	0.47825	1	0	1	39	0.48718
ss1712296540	4	A	0.9375	0.8125	0.9271	0.9583	0.9375	0.7564	0.7564	0.8	0.7841	24	0.125	0.11968	1	0	1	24	0.29167	0.31117	1	0	1	48	0.14583	0.13662	1	0	1	24	0.08333	0.08156	1	0	1	24	0.125	0.11968	1	0	1	39	0.38462	0.37329	1	0	1	39	0.38462
ss1712296539	4	A	0.8125	0.7917	0.8125	0.7708	0.875	0.4744	0.5641	0.57	0.6364	24	0.20833	0.31117	0.15169	0.00035	1	24	0.33333	0.33688	1	0	1	48	0.29167	0.30789	0.65424	0.00046	1	24	0.375	0.36082	1	0	1	24	0.25	0.2234	1	0	1	39	0.58974	0.50516	0.34556	0.00049	1	39	0.35897
ss1712296537	4	A	0.5	0.9792	0.6146	0.7917	0.5625	0.5641	0.6447	0.5957	0.5581	24	0.66667	0.51064	0.21765	0.00041	1	24	0.04167	0.04167	1	0	1	48	0.35417	0.47873	0.12375	0.00035	1	24	0.41667	0.33688	0.53959	0.00049	1	24	0.375	0.50266	0.24176	0.0004	1	39	0.51282	0.49817	1	0	1	38	0.44737
ss1712296536	4	G	0.9583	1	0.8958	0.9167	0.875	0.7564	0.7179	0.82	0.7727	24	0.08333	0.08156	1	0	1	Monomorphic			1		1	48	0.20833	0.1886	1	0	1	24	0.16667	0.15603	1	0	1	24	0.25	0.2234	1	0	1	39	0.38462	0.37329	1	0	1	39	0.35897
ss1712296535	4	C	0.8125	0.75	0.6458	0.6042	0.6667	0.5641	0.5897	0.57	0.5114	24	0.29167	0.31117	1	0	1	24	0.41667	0.38298	1	0	1	48	0.41667	0.46228	0.53794	0.00051	1	24	0.29167	0.48848	0.08312	0.00028	1	24	0.41667	0.4539	1	0	1	39	0.41026	0.49817	0.33393	0.00046	1	39	0.5641
ss1712296534	4	C	0.9792	0.9583	0.9896	0.9792	0.9792	0.859	0.9359	0.87	0.9205	24	0.04167	0.04167	1	0	1	24	0.08333	0.08156	1	0	1	48	0.02083	0.02083	1	0	1	24	0.04167	0.04167	1	0	1	24	0.04167	0.04167	1	0	1	39	0.28205	0.24542	1	0	1	39	0.12821
ss1712296533	4	C	0.875	0.7917	0.8646	0.8542	0.9167	0.4872	0.5769	0.64	0.4773	24	0.25	0.2234	1	0	1	24	0.25	0.33688	0.23228	0.00043	1	48	0.27083	0.23662	0.57483	0.00049	1	24	0.20833	0.25443	0.39828	0.00048	1	24	0.16667	0.15603	1	0	1	39	0.61538	0.50616	0.21007	0.00043	1	39	0.53846
ss1712296532	4	C	0.9583	0.9375	0.9479	0.9167	1	0.8462	0.9103	0.94	0.9205	24	0.08333	0.08156	1	0	1	24	0.125	0.11968	1	0	1	48	0.10417	0.09978	1	0	1	24	0.16667	0.15603	1	0	1	Monomorphic			1		1	39	0.30769	0.26374	0.56495	0.0005	1	39	0.17949
ss1712301205	4	A	0.6458	0.7917	0.6146	0.6667	0.6458	0.5	0.5128	0.5	0.5227	24	0.625	0.4672	0.17351	0.00039	1	24	0.25	0.33688	0.23385	0.0004	1	48	0.3125	0.47873	0.03061	0.00016	1	24	0.41667	0.4539	1	0	1	24	0.45833	0.4672	1	0	1	39	0.48718	0.50649	1	0	1	39	0.46154
ss1712301206	4	T	0.9583	1	0.9688	0.9583	0.9583	0.9744	0.8462	0.89	0.9205	24	0.08333	0.08156	1	0	1	Monomorphic			1		1	48	0.0625	0.06118	1	0	1	24	0.08333	0.08156	1	0	1	24	0.08333	0.08156	1	0	1	39	0.05128	0.05062	1	0	1	39	0.25641
ss1712297457	4	C	0.6875	0.8125	0.8854	0.8125	0.9583	0.2821	0.2051	0.32	0.4886	24	0.54167	0.43883	0.35662	0.00048	1	24	0.29167	0.31117	1	0	1	48	0.22917	0.20504	1	0	1	24	0.29167	0.31117	1	0	1	24	0.08333	0.08156	1	0	1	39	0.5641	0.41026	0.01848	0.00014	1	39	0.30769
ss1712297454	4	G	0.7917	0.875	0.8125	0.7083	0.7917	0.859	0.8462	0.87	0.7841	24	0.25	0.33688	0.23202	0.00042	1	24	0.25	0.2234	1	0	1	48	0.25	0.30789	0.33038	0.00048	1	24	0.33333	0.42199	0.34534	0.00047	1	24	0.33333	0.33688	1	0	1	39	0.23077	0.24542	0.55905	0.00051	1	39	0.25641
ss1712298359	4	C	0.4792	0.6458	0.5729	0.6458	0.625	0.4359	0.4487	0.57	0.4318	24	0.45833	0.50975	0.69504	0.00045	1	24	0.45833	0.4672	1	0	1	48	0.39583	0.49452	0.23709	0.00042	1	24	0.45833	0.4672	1	0	1	24	0.66667	0.47872	0.08118	0.00028	1	39	0.41026	0.49817	0.33328	0.00046	1	39	0.48718
ss1712298361	4	G	0.6042	0.5	0.6562	0.5	0.7708	0.3718	0.4359	0.48	0.5341	24	0.54167	0.48848	0.68332	0.00045	1	24	0.5	0.51064	1	0	1	48	0.39583	0.45592	0.52013	0.00049	1	24	0.5	0.51064	1	0	1	24	0.45833	0.36082	0.28839	0.00046	1	39	0.4359	0.47319	0.73314	0.00046	1	39	0.51282
ss1712298362	4	C	0.9375	0.8958	0.9792	1	0.9583	0.8974	0.9231	0.8	0.7955	24	0.125	0.11968	1	0	1	24	0.20833	0.1906	1	0	1	48	0.04167	0.04123	1	0	1	Monomorphic			1		1	24	0.08333	0.08156	1	0	1	39	0.15385	0.18648	0.32904	0.00046	1	39	0.15385
ss1712303748	4	C	0.6042	0.5625	0.6458	0.6667	0.6667	0.5897	0.5256	0.37	0.5	24	0.45833	0.48848	1	0	1	24	0.625	0.50266	0.40266	0.00048	1	48	0.5	0.46228	0.75253	0.00042	1	24	0.66667	0.4539	0.02468	0.00015	1	24	0.66667	0.4539	0.02433	0.00015	1	39	0.66667	0.49018	0.04403	0.0002	1	39	0.58974
ss1712299147	4	T	0.4792	0.4792	0.5745	0.6042	0.4583	0.4737	0.4865	0.5204	0.5114	24	0.54167	0.50975	1	0	1	24	0.45833	0.50975	0.6951	0.00046	1	47	0.38298	0.49417	0.14383	0.00036	1	24	0.45833	0.48848	1	0	1	24	0.66667	0.50709	0.21378	0.00042	1	38	0.36842	0.50526	0.11157	0.00031	1	37	0.48649
ss1712299148	4	G	0.7083	0.7083	0.5521	0.5417	0.6458	0.7179	0.7051	0.75	0.7614	24	0.41667	0.42199	1	0	1	24	0.58333	0.42199	0.12724	0.00033	1	48	0.52083	0.49978	1	0	1	24	0.41667	0.50709	0.43298	0.00048	1	24	0.29167	0.4672	0.08475	0.00028	1	39	0.35897	0.41026	0.44611	0.00049	1	39	0.53846
ss1712303358	4	G	0.7083	0.8333	0.8191	0.8478	0.8125	0.7821	0.8158	0.85	0.8409	24	0.41667	0.42199	1	0	1	24	0.16667	0.28369	0.09035	0.00028	1	47	0.31915	0.29947	1	0	1	23	0.30435	0.26377	1	0	1	24	0.29167	0.31117	1	0	1	39	0.28205	0.34532	0.34054	0.00047	1	38	0.36842
ss1712296322	4	C	0.7292	0.75	0.6562	0.5625	0.6042	0.5513	0.5513	0.62	0.5455	24	0.375	0.40337	1	0	1	24	0.41667	0.38298	1	0	1	48	0.4375	0.45592	1	0	1	24	0.375	0.50266	0.24073	0.00043	1	24	0.45833	0.48848	1	0	1	39	0.4359	0.50117	0.51981	0.00049	1	39	0.4359
ss1712303247	4	G	0.6875	0.9375	0.8229	0.75	0.7917	0.641	0.7179	0.81	0.8636	24	0.625	0.43883	0.05486	0.00023	1	24	0.125	0.11968	1	0	1	48	0.27083	0.29452	0.62024	0.00049	1	24	0.33333	0.38298	0.59652	0.00049	1	24	0.33333	0.33688	1	0	1	39	0.46154	0.4662	1	0	1	39	0.46154
ss1712295908	4	A	0.8958	0.8333	0.7604	0.9167	0.6875	0.7564	0.7821	0.67	0.7209	24	0.125	0.1906	0.20555	0.00038	1	24	0.33333	0.28369	1	0	1	48	0.3125	0.3682	0.42315	0.00049	1	24	0.16667	0.15603	1	0	1	24	0.45833	0.43883	1	0	1	39	0.38462	0.37329	1	0	1	39	0.33333
ss1712303248	4	C	0.6875	0.75	0.6562	0.75	0.6458	0.9615	0.8974	0.85	0.8523	24	0.54167	0.43883	0.35679	0.00047	1	24	0.33333	0.38298	0.59652	0.00052	1	48	0.35417	0.45592	0.19601	0.0004	1	24	0.25	0.38298	0.1125	0.00032	1	24	0.45833	0.4672	1	0	1	39	0.07692	0.07493	1	0	1	39	0.20513
ss1712295909	4	T	0.8958	0.9167	0.8438	0.7708	0.75	0.8462	0.8205	0.8	0.875	24	0.20833	0.1906	1	0	1	24	0.08333	0.15603	0.1258	0.00032	1	48	0.22917	0.26645	0.30272	0.00044	1	24	0.29167	0.36082	0.55604	0.0005	1	24	0.5	0.38298	0.27181	0.00046	1	39	0.30769	0.26374	0.56467	0.00052	1	39	0.25641
ss1712298736	4	C	0.9792	0.9375	0.9375	0.9375	0.9583	0.9744	0.9487	0.9	0.9205	24	0.04167	0.04167	1	0	1	24	0.125	0.11968	1	0	1	48	0.125	0.11842	1	0	1	24	0.125	0.11968	1	0	1	24	0.08333	0.08156	1	0	1	39	0.05128	0.05062	1	0	1	39	0.10256
ss1712296312	4	A	0.6667	0.6875	0.6875	0.8125	0.625	0.8846	0.859	0.89	0.9205	24	0.33333	0.4539	0.35125	0.00048	1	24	0.54167	0.43883	0.35681	0.00045	1	48	0.45833	0.43421	0.74884	0.00043	1	24	0.375	0.31117	0.55114	0.00048	1	24	0.41667	0.47872	0.66661	0.00048	1	39	0.23077	0.20679	1	0	1	39	0.23077
ss1712305007	4	T	1	1	0.9688	1	1	1	0.9744	0.97	0.9318	Monomorphic			1		1	Monomorphic			1		1	48	0.0625	0.06118	1	0	1	Monomorphic			1		1	Monomorphic			1		1	Monomorphic			1		1	39	0.05128
ss1712296313	4	G	0.8333	0.7917	0.8333	0.8696	0.75	0.859	0.8846	0.8	0.7727	24	0.25	0.28369	0.50058	0.00052	1	24	0.16667	0.33688	0.03128	0.00018	1	48	0.25	0.2807	0.59274	0.00048	1	23	0.26087	0.23188	1	0	1	24	0.41667	0.38298	1	0	1	39	0.28205	0.24542	1	0	1	39	0.23077
ss1712304727	4	A	0.8125	0.8333	0.7812	0.7083	0.7917	0.8462	0.8846	0.9	0.8409	24	0.29167	0.31117	1	0	1	24	0.33333	0.28369	1	0	1	48	0.3125	0.34539	0.66932	0.00046	1	24	0.41667	0.42199	1	0	1	24	0.41667	0.33688	0.53953	0.00052	1	39	0.30769	0.26374	0.56588	0.0005	1	39	0.23077
ss1712304728	4	A	0.6042	0.7083	0.6458	0.7391	0.7292	0.8333	0.7692	0.77	0.8295	24	0.45833	0.48848	1	0	1	24	0.33333	0.42199	0.34621	0.00049	1	48	0.33333	0.46228	0.06234	0.00023	1	23	0.26087	0.3942	0.12711	0.00032	1	24	0.45833	0.40337	0.63611	0.0005	1	39	0.28205	0.28139	1	0	1	39	0.30769
ss1712302322	4	C	0.3542	0.3542	0.375	0.5417	0.3542	0.7179	0.6667	0.67	0.6364	24	0.45833	0.4672	1	0	1	24	0.29167	0.4672	0.0842	0.00029	1	48	0.45833	0.47368	1	0	1	24	0.5	0.50709	1	0	1	24	0.54167	0.4672	0.65476	0.00047	1	39	0.41026	0.41026	1	0	1	39	0.41026
ss1712303068	4	G	0.6042	0.5833	0.6667	0.7083	0.6042	0.3718	0.3974	0.55	0.4318	24	0.625	0.48848	0.21639	0.00041	1	24	0.5	0.49645	1	0	1	48	0.5	0.44912	0.52218	0.00049	1	24	0.41667	0.42199	1	0	1	24	0.375	0.48848	0.3912	0.0005	1	39	0.4359	0.47319	0.73363	0.00045	1	39	0.48718
ss1712303069	4	T	0.625	0.6042	0.5938	0.625	0.4583	0.5	0.5513	0.57	0.5114	24	0.5	0.47872	1	0	1	24	0.54167	0.48848	0.68295	0.00046	1	48	0.47917	0.4875	1	0	1	24	0.41667	0.47872	0.66641	0.00048	1	24	0.41667	0.50709	0.43352	0.00049	1	39	0.53846	0.50649	0.75474	0.00043	1	39	0.48718
ss1712302323	4	C	0.8125	0.625	0.7604	0.625	0.7083	0.6923	0.7308	0.7	0.6818	24	0.29167	0.31117	1	0	1	24	0.58333	0.47872	0.39009	0.00048	1	48	0.35417	0.3682	1	0	1	24	0.33333	0.47872	0.19447	0.00039	1	24	0.33333	0.42199	0.34676	0.00049	1	39	0.30769	0.43157	0.12615	0.00033	1	39	0.38462
ss1712302325	4	T	0.7917	0.8333	0.7708	0.8125	0.9348	0.7436	0.7308	0.73	0.6705	24	0.33333	0.33688	1	0	1	24	0.33333	0.28369	1	0	1	48	0.375	0.35702	1	0	1	24	0.125	0.31117	0.01352	0.00011	1	23	0.13043	0.12464	1	0	1	39	0.35897	0.38628	0.68524	0.00047	1	39	0.28205
ss1712304731	4	C	0.8958	0.8958	0.8438	0.8542	0.9792	0.859	0.8205	0.84	0.7791	24	0.20833	0.1906	1	0	1	24	0.20833	0.1906	1	0	1	48	0.27083	0.26645	1	0	1	24	0.20833	0.25443	0.3988	0.00051	1	24	0.04167	0.04167	1	0	1	39	0.23077	0.24542	0.55969	0.00048	1	39	0.20513
ss1712297645	4	G	0.7381	0.7292	0.6562	0.7917	0.7708	0.7051	0.6667	0.6735	0.6279	21	0.33333	0.39605	0.57777	0.00047	1	24	0.375	0.40337	1	0	1	48	0.39583	0.45592	0.51873	0.00049	1	24	0.33333	0.33688	1	0	1	24	0.375	0.36082	1	0	1	39	0.48718	0.42125	0.44662	0.00049	1	39	0.41026
ss1712297644	4	T	1	0.9583	0.9479	0.9375	0.875	0.9744	0.8846	0.88	0.9545	Monomorphic			1		1	24	0.08333	0.08156	1	0	1	48	0.10417	0.09978	1	0	1	24	0.125	0.11968	1	0	1	24	0.25	0.2234	1	0	1	39	0.05128	0.05062	1	0	1	39	0.23077
ss1712302173	4	G	0.9167	0.9167	0.9896	0.9167	0.9792	0.9359	0.9605	0.9	0.9432	24	0.16667	0.15603	1	0	1	24	0.16667	0.15603	1	0	1	48	0.02083	0.02083	1	0	1	24	0.16667	0.15603	1	0	1	24	0.04167	0.04167	1	0	1	39	0.12821	0.12155	1	0	1	38	0.07895
ss1712298743	4	G	0.9167	0.9167	0.8958	0.8542	0.875	0.9103	0.8462	0.93	0.8295	24	0.08333	0.15603	0.12584	0.00034	1	24	0.16667	0.15603	1	0	1	48	0.20833	0.1886	1	0	1	24	0.29167	0.25443	1	0	1	24	0.25	0.2234	1	0	1	39	0.07692	0.1655	0.01736	0.00013	1	39	0.30769
ss1712303841	4	T	0.4565	0.6458	0.7396	0.6458	0.7292	0.6711	0.641	0.72	0.6932	23	0.47826	0.50725	1	0	1	24	0.45833	0.4672	1	0	1	48	0.35417	0.38925	0.70588	0.00047	1	24	0.45833	0.4672	1	0	1	24	0.45833	0.40337	0.63457	0.00047	1	38	0.55263	0.44737	0.26683	0.00041	1	39	0.35897
ss1712298532	4	T	0.6042	0.7708	0.5833	0.5208	0.5208	0.5128	0.4103	0.51	0.4886	24	0.625	0.48848	0.21617	0.0004	1	24	0.29167	0.36082	0.55572	0.00049	1	48	0.54167	0.49123	0.55638	0.0005	1	24	0.54167	0.50975	1	0	1	24	0.625	0.50975	0.41296	0.00048	1	39	0.5641	0.50616	0.52981	0.0005	1	39	0.5641
ss1712298531	4	A	0.875	0.8542	0.8854	0.8958	0.875	0.7179	0.7821	0.75	0.6047	24	0.25	0.2234	1	0	1	24	0.29167	0.25443	1	0	1	48	0.14583	0.20504	0.09537	0.00029	1	24	0.125	0.1906	0.20484	0.0004	1	24	0.25	0.2234	1	0	1	39	0.46154	0.41026	0.6917	0.00046	1	39	0.33333
ss1712298530	4	G	0.5625	0.6875	0.7396	0.6875	0.7292	0.5	0.4615	0.49	0.4205	24	0.54167	0.50266	1	0	1	24	0.54167	0.43883	0.35678	0.0005	1	48	0.4375	0.38925	0.47205	0.00049	1	24	0.375	0.43883	0.63537	0.00049	1	24	0.45833	0.40337	0.63586	0.0005	1	39	0.48718	0.50649	1	0	1	39	0.5641
ss1712298529	4	A	0.9583	0.9792	0.9375	0.9583	0.9583	0.8077	0.8333	0.88	0.8295	24	0.08333	0.08156	1	0	1	24	0.04167	0.04167	1	0	1	48	0.125	0.11842	1	0	1	24	0.08333	0.08156	1	0	1	24	0.08333	0.08156	1	0	1	39	0.23077	0.31469	0.11776	0.00035	1	39	0.28205
ss1712299683	4	G	0.8542	0.9375	0.8542	0.9167	0.875	0.8077	0.7436	0.78	0.7273	24	0.29167	0.25443	1	0	1	24	0.125	0.11968	1	0	1	48	0.25	0.25175	1	0	1	24	0.16667	0.15603	1	0	1	24	0.25	0.2234	1	0	1	39	0.33333	0.31469	1	0	1	39	0.46154
ss1712299685	4	C	0.9792	0.9375	0.9479	0.9583	0.9792	0.9079	0.8947	0.85	0.9186	24	0.04167	0.04167	1	0	1	24	0.125	0.11968	1	0	1	48	0.10417	0.09978	1	0	1	24	0.08333	0.08156	1	0	1	24	0.04167	0.04167	1	0	1	38	0.18421	0.16947	1	0	1	38	0.15789
ss1712304059	4	G	0.75	0.8125	0.8021	0.8542	0.8125	0.4103	0.4359	0.44	0.5341	24	0.33333	0.38298	0.59598	0.00049	1	24	0.29167	0.31117	1	0	1	48	0.27083	0.32083	0.35509	0.00048	1	24	0.29167	0.25443	1	0	1	24	0.375	0.31117	0.55022	0.00049	1	39	0.51282	0.49018	1	0	1	39	0.46154
ss1712304060	4	G	0.9792	0.9583	0.9271	0.9583	0.9583	0.8846	0.7821	0.81	0.8182	24	0.04167	0.04167	1	0	1	24	0.08333	0.08156	1	0	1	48	0.10417	0.13662	0.20893	0.00042	1	24	0.08333	0.08156	1	0	1	24	0.08333	0.08156	1	0	1	39	0.17949	0.20679	0.40515	0.00051	1	39	0.38462
ss1712296950	4	T	0.875	0.8333	0.9062	0.9167	0.7292	0.8333	0.9231	0.83	0.8295	24	0.25	0.2234	1	0	1	24	0.33333	0.28369	1	0	1	48	0.14583	0.17171	0.33835	0.00047	1	24	0.16667	0.15603	1	0	1	24	0.375	0.40337	1	0	1	39	0.23077	0.28139	0.26324	0.00046	1	39	0.15385
ss1712296951	4	A	0.7826	0.8125	0.7826	0.6957	0.7083	0.3333	0.3846	0.4286	0.3295	23	0.26087	0.34783	0.25218	0.00045	1	24	0.375	0.31117	0.55046	0.0005	1	46	0.34783	0.344	1	0	1	23	0.43478	0.43285	1	0	1	24	0.41667	0.42199	1	0	1	36	0.5	0.4507	0.70824	0.00045	1	39	0.51282
ss1712303596	4	A	0.8261	1	0.9167	0.9348	0.8684	0.8718	0.9231	0.88	0.8523	23	0	0.29372	3e-05	1e-05	0.08165	Monomorphic			1		1	48	0.08333	0.15439	0.02321	0.00015	1	23	0.13043	0.12464	1	0	1	19	0.05263	0.23471	0.01119	0.0001	1	39	0.20513	0.22644	0.48457	0.00049	1	39	0.10256
ss1712303594	4	A	0.6875	0.6458	0.6771	0.6042	0.625	0.5641	0.641	0.76	0.6818	24	0.45833	0.43883	1	0	1	24	0.29167	0.4672	0.08357	0.00028	1	48	0.39583	0.44189	0.51662	0.00051	1	24	0.54167	0.48848	0.68317	0.00046	1	24	0.25	0.47872	0.02812	0.00016	1	39	0.61538	0.49817	0.19404	0.00041	1	39	0.5641
ss1712303593	4	A	0.6875	0.6458	0.6667	0.6042	0.625	0.5641	0.641	0.76	0.6818	24	0.45833	0.43883	1	0	1	24	0.29167	0.4672	0.08496	0.00028	1	48	0.41667	0.44912	0.7459	0.00042	1	24	0.54167	0.48848	0.6842	0.00045	1	24	0.25	0.47872	0.02929	0.00018	1	39	0.61538	0.49817	0.19431	0.00039	1	39	0.5641
ss1712302098	4	A	0.9792	0.9583	0.9583	0.9167	0.9792	0.8718	0.9231	0.91	0.8068	24	0.04167	0.04167	1	0	1	24	0.08333	0.08156	1	0	1	48	0.08333	0.0807	1	0	1	24	0.16667	0.15603	1	0	1	24	0.04167	0.04167	1	0	1	39	0.25641	0.22644	1	0	1	39	0.15385
ss1712302096	4	C	0.7083	0.8125	0.7812	0.7917	0.7917	0.8462	0.7949	0.86	0.8636	24	0.25	0.42199	0.06069	0.00023	1	24	0.29167	0.31117	1	0	1	48	0.3125	0.34539	0.66837	0.00047	1	24	0.33333	0.33688	1	0	1	24	0.16667	0.33688	0.03036	0.00018	1	39	0.25641	0.26374	1	0	1	39	0.41026
ss1712296260	4	C	0.8542	0.875	0.8696	0.9583	0.8958	0.9487	0.9487	0.79	0.7955	24	0.20833	0.25443	0.39836	0.00051	1	24	0.25	0.2234	1	0	1	46	0.26087	0.22934	1	0	1	24	0.08333	0.08156	1	0	1	24	0.20833	0.1906	1	0	1	39	0.10256	0.09857	1	0	1	39	0.10256
ss1712296261	4	A	0.6875	0.6667	0.7812	0.6875	0.7708	0.5128	0.5	0.59	0.4773	24	0.375	0.43883	0.63493	0.00048	1	24	0.5	0.4539	1	0	1	48	0.27083	0.34539	0.19485	0.00039	1	24	0.45833	0.43883	1	0	1	24	0.375	0.36082	1	0	1	39	0.46154	0.50616	0.74796	0.00044	1	39	0.38462
ss1712296263	4	A	0.8125	0.8542	0.8229	0.7917	0.75	0.2692	0.2949	0.35	0.3182	24	0.20833	0.31117	0.1519	0.00036	1	24	0.20833	0.25443	0.39752	0.0005	1	48	0.35417	0.29452	0.31964	0.00048	1	24	0.25	0.33688	0.23129	0.00042	1	24	0.33333	0.38298	0.59574	0.00049	1	39	0.28205	0.3986	0.09869	0.00029	1	39	0.48718
ss1712296986	4	G	0.875	0.875	0.8438	0.8958	0.8958	0.9103	0.8846	0.87	0.7841	24	0.25	0.2234	1	0	1	24	0.25	0.2234	1	0	1	48	0.1875	0.26645	0.06726	0.00025	1	24	0.20833	0.1906	1	0	1	24	0.20833	0.1906	1	0	1	39	0.12821	0.1655	0.25551	0.00045	1	39	0.17949
ss1712296985	4	T	0.8261	0.8913	0.7708	0.7292	0.7083	0.859	0.859	0.87	0.8295	23	0.26087	0.29372	0.51838	0.00051	1	23	0.21739	0.19807	1	0	1	48	0.375	0.35702	1	0	1	24	0.45833	0.40337	0.63598	0.00048	1	24	0.5	0.42199	0.62293	0.00048	1	39	0.23077	0.24542	0.55843	0.0005	1	39	0.23077
ss1712296984	4	C	0.7708	0.5625	0.6042	0.6458	0.6458	0.6316	0.5897	0.51	0.4773	24	0.29167	0.36082	0.55484	0.0005	1	24	0.45833	0.50266	0.69789	0.00049	1	48	0.375	0.48333	0.13726	0.00035	1	24	0.625	0.4672	0.17582	0.00039	1	24	0.45833	0.4672	1	0	1	38	0.42105	0.47158	0.72631	0.00045	1	39	0.61538
ss1712298696	4	T	0.7292	0.7292	0.7083	0.7708	0.6458	0.859	0.8421	0.89	0.9205	24	0.20833	0.40337	0.02931	0.00018	1	24	0.45833	0.40337	0.63611	0.00047	1	48	0.375	0.41754	0.49839	0.00049	1	24	0.375	0.36082	1	0	1	24	0.54167	0.4672	0.65649	0.00046	1	39	0.17949	0.24542	0.14066	0.00035	1	38	0.31579
ss1712298697	4	A	0.9792	0.9375	0.9167	0.9375	0.9792	0.8205	0.8462	0.86	0.8977	24	0.04167	0.04167	1	0	1	24	0.125	0.11968	1	0	1	48	0.125	0.15439	0.27074	0.00044	1	24	0.125	0.11968	1	0	1	24	0.04167	0.04167	1	0	1	39	0.25641	0.29837	0.57688	0.00049	1	39	0.25641
ss1712298698	4	A	0.6042	0.5	0.5532	0.4583	0.625	0.6667	0.6282	0.7347	0.8182	24	0.54167	0.48848	0.68466	0.00047	1	24	0.66667	0.51064	0.21699	0.00039	1	47	0.55319	0.49966	0.55736	0.0005	1	24	0.5	0.50709	1	0	1	24	0.5	0.47872	1	0	1	39	0.46154	0.45022	1	0	1	39	0.53846
ss1712298699	4	C	0.9583	0.9375	0.9375	0.9583	0.9792	0.8846	0.9103	0.91	0.8977	24	0.08333	0.08156	1	0	1	24	0.125	0.11968	1	0	1	48	0.125	0.11842	1	0	1	24	0.08333	0.08156	1	0	1	24	0.04167	0.04167	1	0	1	39	0.23077	0.20679	1	0	1	39	0.17949
ss1712301588	4	C	0.9375	0.9375	0.8958	0.8125	0.8542	0.9359	0.8718	0.89	0.8523	24	0.125	0.11968	1	0	1	24	0.125	0.11968	1	0	1	48	0.16667	0.1886	0.40508	0.0005	1	24	0.20833	0.31117	0.15109	0.00037	1	24	0.29167	0.25443	1	0	1	39	0.12821	0.12155	1	0	1	39	0.20513
ss1712296070	4	A	0.375	0.4375	0.5111	0.5208	0.4375	0.5897	0.5513	0.62	0.4884	24	0.41667	0.47872	0.66612	0.00046	1	24	0.54167	0.50266	1	0	1	45	0.53333	0.50537	0.76979	0.00041	1	24	0.45833	0.50975	0.6945	0.00044	1	24	0.54167	0.50266	1	0	1	39	0.5641	0.49018	0.50695	0.0005	1	39	0.4359
ss1712299742	4	C	0.9167	0.9375	0.875	0.875	0.875	0.8158	0.7949	0.79	0.8636	24	0.08333	0.15603	0.12485	0.00032	1	24	0.125	0.11968	1	0	1	48	0.16667	0.22105	0.13735	0.00034	1	24	0.25	0.2234	1	0	1	24	0.25	0.2234	1	0	1	38	0.31579	0.30456	1	0	1	39	0.41026
ss1712298776	4	G	0.5208	0.5625	0.4896	0.4792	0.4792	0.7179	0.7436	0.7	0.7955	24	0.375	0.50975	0.23703	0.00039	1	24	0.54167	0.50266	1	0	1	48	0.39583	0.50504	0.15415	0.00034	1	24	0.70833	0.50975	0.0984	0.00031	1	24	0.625	0.50975	0.4121	0.00047	1	39	0.30769	0.41026	0.13126	0.00033	1	39	0.30769
ss1712298700	4	G	0.8958	0.875	0.875	0.8125	0.8542	0.4744	0.6923	0.64	0.5114	24	0.20833	0.1906	1	0	1	24	0.25	0.2234	1	0	1	48	0.25	0.22105	1	0	1	24	0.29167	0.31117	1	0	1	24	0.29167	0.25443	1	0	1	39	0.38462	0.50516	0.19836	0.00039	1	39	0.41026
ss1712298363	4	G	0.9583	0.8958	0.9574	0.8958	0.9583	0.9474	0.9231	0.898	0.9318	24	0.08333	0.08156	1	0	1	24	0.20833	0.1906	1	0	1	47	0.04255	0.08236	0.06463	0.00025	1	24	0.20833	0.1906	1	0	1	24	0.08333	0.08156	1	0	1	38	0.10526	0.10105	1	0	1	39	0.15385
ss1712296241	4	T	0.7292	0.5833	0.625	0.5625	0.7083	0.5897	0.5641	0.6	0.6364	24	0.45833	0.40337	0.63539	0.00049	1	24	0.33333	0.49645	0.20182	0.0004	1	48	0.45833	0.47368	1	0	1	24	0.45833	0.50266	0.69704	0.00046	1	24	0.5	0.42199	0.62132	0.00049	1	39	0.5641	0.49018	0.50607	0.00049	1	39	0.35897
ss1712301782	4	A	0.9375	0.9583	0.8958	0.8958	0.875	0.8462	0.7821	0.82	0.8409	24	0.125	0.11968	1	0	1	24	0.08333	0.08156	1	0	1	48	0.16667	0.1886	0.40665	0.00051	1	24	0.20833	0.1906	1	0	1	24	0.25	0.2234	1	0	1	39	0.20513	0.26374	0.19679	0.00039	1	39	0.33333
ss1712300457	4	G	0.7708	0.875	0.8542	0.7292	0.75	0.8333	0.7949	0.79	0.6591	24	0.375	0.36082	1	0	1	24	0.16667	0.2234	0.29857	0.00046	1	48	0.25	0.25175	1	0	1	24	0.45833	0.40337	0.63613	0.0005	1	24	0.5	0.38298	0.27159	0.00044	1	39	0.33333	0.28139	0.56403	0.0005	1	39	0.30769
ss1712300458	4	C	0.7083	0.6042	0.4896	0.5625	0.5625	0.4615	0.5128	0.4	0.5227	24	0.25	0.42199	0.06028	0.00024	1	24	0.375	0.48848	0.39167	0.00049	1	48	0.52083	0.50504	1	0	1	24	0.54167	0.50266	1	0	1	24	0.625	0.50266	0.40341	0.00047	1	39	0.66667	0.5035	0.05591	0.00022	1	39	0.41026
ss1712300976	4	A	0.8542	0.875	0.8854	0.8958	0.8958	0.8718	0.7949	0.82	0.8523	24	0.20833	0.25443	0.39935	0.00048	1	24	0.25	0.2234	1	0	1	48	0.22917	0.20504	1	0	1	24	0.20833	0.1906	1	0	1	24	0.125	0.1906	0.20519	0.00041	1	39	0.25641	0.22644	1	0	1	39	0.25641
ss1712297741	4	C	0.8958	0.7708	0.875	0.8958	0.8125	0.641	0.7692	0.71	0.7273	24	0.20833	0.1906	1	0	1	24	0.375	0.36082	1	0	1	48	0.20833	0.22105	0.54289	0.00049	1	24	0.20833	0.1906	1	0	1	24	0.29167	0.31117	1	0	1	39	0.41026	0.4662	0.49825	0.00047	1	39	0.35897
ss1712299806	4	C	0.625	0.7708	0.6146	0.6042	0.7917	0.8205	0.8077	0.76	0.625	24	0.5	0.47872	1	0	1	24	0.375	0.36082	1	0	1	48	0.47917	0.47873	1	0	1	24	0.70833	0.48848	0.0357	0.0002	1	24	0.33333	0.33688	1	0	1	39	0.30769	0.29837	1	0	1	39	0.28205
ss1712299807	4	C	0.3333	0.5417	0.4419	0.5	0.5625	0.7692	0.6154	0.64	0.8295	24	0.33333	0.4539	0.35069	0.00049	1	24	0.58333	0.50709	0.67991	0.00044	1	43	0.60465	0.49904	0.2179	0.00041	1	24	0.41667	0.51064	0.43219	0.00051	1	24	0.625	0.50266	0.40241	0.0005	1	39	0.35897	0.35964	1	0	1	39	0.35897
ss1712299322	4	C	0.7917	0.7917	0.6562	0.625	0.625	0.4231	0.4103	0.45	0.3409	24	0.41667	0.33688	0.53995	0.00049	1	24	0.33333	0.33688	1	0	1	48	0.4375	0.45592	1	0	1	24	0.5	0.47872	1	0	1	24	0.66667	0.47872	0.08146	0.00029	1	39	0.53846	0.49451	0.74323	0.00044	1	39	0.46154
ss1712299321	4	C	0.9583	0.9167	0.9688	1	0.9792	0.859	0.9231	0.88	0.9091	24	0.08333	0.08156	1	0	1	24	0.16667	0.15603	1	0	1	48	0.0625	0.06118	1	0	1	Monomorphic			1		1	24	0.04167	0.04167	1	0	1	39	0.28205	0.24542	1	0	1	39	0.15385
ss1712301870	4	T	0.5625	0.7708	0.5521	0.6875	0.5625	0.5641	0.5	0.5	0.4545	24	0.375	0.50266	0.24155	0.00043	1	24	0.45833	0.36082	0.28898	0.00044	1	48	0.52083	0.49978	1	0	1	24	0.45833	0.43883	1	0	1	24	0.54167	0.50266	1	0	1	39	0.5641	0.49817	0.51479	0.00051	1	39	0.58974
ss1712301871	4	T	0.7708	0.6667	0.7292	0.7708	0.7083	0.8974	0.9487	0.92	0.8864	24	0.29167	0.36082	0.55577	0.0005	1	24	0.41667	0.4539	1	0	1	48	0.41667	0.39912	1	0	1	24	0.375	0.36082	1	0	1	24	0.5	0.42199	0.62101	0.0005	1	39	0.15385	0.18648	0.32813	0.00048	1	39	0.10256
ss1712301872	4	T	0.7917	0.8333	0.8125	0.75	0.8125	0.8947	0.8718	0.9	0.8864	24	0.33333	0.33688	1	0	1	24	0.25	0.28369	0.5015	0.00049	1	48	0.25	0.30789	0.33039	0.00048	1	24	0.25	0.38298	0.11312	0.00032	1	24	0.375	0.31117	0.55004	0.00047	1	38	0.15789	0.19088	0.33668	0.00047	1	39	0.20513
ss1712300636	4	A	0.9792	1	0.9896	0.9375	0.9375	0.8974	0.8974	0.93	0.8864	24	0.04167	0.04167	1	0	1	Monomorphic			1		1	48	0.02083	0.02083	1	0	1	24	0.125	0.11968	1	0	1	24	0.125	0.11968	1	0	1	39	0.20513	0.18648	1	0	1	39	0.20513
ss1712297961	4	T	0.9375	0.8958	0.8958	0.8333	0.8333	0.9359	0.8718	0.89	0.8523	24	0.125	0.11968	1	0	1	24	0.04167	0.1906	0.00725	9e-05	1	48	0.16667	0.1886	0.40604	0.0005	1	24	0.25	0.28369	0.50147	0.00049	1	24	0.25	0.28369	0.50056	0.0005	1	39	0.12821	0.12155	1	0	1	39	0.20513
ss1712295802	4	A	0.9375	0.9375	0.8958	0.8333	0.8542	0.9231	0.859	0.89	0.8523	24	0.125	0.11968	1	0	1	24	0.125	0.11968	1	0	1	48	0.16667	0.1886	0.40556	0.00047	1	24	0.25	0.28369	0.50088	0.00049	1	24	0.29167	0.25443	1	0	1	39	0.15385	0.14386	1	0	1	39	0.23077
ss1712297689	4	T	1	1	1	0.9792	0.9167	0.9872	0.9359	0.94	0.8977	Monomorphic			1		1	Monomorphic			1		1	Monomorphic			1		1	24	0.04167	0.04167	1	0	1	24	0.16667	0.15603	1	0	1	39	0.02564	0.02564	1	0	1	39	0.12821
ss1712301393	4	G	0.9792	0.8542	0.9167	0.9375	0.9375	0.9103	0.9103	0.93	0.9091	24	0.04167	0.04167	1	0	1	24	0.125	0.25443	0.04679	0.00021	1	48	0.16667	0.15439	1	0	1	24	0.04167	0.11968	0.06347	0.00024	1	24	0.125	0.11968	1	0	1	39	0.17949	0.1655	1	0	1	39	0.17949
ss1712301394	4	C	1	1	0.9583	0.9583	0.9375	0.9487	0.9359	0.95	0.9545	Monomorphic			1		1	Monomorphic			1		1	48	0.08333	0.0807	1	0	1	24	0.08333	0.08156	1	0	1	24	0.125	0.11968	1	0	1	39	0.10256	0.09857	1	0	1	39	0.12821
ss1712297390	4	T	0.2917	0.2083	0.3229	0.4375	0.3958	0.6538	0.6795	0.67	0.625	24	0.5	0.42199	0.62116	0.00049	1	24	0.41667	0.33688	0.54011	0.00051	1	48	0.4375	0.44189	1	0	1	24	0.45833	0.50266	0.69792	0.00048	1	24	0.54167	0.48848	0.68365	0.00046	1	39	0.38462	0.45854	0.47765	0.00049	1	39	0.4359
ss1712302314	4	C	0.7708	0.8333	0.875	0.6042	0.6875	0.8333	0.8846	0.8	0.8295	24	0.45833	0.36082	0.28961	0.00046	1	24	0.25	0.28369	0.50069	0.00049	1	48	0.25	0.22105	1	0	1	24	0.375	0.48848	0.39044	0.00048	1	24	0.29167	0.43883	0.15068	0.00037	1	39	0.33333	0.28139	0.56424	0.00047	1	39	0.23077
ss1712304724	4	G	0.6667	0.75	0.75	0.5	0.5833	0.641	0.6538	0.58	0.6591	24	0.5	0.4539	1	0	1	24	0.41667	0.38298	1	0	1	48	0.41667	0.37895	0.70208	0.00047	1	24	0.25	0.51064	0.01658	0.00012	1	24	0.41667	0.49645	0.67307	0.00046	1	39	0.35897	0.4662	0.174	0.00038	1	39	0.4359
ss1712303616	4	A	0.6667	0.625	0.5104	0.5208	0.7292	0.8333	0.7308	0.8	0.8636	24	0.41667	0.4539	1	0	1	24	0.5	0.47872	1	0	1	48	0.52083	0.50504	1	0	1	24	0.54167	0.50975	1	0	1	24	0.375	0.40337	1	0	1	39	0.28205	0.28139	1	0	1	39	0.38462
ss1712298012	4	G	0.5625	0.5417	0.5521	0.4792	0.6042	0.5135	0.4231	0.48	0.5114	24	0.29167	0.50266	0.04828	0.00022	1	24	0.66667	0.50709	0.21288	0.00042	1	48	0.4375	0.49978	0.55938	0.00052	1	24	0.54167	0.50975	1	0	1	24	0.45833	0.48848	1	0	1	37	0.43243	0.50648	0.50876	0.00049	1	39	0.4359
ss1712298013	4	G	0.625	0.7292	0.7292	0.6458	0.7083	0.6154	0.6923	0.72	0.6591	24	0.33333	0.47872	0.19351	0.00039	1	24	0.29167	0.40337	0.29273	0.00043	1	48	0.33333	0.39912	0.28274	0.00043	1	24	0.625	0.4672	0.17366	0.00038	1	24	0.5	0.42199	0.62051	0.00047	1	39	0.5641	0.47952	0.31836	0.00049	1	39	0.41026
ss1712300091	4	A	0.9545	0.8958	0.7979	0.7917	0.8696	0.8077	0.6923	0.77	0.814	22	0.09091	0.08879	1	0	1	24	0.125	0.1906	0.20526	0.0004	1	47	0.31915	0.32601	1	0	1	24	0.25	0.33688	0.23182	0.00043	1	23	0.26087	0.23188	1	0	1	39	0.33333	0.31469	1	0	1	39	0.25641
ss1712297580	4	A	0.4375	0.5625	0.4479	0.5208	0.5208	0.7564	0.5769	0.74	0.75	24	0.375	0.50266	0.24182	0.0004	1	24	0.29167	0.50266	0.04827	0.00021	1	48	0.47917	0.49978	1	0	1	24	0.70833	0.50975	0.09784	0.00031	1	24	0.54167	0.50975	1	0	1	39	0.33333	0.37329	0.66062	0.00046	1	39	0.38462
ss1712300044	4	C	0.9375	0.9375	0.8958	0.8125	0.8542	0.9359	0.8718	0.89	0.8523	24	0.125	0.11968	1	0	1	24	0.125	0.11968	1	0	1	48	0.16667	0.1886	0.40643	0.00049	1	24	0.20833	0.31117	0.1516	0.00037	1	24	0.29167	0.25443	1	0	1	39	0.12821	0.12155	1	0	1	39	0.20513
ss1712300990	4	T	0.3542	0.5833	0.375	0.5417	0.5625	0.6667	0.7051	0.72	0.5682	24	0.45833	0.4672	1	0	1	24	0.66667	0.49645	0.11195	0.0003	1	48	0.45833	0.47368	1	0	1	24	0.41667	0.50709	0.43246	0.00049	1	24	0.54167	0.50266	1	0	1	39	0.41026	0.45022	0.71958	0.00046	1	39	0.4359
ss1712299323	4	C	0.8958	0.9167	0.7292	0.7083	0.8125	0.5641	0.5385	0.56	0.4205	24	0.125	0.1906	0.2041	0.00039	1	24	0.16667	0.15603	1	0	1	48	0.45833	0.39912	0.4651	0.0005	1	24	0.5	0.42199	0.62211	0.00049	1	24	0.29167	0.31117	1	0	1	39	0.5641	0.49817	0.51594	0.0005	1	39	0.51282
ss1712298841	4	C	0.6667	0.7708	0.6771	0.75	0.5417	0.6795	0.6538	0.49	0.4659	24	0.25	0.4539	0.05656	0.00023	1	24	0.375	0.36082	1	0	1	48	0.52083	0.44189	0.32255	0.00048	1	24	0.33333	0.38298	0.59615	0.00047	1	24	0.58333	0.50709	0.67915	0.00047	1	39	0.48718	0.44123	0.7144	0.00044	1	39	0.58974
ss1712298840	4	G	0.9375	0.875	0.8438	0.8125	0.8542	0.8205	0.8205	0.81	0.8295	24	0.125	0.11968	1	0	1	24	0.25	0.2234	1	0	1	48	0.27083	0.26645	1	0	1	24	0.29167	0.31117	1	0	1	24	0.29167	0.25443	1	0	1	39	0.25641	0.29837	0.57674	0.00048	1	39	0.30769
ss1712298839	4	C	0.9583	0.875	0.9583	0.9792	1	0.9103	0.9231	0.91	0.9545	24	0.08333	0.08156	1	0	1	24	0.25	0.2234	1	0	1	48	0.08333	0.0807	1	0	1	24	0.04167	0.04167	1	0	1	Monomorphic			1		1	39	0.17949	0.1655	1	0	1	39	0.15385
ss1712298838	4	G	0.8333	0.9583	0.8854	0.8333	0.8333	0.8333	0.8333	0.87	0.8977	24	0.33333	0.28369	1	0	1	24	0.08333	0.08156	1	0	1	48	0.1875	0.20504	0.47559	0.0005	1	24	0.33333	0.28369	1	0	1	24	0.33333	0.28369	1	0	1	39	0.28205	0.28139	1	0	1	39	0.23077
ss1712298837	4	C	0.8958	0.9375	0.7917	0.7708	0.8333	0.5769	0.6026	0.75	0.7841	24	0.125	0.1906	0.20558	0.0004	1	24	0.125	0.11968	1	0	1	48	0.375	0.33333	0.66156	0.00049	1	24	0.375	0.36082	1	0	1	24	0.33333	0.28369	1	0	1	39	0.64103	0.49451	0.10038	0.00031	1	39	0.58974
ss1712298836	4	T	0.9583	1	0.9688	0.9167	0.9792	0.7564	0.7436	0.84	0.9091	24	0.08333	0.08156	1	0	1	Monomorphic			1		1	48	0.0625	0.06118	1	0	1	24	0.16667	0.15603	1	0	1	24	0.04167	0.04167	1	0	1	39	0.4359	0.37329	0.40408	0.00048	1	39	0.35897
ss1712298835	4	C	0.9167	0.9167	0.9255	0.9583	0.8333	0.3553	0.5263	0.4375	0.625	24	0.16667	0.15603	1	0	1	24	0.16667	0.15603	1	0	1	47	0.14894	0.13933	1	0	1	24	0.08333	0.08156	1	0	1	24	0.25	0.28369	0.50108	0.00052	1	38	0.5	0.46421	0.73079	0.00044	1	38	0.42105
ss1712297584	4	A	0.8958	0.9375	0.8958	0.8125	0.8542	0.9231	0.8846	0.89	0.8409	24	0.20833	0.1906	1	0	1	24	0.125	0.11968	1	0	1	48	0.16667	0.1886	0.40714	0.00049	1	24	0.20833	0.31117	0.15219	0.00036	1	24	0.29167	0.25443	1	0	1	39	0.15385	0.14386	1	0	1	39	0.23077
ss1712301665	4	T	0.5208	0.4792	0.4688	0.4792	0.4792	0.7051	0.7179	0.7	0.7955	24	0.375	0.50975	0.23753	0.00041	1	24	0.45833	0.50975	0.69489	0.00044	1	48	0.39583	0.50329	0.15641	0.00037	1	24	0.70833	0.50975	0.09822	0.00029	1	24	0.625	0.50975	0.41116	0.00048	1	39	0.33333	0.42125	0.24758	0.00044	1	39	0.35897
ss1712301666	4	C	0.9375	0.9375	0.8958	0.8125	0.8542	0.9231	0.8718	0.89	0.8523	24	0.125	0.11968	1	0	1	24	0.125	0.11968	1	0	1	48	0.16667	0.1886	0.40604	0.00051	1	24	0.20833	0.31117	0.15306	0.00036	1	24	0.29167	0.25443	1	0	1	39	0.15385	0.14386	1	0	1	39	0.20513
ss1712301869	4	A	0.8958	0.9375	0.9062	0.8125	0.8542	0.9231	0.8974	0.89	0.8295	24	0.20833	0.1906	1	0	1	24	0.125	0.11968	1	0	1	48	0.14583	0.17171	0.33721	0.00046	1	24	0.20833	0.31117	0.15191	0.00033	1	24	0.29167	0.25443	1	0	1	39	0.15385	0.14386	1	0	1	39	0.20513
ss1712300616	4	A	0.6667	0.625	0.5	0.5625	0.5417	0.4615	0.5128	0.4	0.5341	24	0.33333	0.4539	0.35222	0.00049	1	24	0.41667	0.47872	0.6674	0.00047	1	48	0.54167	0.50526	0.77213	0.00042	1	24	0.54167	0.50266	1	0	1	24	0.58333	0.50709	0.67957	0.00046	1	39	0.66667	0.5035	0.05635	0.00022	1	39	0.41026
ss1712299417	4	T	0.375	0.6522	0.4792	0.4792	0.4792	0.6667	0.6026	0.54	0.4205	24	0.5	0.47872	1	0	1	23	0.34783	0.46377	0.35653	0.00047	1	48	0.58333	0.50439	0.38278	0.00048	1	24	0.45833	0.50975	0.69482	0.00048	1	24	0.45833	0.50975	0.69502	0.00044	1	39	0.51282	0.45022	0.4776	0.00052	1	39	0.38462
ss1712300510	4	A	1	1	1	1	1	0.7949	0.7308	0.77	0.8068	Monomorphic			1		1	Monomorphic			1		1	Monomorphic			1		1	Monomorphic			1		1	Monomorphic			1		1	39	0.41026	0.33034	0.31394	0.00047	1	39	0.38462
ss1712300511	4	G	1	1	1	1	0.9792	0.9231	0.9359	0.89	0.9432	Monomorphic			1		1	Monomorphic			1		1	Monomorphic			1		1	Monomorphic			1		1	24	0.04167	0.04167	1	0	1	39	0.15385	0.14386	1	0	1	39	0.12821
ss1712300512	4	T	0.9583	1	0.9271	0.9375	0.9583	0.5513	0.5526	0.65	0.625	24	0.08333	0.08156	1	0	1	Monomorphic			1		1	48	0.14583	0.13662	1	0	1	24	0.125	0.11968	1	0	1	24	0.08333	0.08156	1	0	1	39	0.64103	0.50117	0.10782	0.00031	1	38	0.42105
ss1712300513	4	A	1	1	0.9688	0.9792	1	0.9231	0.8974	0.98	0.9091	Monomorphic			1		1	Monomorphic			1		1	48	0.0625	0.06118	1	0	1	24	0.04167	0.04167	1	0	1	Monomorphic			1		1	39	0.15385	0.14386	1	0	1	39	0.20513
ss1712300514	4	G	0.9792	0.9375	1	1	0.9792	0.9103	1	0.9	0.9091	24	0.04167	0.04167	1	0	1	24	0.125	0.11968	1	0	1	Monomorphic			1		1	Monomorphic			1		1	24	0.04167	0.04167	1	0	1	39	0.17949	0.1655	1	0	1	Monomorphic
ss1712300515	4	G	0.9583	0.9583	0.9062	0.9792	0.9583	0.7564	0.8205	0.9	0.8182	24	0.08333	0.08156	1	0	1	24	0.08333	0.08156	1	0	1	48	0.1875	0.17171	1	0	1	24	0.04167	0.04167	1	0	1	24	0.08333	0.08156	1	0	1	39	0.28205	0.37329	0.18455	0.00038	1	39	0.30769
ss1712300517	4	G	0.9583	0.9583	0.9583	0.9375	0.9167	0.8077	0.7821	0.76	0.6705	24	0.08333	0.08156	1	0	1	24	0.08333	0.08156	1	0	1	48	0.08333	0.0807	1	0	1	24	0.125	0.11968	1	0	1	24	0.16667	0.15603	1	0	1	39	0.23077	0.31469	0.11824	0.0003	1	39	0.33333
ss1712301643	4	G	0.9583	0.7917	0.9479	0.9375	1	0.9103	0.9231	0.91	0.9432	24	0.08333	0.08156	1	0	1	24	0.33333	0.33688	1	0	1	48	0.10417	0.09978	1	0	1	24	0.125	0.11968	1	0	1	Monomorphic			1		1	39	0.12821	0.1655	0.25477	0.00045	1	39	0.15385
ss1712301642	4	G	0.9583	1	0.9479	0.9375	0.9792	0.7308	0.7368	0.7755	0.6932	24	0.08333	0.08156	1	0	1	Monomorphic			1		1	48	0.10417	0.09978	1	0	1	24	0.125	0.11968	1	0	1	24	0.04167	0.04167	1	0	1	39	0.48718	0.3986	0.23135	0.00044	1	38	0.31579
ss1712301641	4	C	0.875	0.875	0.8438	0.8125	0.8542	0.6538	0.6154	0.58	0.6364	24	0.25	0.2234	1	0	1	24	0.16667	0.2234	0.29864	0.00045	1	48	0.27083	0.26645	1	0	1	24	0.20833	0.31117	0.1523	0.00036	1	24	0.20833	0.25443	0.39789	0.0005	1	39	0.33333	0.45854	0.1521	0.00036	1	39	0.41026
ss1712301640	4	G	0.8333	0.9167	0.9167	0.8125	0.75	0.641	0.6282	0.63	0.5909	24	0.25	0.28369	0.50125	0.00051	1	24	0.08333	0.15603	0.12573	0.00034	1	48	0.16667	0.15439	1	0	1	24	0.29167	0.31117	1	0	1	24	0.41667	0.38298	1	0	1	39	0.51282	0.4662	0.72842	0.00049	1	39	0.48718
ss1712301639	4	G	0.9583	0.9583	0.9688	0.9792	1	0.8974	0.8974	0.92	0.9432	24	0.08333	0.08156	1	0	1	24	0.08333	0.08156	1	0	1	48	0.0625	0.06118	1	0	1	24	0.04167	0.04167	1	0	1	Monomorphic			1		1	39	0.20513	0.18648	1	0	1	39	0.20513
ss1712301638	4	A	0.625	0.7292	0.6667	0.6458	0.8333	0.6026	0.7179	0.66	0.6364	24	0.5	0.47872	1	0	1	24	0.375	0.40337	1	0	1	48	0.625	0.44912	0.00773	9e-05	1	24	0.375	0.4672	0.39075	0.00051	1	24	0.25	0.28369	0.50034	0.00049	1	39	0.48718	0.48518	1	0	1	39	0.41026
ss1712301637	4	T	0.5625	0.5625	0.6042	0.6458	0.5833	0.6667	0.7821	0.81	0.6705	24	0.375	0.50266	0.24027	0.00044	1	24	0.54167	0.50266	1	0	1	48	0.5	0.48333	1	0	1	24	0.625	0.4672	0.17778	0.00038	1	24	0.33333	0.49645	0.20041	0.00039	1	39	0.41026	0.45022	0.71974	0.00046	1	39	0.38462
ss1712301636	4	C	0.625	0.7083	0.5208	0.6875	0.5833	0.5897	0.5769	0.54	0.4886	24	0.41667	0.47872	0.6663	0.00046	1	24	0.33333	0.42199	0.34426	0.00049	1	48	0.5	0.50439	1	0	1	24	0.375	0.43883	0.63534	0.00051	1	24	0.5	0.49645	1	0	1	39	0.5641	0.49018	0.50661	0.00048	1	39	0.48718
ss1712304576	4	G	0.9167	0.9583	0.9167	0.8958	0.9375	0.6282	0.5897	0.68	0.6477	24	0.16667	0.15603	1	0	1	24	0.08333	0.08156	1	0	1	48	0.16667	0.15439	1	0	1	24	0.20833	0.1906	1	0	1	24	0.125	0.11968	1	0	1	39	0.53846	0.47319	0.49831	0.00051	1	39	0.5641
ss1712295890	4	A	0.875	0.9167	0.8542	0.875	0.8125	0.1667	0.1154	0.29	0.6591	24	0.25	0.2234	1	0	1	24	0.08333	0.15603	0.1257	0.00032	1	48	0.25	0.25175	1	0	1	24	0.25	0.2234	1	0	1	24	0.20833	0.31117	0.15196	0.00034	1	39	0.23077	0.28139	0.26142	0.00041	1	39	0.23077
rs119054696	4	C	0.9375	0.9792	0.9271	0.9583	0.9375	0.8846	0.9231	0.93	0.8864	24	0.125	0.11968	1	0	1	24	0.04167	0.04167	1	0	1	48	0.14583	0.13662	1	0	1	24	0.08333	0.08156	1	0	1	24	0.125	0.11968	1	0	1	39	0.23077	0.20679	1	0	1	39	0.15385
ss1712297407	4	C	1	0.9792	0.9583	1	0.9375	0.8974	0.9487	0.92	0.9659	Monomorphic			1		1	24	0.04167	0.04167	1	0	1	48	0.08333	0.0807	1	0	1	Monomorphic			1		1	24	0.04167	0.11968	0.06393	0.00025	1	39	0.20513	0.18648	1	0	1	39	0.10256
ss1712303572	4	A	0.9167	0.875	0.8721	0.9048	0.7917	0.7821	0.75	0.87	0.8721	24	0.08333	0.15603	0.12637	0.00031	1	24	0.25	0.2234	1	0	1	43	0.16279	0.22572	0.1168	0.0003	1	21	0.19048	0.17654	1	0	1	24	0.41667	0.33688	0.53915	0.0005	1	39	0.28205	0.34532	0.3392	0.00047	1	38	0.39474
ss1712303571	4	A	0.7708	0.75	0.8125	0.8478	0.75	0.5385	0.4615	0.5	0.5227	24	0.29167	0.36082	0.55488	0.00051	1	24	0.5	0.38298	0.27142	0.00044	1	48	0.25	0.30789	0.32886	0.00048	1	23	0.30435	0.26377	1	0	1	24	0.41667	0.38298	1	0	1	39	0.51282	0.5035	1	0	1	39	0.41026
ss1712303574	4	T	0.8125	0.8958	0.7812	0.875	0.8542	0.4872	0.641	0.68	0.6023	24	0.375	0.31117	0.55106	0.00052	1	24	0.20833	0.1906	1	0	1	48	0.4375	0.34539	0.08845	0.0003	1	24	0.25	0.2234	1	0	1	24	0.29167	0.25443	1	0	1	39	0.41026	0.50616	0.33557	0.00047	1	39	0.41026
ss1712297409	4	C	0.8125	0.75	0.7396	0.6667	0.7292	0.9359	0.8462	0.83	0.8523	24	0.375	0.31117	0.55148	0.00051	1	24	0.41667	0.38298	1	0	1	48	0.47917	0.38925	0.14127	0.00034	1	24	0.41667	0.4539	1	0	1	24	0.54167	0.40337	0.13492	0.00035	1	39	0.12821	0.12155	1	0	1	39	0.25641
ss1712303575	4	A	0.7917	0.7917	0.7917	0.6739	0.7174	0.4615	0.5128	0.58	0.5476	24	0.33333	0.33688	1	0	1	24	0.25	0.33688	0.23182	0.00042	1	48	0.375	0.33333	0.65993	0.00047	1	23	0.56522	0.44928	0.34457	0.00048	1	23	0.47826	0.41449	0.62551	0.00048	1	39	0.46154	0.5035	0.74793	0.00044	1	39	0.51282
ss1712297410	4	A	0.7292	0.8542	0.75	0.6667	0.8542	0.4744	0.4615	0.48	0.4545	24	0.45833	0.40337	0.63589	0.00049	1	24	0.29167	0.25443	1	0	1	48	0.33333	0.37895	0.4483	0.0005	1	24	0.41667	0.4539	1	0	1	24	0.29167	0.25443	1	0	1	39	0.69231	0.50516	0.02584	0.00015	1	39	0.46154
ss1712297411	4	G	0.6667	0.875	0.7396	0.625	0.6458	0.7179	0.6795	0.65	0.7045	24	0.66667	0.4539	0.02433	0.00015	1	24	0.16667	0.2234	0.29742	0.00043	1	48	0.39583	0.38925	1	0	1	24	0.5	0.47872	1	0	1	24	0.45833	0.4672	1	0	1	39	0.46154	0.41026	0.69135	0.00047	1	39	0.58974
ss1712297412	4	G	0.875	0.8333	0.8229	0.875	0.913	0.9231	0.8718	0.92	0.8864	24	0.25	0.2234	1	0	1	24	0.25	0.28369	0.50191	0.00051	1	48	0.3125	0.29452	1	0	1	24	0.16667	0.2234	0.29756	0.00046	1	23	0.17391	0.16232	1	0	1	39	0.10256	0.14386	0.18669	0.00037	1	39	0.20513
ss1712297415	4	T	0.9583	0.9375	0.9062	0.9583	0.9167	0.9103	0.8333	0.8	0.7273	24	0.08333	0.08156	1	0	1	24	0.125	0.11968	1	0	1	48	0.0625	0.17171	0.00152	4e-05	0.619798	24	0.08333	0.08156	1	0	1	24	0.16667	0.15603	1	0	1	39	0.17949	0.1655	1	0	1	39	0.23077
ss1712303576	4	C	0.75	0.6667	0.7917	0.7292	0.7708	0.7564	0.7308	0.77	0.7674	24	0.25	0.38298	0.11264	0.00031	1	24	0.33333	0.4539	0.35139	0.00046	1	48	0.33333	0.33333	1	0	1	24	0.45833	0.40337	0.63579	0.00048	1	24	0.29167	0.36082	0.55596	0.00049	1	39	0.38462	0.37329	1	0	1	39	0.33333
ss1712303577	4	T	0.75	0.6667	0.7917	0.7292	0.7708	0.7564	0.7308	0.77	0.75	24	0.25	0.38298	0.11272	0.00031	1	24	0.33333	0.4539	0.35105	0.00049	1	48	0.33333	0.33333	1	0	1	24	0.45833	0.40337	0.63479	0.00049	1	24	0.29167	0.36082	0.55565	0.0005	1	39	0.38462	0.37329	1	0	1	39	0.33333
ss1712297416	4	T	0.6458	0.5625	0.7083	0.6458	0.6458	0.641	0.5897	0.57	0.6477	24	0.375	0.4672	0.38984	0.00047	1	24	0.54167	0.50266	1	0	1	48	0.375	0.41754	0.49995	0.0005	1	24	0.375	0.4672	0.3911	0.00049	1	24	0.54167	0.4672	0.65514	0.00045	1	39	0.41026	0.4662	0.49988	0.0005	1	39	0.46154
ss1712297419	4	C	0.9583	0.9792	0.9583	0.9375	0.9583	0.9474	0.9615	0.9	0.907	24	0.08333	0.08156	1	0	1	24	0.04167	0.04167	1	0	1	48	0.08333	0.0807	1	0	1	24	0.125	0.11968	1	0	1	24	0.08333	0.08156	1	0	1	38	0.10526	0.10105	1	0	1	39	0.02564
ss1712297422	4	T	0.7917	0.6875	0.7917	0.6739	0.6875	0.7051	0.7179	0.77	0.6705	24	0.41667	0.33688	0.53956	0.00051	1	24	0.375	0.43883	0.63491	0.00047	1	48	0.25	0.33333	0.09562	0.00028	1	23	0.47826	0.44928	1	0	1	24	0.45833	0.43883	1	0	1	39	0.48718	0.42125	0.44732	0.00051	1	39	0.41026
ss1712300502	4	G	0.875	0.7917	0.9271	0.9375	0.9583	0.6923	0.7308	0.68	0.8068	24	0.25	0.2234	1	0	1	24	0.41667	0.33688	0.54027	0.0005	1	48	0.14583	0.13662	1	0	1	24	0.125	0.11968	1	0	1	24	0.08333	0.08156	1	0	1	39	0.46154	0.43157	0.72362	0.00044	1	39	0.4359
ss1712300503	4	C	1	1	0.9896	1	1	0.9744	0.9615	0.96	0.9545	Monomorphic			1		1	Monomorphic			1		1	48	0.02083	0.02083	1	0	1	Monomorphic			1		1	Monomorphic			1		1	39	0.05128	0.05062	1	0	1	39	0.02564
ss1712300504	4	T	0.6042	0.6667	0.7188	0.7292	0.7292	0.9231	0.8462	0.9	0.8864	24	0.54167	0.48848	0.68191	0.00046	1	24	0.5	0.4539	1	0	1	48	0.39583	0.40855	1	0	1	24	0.29167	0.40337	0.28998	0.00045	1	24	0.375	0.40337	1	0	1	39	0.15385	0.14386	1	0	1	39	0.25641
ss1712300506	4	A	0.5	0.6458	0.6979	0.6042	0.6042	0.7949	0.7179	0.76	0.7955	24	0.5	0.51064	1	0	1	24	0.375	0.4672	0.39012	0.00048	1	48	0.4375	0.4261	1	0	1	24	0.375	0.48848	0.39204	0.0005	1	24	0.45833	0.48848	1	0	1	39	0.35897	0.33034	1	0	1	39	0.41026
ss1712300509	4	A	0.9583	0.875	0.9688	0.875	0.9583	0.8462	0.8462	0.84	0.8182	24	0.08333	0.08156	1	0	1	24	0.25	0.2234	1	0	1	48	0.0625	0.06118	1	0	1	24	0.25	0.2234	1	0	1	24	0.08333	0.08156	1	0	1	39	0.20513	0.26374	0.19651	0.00042	1	39	0.30769
ss1712304295	4	T	0.4375	0.4583	0.4896	0.5625	0.4375	0.7821	0.7692	0.73	0.75	24	0.54167	0.50266	1	0	1	24	0.58333	0.50709	0.68039	0.00046	1	48	0.52083	0.50504	1	0	1	24	0.29167	0.50266	0.04814	0.00022	1	24	0.625	0.50266	0.40259	0.00049	1	39	0.38462	0.34532	0.65523	0.00048	1	39	0.30769
ss1712304296	4	C	1	1	0.9896	0.9167	0.9792	0.9487	1	0.98	0.9545	Monomorphic			1		1	Monomorphic			1		1	48	0.02083	0.02083	1	0	1	24	0.08333	0.15603	0.12622	0.00033	1	24	0.04167	0.04167	1	0	1	39	0.10256	0.09857	1	0	1	Monomorphic
ss1712300522	4	T	0.8333	0.8125	0.8542	0.8333	0.8542	0.859	0.8077	0.78	0.7841	24	0.16667	0.28369	0.09038	0.00029	1	24	0.29167	0.31117	1	0	1	48	0.125	0.25175	0.0038	6e-05	0.954016	24	0.25	0.28369	0.5011	0.0005	1	24	0.29167	0.25443	1	0	1	39	0.28205	0.24542	1	0	1	39	0.33333
ss1712304297	4	G	0.9792	1	0.9688	0.9583	1	1	0.9359	0.97	0.9659	24	0.04167	0.04167	1	0	1	Monomorphic			1		1	48	0.0625	0.06118	1	0	1	24	0.08333	0.08156	1	0	1	Monomorphic			1		1	Monomorphic			1		1	39	0.12821
ss1712300529	4	T	0.7917	0.7292	0.8438	0.6042	0.8333	0.4103	0.3718	0.37	0.3523	24	0.33333	0.33688	1	0	1	24	0.45833	0.40337	0.63585	0.00049	1	48	0.27083	0.26645	1	0	1	24	0.54167	0.48848	0.68321	0.00047	1	24	0.33333	0.28369	1	0	1	39	0.46154	0.49018	0.74856	0.00043	1	39	0.4359
ss1712304302	4	T	0.9091	0.7955	0.7188	0.8261	0.8696	0.5769	0.6667	0.67	0.6477	22	0.18182	0.16913	1	0	1	22	0.40909	0.33298	0.53842	0.0005	1	48	0.4375	0.40855	0.7304	0.00043	1	23	0.34783	0.29372	1	0	1	23	0.26087	0.23188	1	0	1	39	0.48718	0.49451	1	0	1	39	0.51282
ss1712300532	4	C	0.6667	0.6042	0.5417	0.6875	0.6667	0.6282	0.7179	0.59	0.6136	24	0.5	0.4539	1	0	1	24	0.375	0.48848	0.39051	0.0005	1	48	0.54167	0.50175	0.77007	0.00041	1	24	0.45833	0.43883	1	0	1	24	0.33333	0.4539	0.3499	0.00049	1	39	0.4359	0.47319	0.73509	0.00045	1	39	0.35897
ss1712300534	4	A	0.875	0.9167	0.8958	0.7708	0.875	0.5128	0.5	0.39	0.3523	24	0.16667	0.2234	0.2993	0.00043	1	24	0.16667	0.15603	1	0	1	48	0.20833	0.1886	1	0	1	24	0.375	0.36082	1	0	1	24	0.16667	0.2234	0.29707	0.00047	1	39	0.41026	0.50616	0.33502	0.00046	1	39	0.48718
ss1712300535	4	C	0.5208	0.6875	0.6146	0.5208	0.4792	0.6026	0.5385	0.52	0.6136	24	0.70833	0.50975	0.09719	0.00029	1	24	0.54167	0.43883	0.3573	0.00046	1	48	0.47917	0.47873	1	0	1	24	0.45833	0.50975	0.6952	0.00047	1	24	0.45833	0.50975	0.69498	0.00046	1	39	0.58974	0.48518	0.19904	0.00039	1	39	0.41026
ss1712300536	4	T	0.5	0.2708	0.4792	0.3958	0.375	0.5513	0.5513	0.57	0.6818	24	0.66667	0.51064	0.21752	0.00041	1	24	0.54167	0.40337	0.13459	0.00036	1	48	0.5	0.50439	1	0	1	24	0.54167	0.48848	0.6832	0.00046	1	24	0.5	0.47872	1	0	1	39	0.48718	0.50117	1	0	1	39	0.38462
ss1712304305	4	T	0.7083	0.5833	0.6042	0.5625	0.625	0.5897	0.5128	0.52	0.5227	24	0.41667	0.42199	1	0	1	24	0.5	0.49645	1	0	1	48	0.54167	0.48333	0.54612	0.0005	1	24	0.54167	0.50266	1	0	1	24	0.41667	0.47872	0.66654	0.00049	1	39	0.41026	0.49018	0.33776	0.00047	1	39	0.5641
rs119054761	4	A	0.7083	0.5833	0.6042	0.5625	0.625	0.5897	0.5128	0.52	0.5227	24	0.41667	0.42199	1	0	1	24	0.5	0.49645	1	0	1	48	0.54167	0.48333	0.54648	0.00048	1	24	0.54167	0.50266	1	0	1	24	0.41667	0.47872	0.66662	0.00047	1	39	0.41026	0.49018	0.33801	0.00044	1	39	0.5641
ss1712303398	4	A	0.4583	0.7292	0.6771	0.6667	0.6042	0.4872	0.5897	0.49	0.5227	24	0.58333	0.50709	0.67933	0.00046	1	24	0.45833	0.40337	0.63555	0.00048	1	48	0.39583	0.44189	0.5175	0.00052	1	24	0.41667	0.4539	1	0	1	24	0.54167	0.48848	0.68422	0.00045	1	39	0.46154	0.50616	0.74776	0.00043	1	39	0.51282
ss1712303399	4	A	0.75	0.6042	0.6354	0.6042	0.7292	0.5385	0.641	0.65	0.5114	24	0.33333	0.38298	0.597	0.0005	1	24	0.625	0.48848	0.21579	0.00039	1	48	0.52083	0.4682	0.53679	0.00052	1	24	0.625	0.48848	0.21626	0.00039	1	24	0.54167	0.40337	0.13477	0.00036	1	39	0.35897	0.5035	0.10579	0.00031	1	39	0.46154
ss1712296526	4	G	0.9375	0.9583	0.9479	0.9583	0.8958	0.8718	0.859	0.79	0.9205	24	0.04167	0.11968	0.06383	0.00025	1	24	0.08333	0.08156	1	0	1	48	0.10417	0.09978	1	0	1	24	0.08333	0.08156	1	0	1	24	0.20833	0.1906	1	0	1	39	0.15385	0.22644	0.09424	0.00028	1	39	0.28205
ss1712296527	4	T	0.6042	0.625	0.5729	0.625	0.5	0.6154	0.6795	0.59	0.7045	24	0.45833	0.48848	1	0	1	24	0.58333	0.47872	0.39156	0.00048	1	48	0.47917	0.49452	1	0	1	24	0.58333	0.47872	0.39044	0.00049	1	24	0.5	0.51064	1	0	1	39	0.46154	0.47952	1	0	1	39	0.38462
ss1712296528	4	C	0.6818	0.7083	0.7604	0.6042	0.7083	0.6923	0.6795	0.58	0.625	22	0.63636	0.44397	0.05445	0.00021	1	24	0.41667	0.42199	1	0	1	48	0.35417	0.3682	1	0	1	24	0.375	0.48848	0.39109	0.00048	1	24	0.25	0.42199	0.06038	0.00023	1	39	0.41026	0.43157	1	0	1	39	0.53846
ss1712296529	4	C	1	0.9375	0.875	0.9167	0.8125	0.5769	0.6667	0.58	0.6705	Monomorphic			1		1	24	0.125	0.11968	1	0	1	48	0.25	0.22105	1	0	1	24	0.16667	0.15603	1	0	1	24	0.20833	0.31117	0.15218	0.00034	1	39	0.4359	0.49451	0.51943	0.00047	1	39	0.51282
ss1712303400	4	C	0.7917	0.6042	0.8229	0.625	0.8125	0.7436	0.6154	0.72	0.75	24	0.25	0.33688	0.23253	0.0004	1	24	0.45833	0.48848	1	0	1	48	0.27083	0.29452	0.62071	0.00048	1	24	0.58333	0.47872	0.39199	0.00051	1	24	0.29167	0.31117	1	0	1	39	0.35897	0.38628	0.68395	0.00046	1	39	0.41026
ss1712296530	4	A	0.9167	0.9792	0.9479	1	0.9167	0.859	0.8846	0.8	0.8523	24	0.08333	0.15603	0.12616	0.00035	1	24	0.04167	0.04167	1	0	1	48	0.0625	0.09978	0.10405	0.0003	1	Monomorphic			1		1	24	0.16667	0.15603	1	0	1	39	0.23077	0.24542	0.55757	0.00049	1	39	0.17949
rs119056111	4	C	0.3958	0.6304	0.5208	0.4583	0.5417	0.7436	0.7308	0.7	0.75	24	0.625	0.48848	0.21578	0.0004	1	23	0.47826	0.47633	1	0	1	48	0.45833	0.50439	0.57258	0.00049	1	24	0.41667	0.50709	0.4336	0.00049	1	24	0.66667	0.50709	0.21211	0.00041	1	39	0.35897	0.38628	0.68397	0.00046	1	39	0.38462
ss1712296531	4	C	0.9792	0.9583	0.9792	0.9375	0.9583	0.9103	0.9231	0.86	0.8636	24	0.04167	0.04167	1	0	1	24	0.08333	0.08156	1	0	1	48	0.04167	0.04123	1	0	1	24	0.125	0.11968	1	0	1	24	0.08333	0.08156	1	0	1	39	0.17949	0.1655	1	0	1	39	0.15385
ss1712301006	4	G	0.2708	0.0625	0.8021	0.7917	0.8333	0.5769	0.641	0.4796	0.7727	24	0.54167	0.40337	0.13531	0.00033	1	24	0.125	0.11968	1	0	1	48	0.27083	0.32083	0.35701	0.00048	1	24	0.25	0.33688	0.2322	0.00041	1	24	0.33333	0.28369	1	0	1	39	0.4359	0.49451	0.52208	0.00051	1	39	0.51282
ss1712300120	4	G	1	1	0.3438	0.3958	0.3333	0.6154	0.6154	0.73	0.2955	Monomorphic			1		1	Monomorphic			1		1	48	0.39583	0.45592	0.51946	0.00051	1	24	0.54167	0.48848	0.68251	0.00047	1	24	0.41667	0.4539	1	0	1	39	0.46154	0.47952	1	0	1	39	0.46154
ss1712297776	4	C	1	0.8958	0.9062	0.8958	0.875	0.8974	0.9359	0.89	0.8295	Monomorphic			1		1	24	0.125	0.1906	0.20456	0.00041	1	48	0.1875	0.17171	1	0	1	24	0.20833	0.1906	1	0	1	24	0.25	0.2234	1	0	1	39	0.15385	0.18648	0.32841	0.00047	1	39	0.12821
ss1712297775	4	T	1	0.9583	0.8854	0.9565	0.9375	0.8974	0.8077	0.84	0.8182	Monomorphic			1		1	24	0.08333	0.08156	1	0	1	48	0.14583	0.20504	0.09475	0.00029	1	23	0.08696	0.08502	1	0	1	24	0.125	0.11968	1	0	1	39	0.20513	0.18648	1	0	1	39	0.33333
ss1712297774	4	G	0.9167	1	0.8958	0.9375	0.9167	0.6795	0.7436	0.81	0.7955	24	0.16667	0.15603	1	0	1	Monomorphic			1		1	48	0.16667	0.1886	0.40457	0.00051	1	24	0.125	0.11968	1	0	1	24	0.16667	0.15603	1	0	1	39	0.4359	0.44123	1	0	1	39	0.41026
ss1712297773	4	C	0.6875	0.7083	0.8542	0.8125	0.7708	0.6667	0.6923	0.61	0.6932	24	0.45833	0.43883	1	0	1	24	0.5	0.42199	0.62155	0.00047	1	48	0.29167	0.25175	0.5705	0.00047	1	24	0.29167	0.31117	1	0	1	24	0.375	0.36082	1	0	1	39	0.5641	0.45022	0.15503	0.00037	1	39	0.41026
ss1712303637	4	A	0.75	0.7083	0.8125	0.7708	0.8125	0.7051	0.6538	0.62	0.7273	24	0.41667	0.38298	1	0	1	24	0.5	0.42199	0.62128	0.0005	1	48	0.375	0.30789	0.18184	0.00038	1	24	0.375	0.36082	1	0	1	24	0.29167	0.31117	1	0	1	39	0.4359	0.42125	1	0	1	39	0.4359
ss1712297771	4	T	0.5	0.4583	0.6146	0.5	0.5833	0.6486	0.4744	0.5521	0.5455	24	0.41667	0.51064	0.43217	0.00048	1	24	0.66667	0.50709	0.21302	0.0004	1	48	0.52083	0.47873	0.75951	0.00043	1	24	0.33333	0.51064	0.1137	0.00034	1	24	0.5	0.49645	1	0	1	37	0.37838	0.46205	0.29775	0.00043	1	39	0.48718
ss1712302683	4	G	0.4792	0.5625	0.5	0.4583	0.5208	0.7308	0.7821	0.68	0.75	24	0.45833	0.50975	0.6946	0.00045	1	24	0.54167	0.50266	1	0	1	48	0.58333	0.50526	0.384	0.00048	1	24	0.5	0.50709	1	0	1	24	0.54167	0.50975	1	0	1	39	0.28205	0.3986	0.09864	0.00029	1	39	0.33333
ss1712302682	4	T	0.8542	0.8125	0.8229	0.7917	0.8542	0.5128	0.6154	0.65	0.5455	24	0.29167	0.25443	1	0	1	24	0.375	0.31117	0.55149	0.00049	1	48	0.35417	0.29452	0.31736	0.00046	1	24	0.41667	0.33688	0.5395	0.00049	1	24	0.29167	0.25443	1	0	1	39	0.5641	0.50616	0.53103	0.00052	1	39	0.5641
ss1712302681	4	G	0.7917	0.8542	0.8125	0.875	0.7708	0.7436	0.7051	0.59	0.7045	24	0.33333	0.33688	1	0	1	24	0.29167	0.25443	1	0	1	48	0.375	0.30789	0.18177	0.00039	1	24	0.25	0.2234	1	0	1	24	0.375	0.36082	1	0	1	39	0.25641	0.38628	0.08212	0.00028	1	39	0.33333
ss1712303635	4	C	0.8333	0.7708	0.75	0.6667	0.75	0.6795	0.6795	0.64	0.6364	24	0.25	0.28369	0.50101	0.00051	1	24	0.29167	0.36082	0.55633	0.00051	1	48	0.33333	0.37895	0.44857	0.00051	1	24	0.5	0.4539	1	0	1	24	0.5	0.38298	0.27218	0.00044	1	39	0.48718	0.44123	0.71268	0.00043	1	39	0.48718
ss1712303633	4	A	0.6458	0.8125	0.7604	0.8958	0.6875	0.5641	0.6282	0.5	0.6477	24	0.45833	0.4672	1	0	1	24	0.20833	0.31117	0.15182	0.00036	1	48	0.39583	0.3682	0.70873	0.00045	1	24	0.125	0.1906	0.20676	0.0004	1	24	0.375	0.43883	0.63479	0.0005	1	39	0.51282	0.49817	1	0	1	39	0.53846
ss1712303634	4	G	0.75	0.8125	0.8333	0.8958	0.8125	0.641	0.7051	0.57	0.6932	24	0.41667	0.38298	1	0	1	24	0.20833	0.31117	0.15153	0.00037	1	48	0.33333	0.2807	0.32381	0.00047	1	24	0.20833	0.1906	1	0	1	24	0.29167	0.31117	1	0	1	39	0.41026	0.4662	0.49789	0.00052	1	39	0.48718
ss1712297770	4	A	0.9167	0.8696	0.875	0.8333	0.8542	0.7564	0.8333	0.76	0.7159	24	0.16667	0.15603	1	0	1	23	0.26087	0.23188	1	0	1	48	0.16667	0.22105	0.1363	0.00032	1	24	0.25	0.28369	0.50201	0.00049	1	24	0.29167	0.25443	1	0	1	39	0.4359	0.37329	0.40522	0.0005	1	39	0.17949
ss1712297769	4	C	0.5417	0.5	0.5417	0.5833	0.5833	0.7308	0.6667	0.73	0.6136	24	0.75	0.50709	0.03642	0.00019	1	24	0.83333	0.51064	0.00322	6e-05	1	48	0.875	0.50175	0	0	0	24	0.83333	0.49645	0.00072	3e-05	0.857325	24	0.75	0.49645	0.01469	0.00012	1	39	0.48718	0.3986	0.2304	0.00042	1	39	0.41026
ss1712297768	4	A	0.7708	0.6458	0.7083	0.7708	0.6667	0.641	0.6026	0.59	0.6023	24	0.29167	0.36082	0.55515	0.00051	1	24	0.45833	0.4672	1	0	1	48	0.5	0.41754	0.29088	0.00045	1	24	0.375	0.36082	1	0	1	24	0.25	0.4539	0.05782	0.00023	1	39	0.41026	0.4662	0.49991	0.00053	1	39	0.53846
ss1712297767	4	T	0.5417	0.5625	0.5521	0.6458	0.5625	0.7692	0.641	0.59	0.625	24	0.33333	0.50709	0.11452	0.00032	1	24	0.625	0.50266	0.40281	0.00051	1	48	0.5625	0.49978	0.3972	0.00048	1	24	0.375	0.4672	0.3906	0.00049	1	24	0.54167	0.50266	1	0	1	39	0.41026	0.35964	0.65109	0.00047	1	39	0.51282
[truncated: 6,653 more rows]
[truncated: 52 more columns]

## Sheet: SupplTab_S2
BergEtAl.2017
Supplementary Table S2. Pairwise Fst values among all nine Atlantic cod populations, using a full-, neutral- and outlier dataset.
	FST values
[truncated: 35 more rows]

## Sheet: SupplTab_S3
BergEtAl.2017
[truncated: 8,176 more rows]
[truncated: 76 more columns]

## Sheet: SupplTab_S4
BergEtAl.2017
[truncated: 4,028 more rows]

## Sheet: SupplTab_S5
BergEtAl.2017
[truncated: 64 more rows]

## Sheet: SupplTab_S6
BergEtAl.2017
[truncated: 1,920 more rows]
